# Supplementary material for: Nuclear ubiquitin-conjugating enzyme TrUbc4 and F-box protein TrFwd1-mediated modification of Cre1 in Trichoderma reesei establishes a regulatory mechanism for carbon catabolite repression
Source: PLoS Genet. 2026 Jun 26;22(6):e1012216. doi: 10.1371/journal.pgen.1012216 (PMC13327516; doi:10.1371/journal.pgen.1012216)
Supplement: S1 Table — (XLSX) [file pgen.1012216.s001.xlsx]

## Sheet: T. reesei E2 homologs
S1 Table. Extracellular cellulase activity of Trichoderma reesei E2 homolog mutant strains
Yeast E2 subfamily	T. reesei orthologs	pNPCase activity (U/mL) in mutant strains
Ubc1	ΔTr71994	0.0231 ± 0.00110
	ΔTr102980	0.0232 ± 0.00101
Ubc2	ΔTr120075	0.0241 ± 0.00103
Ubc3	ΔTr60000	0.0203 ± 0.00070
	ΔTr55788	0.0239 ± 0.00017
Ubc4/Ubc5	Ptcu1-Tr123773	0.0102 ± 0.00015
Ubc6	ΔTr77732	0.0201 ± 0.00040
	ΔTr31733	0.0242 ± 0.00016
	ΔTr122872	0.0249 ± 0.00090
Ubc7	ΔTr59987	0.0195 ± 0.00010
Ubc8	ΔTr65553	0.0134 ± 0.00063
Ubc9	ΔTr108519	0.0178 ± 0.00089
Ubc10	ΔTr58321	0.0239 ± 0.00103
Ubc11	ΔTr62718	0.0251 ± 0.00006
Ubc12	ΔTr123559	0.0241 ± 0.00015
	ΔTr78935	0.0257 ± 0.00017
Ubc13	ΔTr22891	0.0235 ± 0.00060
-	ΔTr55263	0.0247 ± 0.00019
-	ΔTr121048	0.0239 ± 0.00026
-	ΔTr67286	0.0178 ± 0.00071
T. reesei E2 homologs were listed based on their evolutionary similarity to the corresponding S. cerevisiae ubiquitin conjugated enzymes. In strain Ptcu1-Tr123773, the native promoter was replaced with the Ptcu1​ promoter, enabling copper-ion-mediated repression​ of gene expression. The parental strain QM9414 exhibited a pNPCase activity of 0.025 ± 0.0012 U/mL (mean ± SD, n=3).
