# Supplementary material for: Nuclear ubiquitin-conjugating enzyme TrUbc4 and F-box protein TrFwd1-mediated modification of Cre1 in Trichoderma reesei establishes a regulatory mechanism for carbon catabolite repression
Source: PLoS Genet. 2026 Jun 26;22(6):e1012216. doi: 10.1371/journal.pgen.1012216 (PMC13327516; doi:10.1371/journal.pgen.1012216)
Supplement: S2 Table — (XLSX) [file pgen.1012216.s002.xlsx]

## Sheet: total E3
Trichoderma reesei E3	Description
79756	F-box protein, TrFWD1
121950	SCF ubiquitin ligase, Rbx1 component
2956	HECT E3
4707	HECT E3
54441	HECT E3
73881	F-box protein
21953	F-box protein
41663	F-box protein
55279	F-box protein
58851	F-box protein
70811	F-box protein
78268	F-box protein
78641	F-box protein
79326	F-box protein
79708	F-box protein
103403	F-box protein
104171	F-box protein
104741	F-box protein
107866	F-box protein
108530	F-box protein
111990	F-box protein
120583	F-box protein
75139	RING E3
28655	RING E3
54868	RING E3
64261	RING E3
81889	RING E3
119991	RING E3
22752	RING E3
2369	RING E3
22590	RING E3
26746	RING E3
37262	RING E3
43817	RING E3
49818	RING E3
61229	RING E3
68028	RING E3
78806	RING E3
104000	RING E3
110368	RING E3
110762	RING E3
120124	RING E3
121843	RING E3
123493	RING E3
124174	RING E3
57334	HECT E3
81465	HECT E3
2759	HECT E3
4592	F-box protein
26994	F-box protein
27384	F-box protein
47971	F-box protein
48653	F-box protein
53561	F-box protein
60887	F-box protein
67470	F-box protein
69224	F-box protein
77795	F-box protein
78725	F-box protein
80685	F-box protein
81149	F-box protein
102467	F-box protein
103205	F-box protein
103463	F-box protein
105466	F-box protein
106801	F-box protein
106960	F-box protein
107008	F-box protein
107773	F-box protein
110131	F-box protein
110684	F-box protein
110731	F-box protein
112267	F-box protein
119607	F-box protein
120912	F-box protein
121427	F-box protein
122823	F-box protein
123144	F-box protein
123196	F-box protein
123324	F-box protein
21342	RING E3
22528	RING E3
23338	RING E3
28787	RING E3
40250	RING E3
50647	RING E3
56390	RING E3
62004	RING E3
62634	RING E3
70837	RING E3
74323	RING E3
77339	RING E3
77667	RING E3
79828	RING E3
103482	RING E3
110648	RING E3
110763	RING E3
110765	RING E3
121889	RING E3
122180	RING E3
67957	RING E3
102579	RING E3
121381	RING E3
In Trichoderma reesei, there are a total of 102 E3 proteins. Among them, those marked in red indicate the presence of nuclear localization signals, totaling 44.

## Sheet: E3 deletion or knockdown
S2 Table. Extracellular cellulase activity of Trichoderma reesei E3 gene mutant strains
T. reesei	Description	pNPCase activity (U/mL) in mutant strains
ΔTr79756	F-box protein, TrFWD1	0.0043 ± 0.00061
Ptcu1-Tr121950	RING E3 (TrRbx1)	0.0193 ± 0.00054
ΔTr73881	F-box protein	0.0235 ± 0.00085
ΔTr28655	RING E3	0.0255 ± 0.00078
ΔTr54868	RING E3	0.0242 ± 0.00046
ΔTr64261	RING E3	0.0234 ± 0.00039
ΔTr81889	RING E3	-
ΔTr119991	RING E3	-
ΔTr22752	RING E3	0.0228 ± 0.00012
ΔTr75139	RING E3	0.0252 ± 0.00021
ΔTr2956	HECT E3	0.0249 ± 0.00085
ΔTr4707	HECT E3	0.0238 ± 0.00027
ΔTr54441	HECT E3	0.0237 ± 0.00081
The construction of knockout or replacing the native promoters with Ptcu1​ for genes Tr119991 and Tr81889 was unsuccessful despite repeated attempts. In strain Ptcu1-Tr121950, the native promoter was replaced with the Ptcu1​ promoter, enabling copper-ion-mediated repression​ of gene expression.The parental strain QM9414 exhibited a pNPCase activity of 0.0253 ± 0.0019 U/mL (mean ± SD, n=3).
