# Supplementary material for: Nuclear ubiquitin-conjugating enzyme TrUbc4 and F-box protein TrFwd1-mediated modification of Cre1 in Trichoderma reesei establishes a regulatory mechanism for carbon catabolite repression
Source: PLoS Genet. 2026 Jun 26;22(6):e1012216. doi: 10.1371/journal.pgen.1012216 (PMC13327516; doi:10.1371/journal.pgen.1012216)
Supplement: S3 Table — (XLSX) [file pgen.1012216.s003.xlsx]

## Sheet: peptide-QM9414
prot_acc	prot_score	prot_mass	prot_matches	prot_matches_sig	prot_sequences	prot_sequences_sig	pep_query	pep_index	pep_rank	pep_isbold	pep_isunique	pep_exp_mz	pep_exp_mr	pep_exp_z	pep_calc_mr	pep_delta	pep_miss	pep_score	pep_expect	pep_res_before	pep_seq	pep_res_after
jgi|Trire2|77481|estExt_GeneWisePlus.C_80242	288	92235	14	14	10	10	1762	24130	1	1	1	399.735	797.455	2	797.455	0.0002	0	17.94	0.027	K	GIGIWPR	F
jgi|Trire2|77481|estExt_GeneWisePlus.C_80242	288	92235	14	14	10	10	5450	7486	1	1	1	468.762	935.509	2	935.508	0.0012	0	52.78	4.3e-05	K	LSAVYQAGK	K
jgi|Trire2|77481|estExt_GeneWisePlus.C_80242	288	92235	14	14	10	10	6129	25957	1	1	1	481.25	960.486	2	960.485	0.001	0	27.29	0.016	K	LLENWMR	S
jgi|Trire2|77481|estExt_GeneWisePlus.C_80242	288	92235	14	14	10	10	7229	14633	1	1	1	506.3	1010.59	2	1010.59	-0.0007	0	50.04	3.4e-05	K	INNPTILAR	V
jgi|Trire2|77481|estExt_GeneWisePlus.C_80242	288	92235	14	14	10	10	9787	40130	1	1	1	548.805	1095.6	2	1095.6	-0.0001	0	37.19	0.00033	R	YVNVVDLFK	L
jgi|Trire2|77481|estExt_GeneWisePlus.C_80242	288	92235	14	14	10	10	9788	40030	1	1	1	548.806	1095.6	2	1095.6	0	0	22.69	0.0074	R	YVNVVDLFK	L
jgi|Trire2|77481|estExt_GeneWisePlus.C_80242	288	92235	14	14	10	10	9789	39940	1	1	1	548.806	1095.6	2	1095.6	0.0002	0	31.03	0.0012	R	YVNVVDLFK	L
jgi|Trire2|77481|estExt_GeneWisePlus.C_80242	288	92235	14	14	10	10	10549	33733	1	1	1	560.803	1119.59	2	1119.59	-0.0004	0	66.58	1.4e-06	R	FSLAIDAIDR	M
jgi|Trire2|77481|estExt_GeneWisePlus.C_80242	288	92235	14	14	10	10	12023	3904	1	1	1	388.551	1162.63	3	1162.63	0.0003	0	41.66	0.00012	K	RPGSQNIHVR	G
jgi|Trire2|77481|estExt_GeneWisePlus.C_80242	288	92235	14	14	10	10	14690	15818	1	1	1	622.824	1243.63	2	1243.63	-0.0006	0	22.27	0.0082	R	QAMLNAQIEAR	N
jgi|Trire2|77481|estExt_GeneWisePlus.C_80242	288	92235	14	14	10	10	17353	16888	1	1	1	655.833	1309.65	2	1309.65	-0.0002	0	25.03	0.0045	R	SSNYVNVVVSDK	Q
jgi|Trire2|77481|estExt_GeneWisePlus.C_80242	288	92235	14	14	10	10	17384	35031	1	1	1	656.367	1310.72	2	1310.72	-0.0008	0	41.62	0.00013	K	GNIDTPLELAIR	N
jgi|Trire2|77481|estExt_GeneWisePlus.C_80242	288	92235	14	14	10	10	17385	35181	1	1	1	656.367	1310.72	2	1310.72	0	0	49.29	2.4e-05	K	GNIDTPLELAIR	N
jgi|Trire2|77481|estExt_GeneWisePlus.C_80242	288	92235	14	14	10	10	17386	34827	1	1	1	656.368	1310.72	2	1310.72	0.0017	0	14.37	0.045	K	GNIDTPLELAIR	N
jgi|Trire2|80920|estExt_GeneWisePlus.C_210182	167	38151	6	6	3	3	3798	29966	1	1	1	437.773	873.532	2	873.532	-0.0006	0	36.56	0.00079	R	GLITVPFK	T
jgi|Trire2|80920|estExt_GeneWisePlus.C_210182	167	38151	6	6	3	3	17444	34489	1	1	1	656.811	1311.61	2	1311.61	-0.0018	0	51.77	2.8e-05	R	ADTQEALDFFR	R
jgi|Trire2|80920|estExt_GeneWisePlus.C_210182	167	38151	6	6	3	3	17445	34569	1	1	1	656.812	1311.61	2	1311.61	-0.0007	0	35.38	0.0013	R	ADTQEALDFFR	R
jgi|Trire2|80920|estExt_GeneWisePlus.C_210182	167	38151	6	6	3	3	23426	20778	1	1	1	510.963	1529.87	3	1529.87	0	0	70.23	4.6e-07	K	LPLVGGHEGAGVVVAR	G
jgi|Trire2|80920|estExt_GeneWisePlus.C_210182	167	38151	6	6	3	3	23427	20688	1	1	1	510.963	1529.87	3	1529.87	0.0007	0	36.04	0.0012	K	LPLVGGHEGAGVVVAR	G
jgi|Trire2|80920|estExt_GeneWisePlus.C_210182	167	38151	6	6	3	3	23428	20711	1	1	1	510.963	1529.87	3	1529.87	0.0007	0	33.22	0.0024	K	LPLVGGHEGAGVVVAR	G
jgi|Trire2|46958|estExt_Genewise1.C_60370	157	50127	5	5	4	4	5008	13373	1	1	1	457.787	913.56	2	913.56	0.0001	0	31.83	0.0028	R	QTVAVGVIK	A
jgi|Trire2|46958|estExt_Genewise1.C_60370	157	50127	5	5	4	4	6505	19580	1	1	1	488.279	974.543	2	974.544	-0.0007	0	18.82	0.017	R	LPLQDVYK	I
jgi|Trire2|46958|estExt_Genewise1.C_60370	157	50127	5	5	4	4	7680	17876	1	1	1	513.31	1024.61	2	1024.6	0.0029	0	49.62	2.9e-05	K	IGGIGTVPVGR	I
jgi|Trire2|46958|estExt_Genewise1.C_60370	157	50127	5	5	4	4	19912	17824	1	1	1	695.859	1389.7	2	1389.7	-0.001	0	67.06	7.6e-07	K	YYVTVIDAPGHR	D
jgi|Trire2|46958|estExt_Genewise1.C_60370	157	50127	5	5	4	4	19945	17793	1	1	1	696.36	1390.7	2	1389.7	1.0009	0	57.13	4.4e-06	K	YYVTVIDAPGHR	D
jgi|Trire2|110171|fgenesh5_pg.C_scaffold_19000056	130	48908	5	5	4	4	7549	16043	1	1	1	511.311	1020.61	2	1020.61	0.0003	0	18.09	0.029	R	HIILLAEGR	L
jgi|Trire2|110171|fgenesh5_pg.C_scaffold_19000056	130	48908	5	5	4	4	22283	31760	1	1	1	741.93	1481.84	2	1481.85	-0.0007	0	35.05	0.0012	K	LLVPAINVNDSVTK	S
jgi|Trire2|110171|fgenesh5_pg.C_scaffold_19000056	130	48908	5	5	4	4	22284	31839	1	1	1	741.93	1481.85	2	1481.85	0.0007	0	34.84	0.0013	K	LLVPAINVNDSVTK	S
jgi|Trire2|110171|fgenesh5_pg.C_scaffold_19000056	130	48908	5	5	4	4	28142	38336	1	1	1	840.439	1678.86	2	1677.86	1.0018	0	70.02	3.4e-07	K	VQAEYLGLEVEGPFK	S
jgi|Trire2|110171|fgenesh5_pg.C_scaffold_19000056	130	48908	5	5	4	4	32626	41905	1	1	1	632.014	1893.02	3	1893.02	0.0001	0	43.6	0.00021	K	LNLILDDGGDLTALVHSK	Y
jgi|Trire2|47221|estExt_Genewise1.C_70256	125	16991	4	4	3	3	4790	36101	1	1	1	453.758	905.502	2	905.501	0.0009	0	22.57	0.0076	K	EIALWFK	D
jgi|Trire2|47221|estExt_Genewise1.C_70256	125	16991	4	4	3	3	5532	25991	1	1	1	470.303	938.591	2	938.591	-0.0001	0	53.43	4.5e-06	R	GLIGPIITR	F
jgi|Trire2|47221|estExt_Genewise1.C_70256	125	16991	4	4	3	3	27426	31851	1	1	1	826.972	1651.93	2	1651.93	0.0033	0	27.71	0.0079	R	TILGATNPLASAPGTIR	G
jgi|Trire2|47221|estExt_Genewise1.C_70256	125	16991	4	4	3	3	27450	31870	1	1	1	827.472	1652.93	2	1651.93	1.0042	0	69.84	4.5e-07	R	TILGATNPLASAPGTIR	G
jgi|Trire2|121834|estExt_fgenesh5_pg.C_90222	121	34173	3	3	2	2	14261	26406	1	1	1	618.833	1235.65	2	1235.65	-0.0003	0	56.53	6e-06	K	TLASDGIAGLYR	G
jgi|Trire2|121834|estExt_fgenesh5_pg.C_90222	121	34173	3	3	2	2	17667	37694	1	1	1	659.344	1316.67	2	1316.67	0.0003	0	55.97	5.6e-06	R	TAADEGVLSLWR	G
jgi|Trire2|121834|estExt_fgenesh5_pg.C_90222	121	34173	3	3	2	2	17668	37784	1	1	1	659.344	1316.67	2	1316.67	0.0004	0	40.68	0.00015	R	TAADEGVLSLWR	G
jgi|Trire2|75609|estExt_GeneWisePlus.C_31029	118	20705	2	2	2	2	11332	16268	1	1	1	571.83	1141.65	2	1141.65	0.0006	0	45.1	5.9e-05	R	APTGSNTLILR	G
jgi|Trire2|75609|estExt_GeneWisePlus.C_31029	118	20705	2	2	2	2	29077	41081	1	1	1	862.998	1723.98	2	1723.98	-0.0011	0	89.01	3.8e-09	R	ILAAGGEAITLDQLALR	A
jgi|Trire2|79756|estExt_GeneWisePlus.C_150125	116	101625	6	6	3	3	5526	35082	1	1	1	470.269	938.523	2	938.523	0	0	27.54	0.0071	R	LYIDFIR	H
jgi|Trire2|79756|estExt_GeneWisePlus.C_150125	116	101625	6	6	3	3	21411	14159	1	1	1	724.902	1447.79	2	1447.79	-0.0002	0	17.58	0.022	K	LEGHGAAVNAIQIR	G
jgi|Trire2|79756|estExt_GeneWisePlus.C_150125	116	101625	6	6	3	3	21438	14157	1	1	1	725.404	1448.79	2	1447.79	1.0037	0	23.49	0.0063	K	LEGHGAAVNAIQIR	G
jgi|Trire2|79756|estExt_GeneWisePlus.C_150125	116	101625	6	6	3	3	30536	26185	1	1	1	599.658	1795.95	3	1795.95	-0.0009	0	13.94	0.049	R	QVVADGLIAIQNNQSAR	Q
jgi|Trire2|79756|estExt_GeneWisePlus.C_150125	116	101625	6	6	3	3	30537	26197	1	1	1	599.659	1795.95	3	1795.95	0.0001	0	28.53	0.0021	R	QVVADGLIAIQNNQSAR	Q
jgi|Trire2|79756|estExt_GeneWisePlus.C_150125	116	101625	6	6	3	3	30538	26207	1	1	1	898.985	1795.95	2	1795.95	0.0005	0	81.44	2.3e-08	R	QVVADGLIAIQNNQSAR	Q
jgi|Trire2|21673|estExt_fgenesh1_pm.C_30234	104	59434	9	9	7	7	387	12026	1	1	1	362.229	722.444	2	722.444	0	0	18.28	0.015	K	APGILPR	K
jgi|Trire2|21673|estExt_fgenesh1_pm.C_30234	104	59434	9	9	7	7	4886	21613	1	1	1	455.761	909.507	2	909.507	-0.0004	0	34.93	0.00053	K	LFLAQYR	E
jgi|Trire2|21673|estExt_fgenesh1_pm.C_30234	104	59434	9	9	7	7	4888	21585	1	1	1	455.761	909.507	2	909.507	0.0002	0	18.72	0.018	K	LFLAQYR	E
jgi|Trire2|21673|estExt_fgenesh1_pm.C_30234	104	59434	9	9	7	7	6705	15931	1	1	1	493.785	985.556	2	985.556	0.0004	0	23.45	0.0076	R	VLSVGDGIAR	V
jgi|Trire2|21673|estExt_fgenesh1_pm.C_30234	104	59434	9	9	7	7	13030	19057	1	1	1	599.33	1196.64	2	1196.64	0.0043	0	15.38	0.036	R	VVDALGNPIDGK	G
jgi|Trire2|21673|estExt_fgenesh1_pm.C_30234	104	59434	9	9	7	7	20681	24815	1	1	1	708.868	1415.72	2	1415.73	-0.0035	0	14.66	0.042	K	ASPTEVSSILEQR	I
jgi|Trire2|21673|estExt_fgenesh1_pm.C_30234	104	59434	9	9	7	7	24172	25180	1	1	1	777.373	1552.73	2	1552.73	0.0001	0	16.37	0.029	R	EAYPGDVFYLHSR	L
jgi|Trire2|21673|estExt_fgenesh1_pm.C_30234	104	59434	9	9	7	7	27338	38647	1	1	1	825.465	1648.92	2	1648.91	0.0006	0	53.88	1.9e-05	R	TGQIVDVPVGPELLGR	V
jgi|Trire2|21673|estExt_fgenesh1_pm.C_30234	104	59434	9	9	7	7	27373	38542	1	1	1	825.967	1649.92	2	1648.91	1.0047	0	27.95	0.0069	R	TGQIVDVPVGPELLGR	V
jgi|Trire2|103222|fgenesh5_pg.C_scaffold_1000855	101	6982	3	3	1	1	9054	12698	1	1	1	541.768	1081.52	2	1081.52	-0.0008	1	35.07	0.00052	R	KYDLDLCR	Q
jgi|Trire2|103222|fgenesh5_pg.C_scaffold_1000855	101	6982	3	3	1	1	9055	12921	1	1	1	541.768	1081.52	2	1081.52	-0.0003	1	31.27	0.0012	R	KYDLDLCR	Q
jgi|Trire2|103222|fgenesh5_pg.C_scaffold_1000855	101	6982	3	3	1	1	9056	13074	1	1	1	541.768	1081.52	2	1081.52	-0.0003	1	66.25	7.6e-07	R	KYDLDLCR	Q
jgi|Trire2|121837|estExt_fgenesh5_pg.C_90225	97	23719	2	2	2	2	16688	42597	1	1	1	648.346	1294.68	2	1294.68	0.0002	0	74.67	3e-07	R	DISLTDYISLR	N
jgi|Trire2|121837|estExt_fgenesh5_pg.C_90225	97	23719	2	2	2	2	18092	28816	1	1	1	664.389	1326.76	2	1326.76	0.0014	0	40.47	0.00017	R	VNQAIALLTTGAR	E
jgi|Trire2|78683|estExt_GeneWisePlus.C_110262	94	54084	5	5	4	4	9976	17908	1	1	1	551.788	1101.56	2	1101.56	0.0003	0	23.96	0.0057	R	GDVGAVVGCIR	Y
jgi|Trire2|78683|estExt_GeneWisePlus.C_110262	94	54084	5	5	4	4	10188	19201	1	1	1	554.311	1106.61	2	1106.61	-0.0003	0	56	5.6e-06	K	VAFTGSTIVGR	S
jgi|Trire2|78683|estExt_GeneWisePlus.C_110262	94	54084	5	5	4	4	19829	25691	1	1	1	693.395	1384.78	2	1384.77	0.001	0	23.81	0.029	K	IGPALATGNTIVMK	S
jgi|Trire2|78683|estExt_GeneWisePlus.C_110262	94	54084	5	5	4	4	27934	17079	1	1	1	558.285	1671.83	3	1671.83	0.0009	0	25.75	0.0038	R	LGNDTNYGLAAAVHTR	D
jgi|Trire2|78683|estExt_GeneWisePlus.C_110262	94	54084	5	5	4	4	27948	17071	1	1	1	558.618	1672.83	3	1671.83	1.0004	0	27.63	0.0026	R	LGNDTNYGLAAAVHTR	D
jgi|Trire2|74568|estExt_GeneWisePlus.C_20022	92	29490	2	2	1	1	17929	20886	1	1	1	662.819	1323.62	2	1323.62	-0.0005	0	60.92	4e-06	K	FDTGNVAMVTGGR	N
jgi|Trire2|74568|estExt_GeneWisePlus.C_20022	92	29490	2	2	1	1	17931	20859	1	1	1	662.82	1323.62	2	1323.62	0.0008	0	48.48	2.8e-05	K	FDTGNVAMVTGGR	N
jgi|Trire2|124310|RAM_RAM_e_gw1.16.275.1	79	32066	4	4	3	3	6380	26906	1	1	1	485.308	968.602	2	968.602	0.0002	0	27.94	0.0025	K	LVADGLIIR	K
jgi|Trire2|124310|RAM_RAM_e_gw1.16.275.1	79	32066	4	4	3	3	6381	26828	1	1	1	485.308	968.602	2	968.602	0.0003	0	26.48	0.0035	K	LVADGLIIR	K
jgi|Trire2|124310|RAM_RAM_e_gw1.16.275.1	79	32066	4	4	3	3	6477	4635	1	1	1	487.78	973.546	2	973.546	-0.0001	0	29.93	0.0016	R	ALVEHIHR	A
jgi|Trire2|124310|RAM_RAM_e_gw1.16.275.1	79	32066	4	4	3	3	6503	11074	1	1	1	488.268	974.521	2	974.522	-0.0004	0	37.35	0.00031	R	LAASVIGCGK	R
jgi|Trire2|62166|e_gw1.10.402.1	77	98060	1	1	1	1	24259	38304	1	1	1	778.892	1555.77	2	1555.77	0.0016	0	77.37	1.3e-07	R	FVSEFGLEAFPSAR	T
jgi|Trire2|123056|estExt_fgenesh5_pg.C_170196	77	25306	2	2	2	2	8396	35562	1	1	1	528.292	1054.57	2	1054.57	-0.0001	0	22.47	0.031	R	YLGVDLFTK	Q
jgi|Trire2|123056|estExt_fgenesh5_pg.C_170196	77	25306	2	2	2	2	12203	5809	1	1	1	585.791	1169.57	2	1169.57	-0.0009	0	73.77	2e-07	R	ISTSSATGQYR	Y
jgi|Trire2|73765|estExt_GeneWisePlus.C_10512	76	44110	5	5	4	4	3318	10414	1	1	1	424.736	847.458	2	847.459	0	0	27.55	0.02	K	AGMTTIVR	D
jgi|Trire2|73765|estExt_GeneWisePlus.C_10512	76	44110	5	5	4	4	5860	5360	1	1	1	476.29	950.566	2	950.566	0	0	28.66	0.0031	R	ILAHTQIR	K
jgi|Trire2|73765|estExt_GeneWisePlus.C_10512	76	44110	5	5	4	4	6071	25567	1	1	1	480.287	958.56	2	958.56	-0.0002	0	22.87	0.04	K	ITPLGGFVR	Y
jgi|Trire2|73765|estExt_GeneWisePlus.C_10512	76	44110	5	5	4	4	6072	25669	1	1	1	480.287	958.56	2	958.56	0.0002	0	42.84	0.0004	K	ITPLGGFVR	Y
jgi|Trire2|73765|estExt_GeneWisePlus.C_10512	76	44110	5	5	4	4	6752	4938	1	1	1	494.752	987.489	2	987.489	0.0006	0	34.77	0.0019	K	GHGFSGVTAR	W
jgi|Trire2|80484|estExt_GeneWisePlus.C_180323	73	29314	3	3	3	3	4330	21308	1	1	1	448.782	895.549	2	895.549	0.0003	0	23.84	0.0054	K	LIPEVIGR	E
jgi|Trire2|80484|estExt_GeneWisePlus.C_180323	73	29314	3	3	3	3	9824	6247	1	1	1	549.283	1096.55	2	1096.55	0.0001	0	42.13	0.00011	K	TTYAASSQIR	A
jgi|Trire2|80484|estExt_GeneWisePlus.C_180323	73	29314	3	3	3	3	20826	21733	1	1	1	712.358	1422.7	2	1422.7	-0.0002	0	36.4	0.00039	R	EASSCTLTQLVSK	L
jgi|Trire2|46238|estExt_Genewise1.C_40871	69	42662	3	3	2	2	20187	25510	1	1	1	700.886	1399.76	2	1399.76	0.0005	0	21.26	0.016	R	DNFDLRPGVIVR	E
jgi|Trire2|46238|estExt_Genewise1.C_40871	69	42662	3	3	2	2	38522	22705	1	1	1	732.709	2195.11	3	2195.11	-0.0013	0	37.64	0.0004	R	VDTVVVSAQHSPDITTEELR	K
jgi|Trire2|46238|estExt_Genewise1.C_40871	69	42662	3	3	2	2	38535	22670	1	1	1	733.044	2196.11	3	2195.11	1.0021	0	41.59	0.00013	R	VDTVVVSAQHSPDITTEELR	K
jgi|Trire2|122587|estExt_fgenesh5_pg.C_130185	68	18570	1	1	1	1	7477	12718	1	1	1	509.811	1017.61	2	1017.61	0.0003	0	67.88	5.8e-07	R	ILTGTVVSTK	M
jgi|Trire2|44504|estExt_Genewise1.C_11839	68	41823	3	3	3	3	11967	18285	1	1	1	581.313	1160.61	2	1160.61	0.0005	0	43.12	0.00057	K	EITALAPSTMK	V
jgi|Trire2|44504|estExt_Genewise1.C_11839	68	41823	3	3	3	3	30462	33818	1	1	1	896.452	1790.89	2	1789.88	1.0057	0	22.46	0.0078	K	SYELPDGQVITIGNER	F
jgi|Trire2|44504|estExt_Genewise1.C_11839	68	41823	3	3	3	3	34067	25074	1	1	1	652.361	1954.06	3	1953.06	1.0038	0	36.92	0.00034	R	VAPEEHPVLLTEAPINPK	S
jgi|Trire2|119855|estExt_fgenesh5_pg.C_10718	66	29072	2	2	2	2	13536	27137	1	1	1	607.862	1213.71	2	1212.71	1.0016	0	42	0.00012	R	VTPTVTDIIVR	A
jgi|Trire2|119855|estExt_fgenesh5_pg.C_10718	66	29072	2	2	2	2	16498	15695	1	1	1	645.828	1289.64	2	1289.64	0.001	0	38.88	0.00023	R	GLSAVAQCESLR	Y
jgi|Trire2|121686|estExt_fgenesh5_pg.C_80360	62	53219	3	3	2	2	5400	7666	1	1	1	467.245	932.475	2	932.475	-0.0002	0	28.7	0.002	R	IGTPAMTSR	G
jgi|Trire2|121686|estExt_fgenesh5_pg.C_80360	62	53219	3	3	2	2	5401	7676	1	1	1	467.245	932.475	2	932.475	-0.0001	0	26.17	0.0049	R	IGTPAMTSR	G
jgi|Trire2|121686|estExt_fgenesh5_pg.C_80360	62	53219	3	3	2	2	18372	26771	1	1	1	668.834	1335.65	2	1335.65	0.0038	0	36.84	0.00035	R	AVFDALGSPMSNK	Y
jgi|Trire2|121826|estExt_fgenesh5_pg.C_90199	60	53099	2	2	1	1	5543	15399	1	1	1	470.782	939.55	2	939.55	0.0002	0	22.26	0.018	K	LTVLNPAGR	I
jgi|Trire2|121826|estExt_fgenesh5_pg.C_90199	60	53099	2	2	1	1	5544	15484	1	1	1	470.783	939.55	2	939.55	0.0003	0	54.42	1.1e-05	K	LTVLNPAGR	I
jgi|Trire2|64196|e_gw1.13.286.1	59	94520	2	2	1	1	6690	43033	1	1	1	493.287	984.56	2	984.56	-0.0002	0	40.55	0.0006	K	LENLLLDR	N
jgi|Trire2|64196|e_gw1.13.286.1	59	94520	2	2	1	1	6706	43123	1	1	1	493.789	985.564	2	984.56	1.0032	0	40.34	0.001	K	LENLLLDR	N
jgi|Trire2|120868|estExt_fgenesh5_pg.C_40582	58	16862	2	2	1	1	13036	21776	1	1	1	599.351	1196.69	2	1196.69	0.0002	0	44.48	0.00014	K	GATPSQIGVVLR	D
jgi|Trire2|120868|estExt_fgenesh5_pg.C_40582	58	16862	2	2	1	1	13059	21758	1	1	1	599.853	1197.69	2	1196.69	1.0038	0	32.68	0.0027	K	GATPSQIGVVLR	D
jgi|Trire2|77906|estExt_GeneWisePlus.C_90285	58	31910	4	4	1	1	4923	15833	1	1	1	456.779	911.544	2	911.544	-0.0003	0	27.31	0.0046	R	LIVVTDPR	T
jgi|Trire2|77906|estExt_GeneWisePlus.C_90285	58	31910	4	4	1	1	4924	15804	1	1	1	456.779	911.544	2	911.544	-0.0001	0	24.87	0.008	R	LIVVTDPR	T
jgi|Trire2|77906|estExt_GeneWisePlus.C_90285	58	31910	4	4	1	1	4925	15857	1	1	1	456.779	911.544	2	911.544	0.0003	0	26.02	0.0061	R	LIVVTDPR	T
jgi|Trire2|77906|estExt_GeneWisePlus.C_90285	58	31910	4	4	1	1	4926	15754	1	1	1	456.779	911.544	2	911.544	0.0004	0	28.65	0.0035	R	LIVVTDPR	T
jgi|Trire2|52349|estExt_Genewise1.C_300126	58	34270	1	1	1	1	10398	35903	1	1	1	557.818	1113.62	2	1113.62	0.0009	0	58.07	3.6e-06	R	IGLLMDLPSR	T
jgi|Trire2|50491|estExt_Genewise1.C_170390	53	118198	10	10	1	1	10713	26453	1	1	1	563.288	1124.56	2	1124.57	-0.0101	0	15.25	0.037	R	LSNVYDLSSK	I
jgi|Trire2|50491|estExt_Genewise1.C_170390	53	118198	10	10	1	1	10718	26531	1	1	1	563.288	1124.56	2	1124.57	-0.01	0	17.84	0.021	R	LSNVYDLSSK	I
jgi|Trire2|50491|estExt_Genewise1.C_170390	53	118198	10	10	1	1	10719	26696	1	1	1	563.288	1124.56	2	1124.57	-0.01	0	20.14	0.013	R	LSNVYDLSSK	I
jgi|Trire2|50491|estExt_Genewise1.C_170390	53	118198	10	10	1	1	10721	26338	1	1	1	563.288	1124.56	2	1124.57	-0.0099	0	17.23	0.024	R	LSNVYDLSSK	I
jgi|Trire2|50491|estExt_Genewise1.C_170390	53	118198	10	10	1	1	10724	20287	1	1	1	563.288	1124.56	2	1124.57	-0.0099	0	17.99	0.021	R	LSNVYDLSSK	I
jgi|Trire2|50491|estExt_Genewise1.C_170390	53	118198	10	10	1	1	10726	26888	1	1	1	563.288	1124.56	2	1124.57	-0.0099	0	16.21	0.03	R	LSNVYDLSSK	I
jgi|Trire2|50491|estExt_Genewise1.C_170390	53	118198	10	10	1	1	10727	26735	1	1	1	563.288	1124.56	2	1124.57	-0.0099	0	19.43	0.015	R	LSNVYDLSSK	I
jgi|Trire2|50491|estExt_Genewise1.C_170390	53	118198	10	10	1	1	10730	26801	1	1	1	563.288	1124.56	2	1124.57	-0.0098	0	20.16	0.014	R	LSNVYDLSSK	I
jgi|Trire2|50491|estExt_Genewise1.C_170390	53	118198	10	10	1	1	10732	19733	1	1	1	563.288	1124.56	2	1124.57	-0.0098	0	17	0.025	R	LSNVYDLSSK	I
jgi|Trire2|50491|estExt_Genewise1.C_170390	53	118198	10	10	1	1	10736	19621	1	1	1	563.288	1124.56	2	1124.57	-0.0093	0	16.92	0.026	R	LSNVYDLSSK	I
jgi|Trire2|74194|estExt_GeneWisePlus.C_11306	53	28631	1	1	1	1	14340	24189	1	1	1	620.323	1238.63	2	1238.63	0.0026	0	52.79	1.1e-05	R	FVNQVVSDFGK	I
jgi|Trire2|123071|estExt_fgenesh5_pg.C_170219	53	54898	2	2	2	2	10444	30203	1	1	1	558.824	1115.63	2	1115.63	0	0	39.32	0.00021	K	VVDLLAPYAR	G
jgi|Trire2|123071|estExt_fgenesh5_pg.C_170219	53	54898	2	2	2	2	20234	4799	1	1	1	468.241	1401.7	3	1401.7	0.0001	0	27.8	0.0025	R	IVGQEHYQTATR	V
jgi|Trire2|78401|estExt_GeneWisePlus.C_100413	48	118769	4	4	4	4	5394	14089	1	1	1	466.764	931.514	2	931.513	0.0015	0	28.95	0.0019	R	LGSVAPNFK	A
jgi|Trire2|78401|estExt_GeneWisePlus.C_100413	48	118769	4	4	4	4	8682	29211	1	1	1	533.783	1065.55	2	1065.55	0.0016	0	15.05	0.039	R	SVFFIDPNK	K
jgi|Trire2|78401|estExt_GeneWisePlus.C_100413	48	118769	4	4	4	4	12093	16819	1	1	1	583.314	1164.61	2	1164.61	-0.0005	0	29.47	0.0017	R	TILSYPASTGR	N
jgi|Trire2|78401|estExt_GeneWisePlus.C_100413	48	118769	4	4	4	4	12935	21519	1	1	1	597.829	1193.64	2	1193.64	-0.0019	1	15.07	0.039	R	SVFFIDPNKK	I
jgi|Trire2|104491|fgenesh5_pg.C_scaffold_3000446	46	14353	1	1	1	1	9982	8897	1	1	1	551.814	1101.61	2	1101.61	-0.0005	0	46.33	5.2e-05	R	VLTVTNATQR	N
jgi|Trire2|51426|estExt_Genewise1.C_230104	44	11888	1	1	1	1	16058	30095	1	1	1	639.4	1276.79	2	1276.79	-0.0003	0	44.2	3.8e-05	K	LIIIAGNTPPLR	K
jgi|Trire2|121350|estExt_fgenesh5_pg.C_70146	44	12201	1	1	1	1	19159	44879	1	1	1	680.385	1358.76	2	1358.76	0.0002	0	44.01	0.0003	K	EILAGVIGAFVDR	E
jgi|Trire2|57263|e_gw1.4.735.1	41	58536	3	3	1	1	263	30394	1	1	1	714.389	713.381	1	713.382	-0.0008	0	15.47	0.028	K	QPGASVR	V
jgi|Trire2|57263|e_gw1.4.735.1	41	58536	3	3	1	1	265	31114	1	1	1	714.389	713.382	1	713.382	-0.0004	0	25.65	0.0027	K	QPGASVR	V
jgi|Trire2|57263|e_gw1.4.735.1	41	58536	3	3	1	1	268	39108	1	1	1	714.389	713.382	1	713.382	0.0002	0	25.55	0.0028	K	QPGASVR	V
jgi|Trire2|46619|estExt_Genewise1.C_50587	38	44918	1	1	1	1	9205	33872	1	1	1	542.839	1083.66	2	1083.67	-0.0011	0	37.88	0.0004	R	VLIATDLLAR	G
jgi|Trire2|121003|estExt_fgenesh5_pg.C_50330	38	17915	1	1	1	1	20705	24156	1	1	1	709.406	1416.8	2	1416.8	0.0002	0	37.59	0.0003	R	IVTIIQNPTQYK	I
jgi|Trire2|2433|fgenesh1_pm.C_scaffold_2000222	37	32190	6	6	1	1	3180	14107	1	1	1	421.758	841.502	2	841.502	-0.0002	0	19.21	0.037	M	AVITSVPR	G
jgi|Trire2|2433|fgenesh1_pm.C_scaffold_2000222	37	32190	6	6	1	1	3181	14069	1	1	1	421.758	841.502	2	841.502	-0.0001	0	20.4	0.028	M	AVITSVPR	G
jgi|Trire2|2433|fgenesh1_pm.C_scaffold_2000222	37	32190	6	6	1	1	3183	14080	1	1	1	421.758	841.502	2	841.502	0.0001	0	19.6	0.033	M	AVITSVPR	G
jgi|Trire2|2433|fgenesh1_pm.C_scaffold_2000222	37	32190	6	6	1	1	3186	13689	1	1	1	421.759	841.503	2	841.502	0.0004	0	22.56	0.017	M	AVITSVPR	G
jgi|Trire2|2433|fgenesh1_pm.C_scaffold_2000222	37	32190	6	6	1	1	3187	13761	1	1	1	421.759	841.503	2	841.502	0.0006	0	19.82	0.032	M	AVITSVPR	G
jgi|Trire2|2433|fgenesh1_pm.C_scaffold_2000222	37	32190	6	6	1	1	3188	13804	1	1	1	421.759	841.503	2	841.502	0.0006	0	20.9	0.025	M	AVITSVPR	G
jgi|Trire2|61503|e_gw1.9.246.1	37	31980	2	2	1	1	8615	12496	1	1	1	532.808	1063.6	2	1063.59	0.0096	1	29.63	0.0017	K	LAYSLWRR	V
jgi|Trire2|61503|e_gw1.9.246.1	37	31980	2	2	1	1	8617	12802	1	1	1	532.809	1063.6	2	1063.59	0.0104	1	22.51	0.014	K	LAYSLWRR	V
jgi|Trire2|61746|e_gw1.9.75.1	36	73412	2	2	1	1	7869	22950	1	1	1	516.303	1030.59	2	1030.58	0.0097	0	27.45	0.0056	R	VLHGYTLTK	D
jgi|Trire2|61746|e_gw1.9.75.1	36	73412	2	2	1	1	7870	23009	1	1	1	516.303	1030.59	2	1030.58	0.01	0	26.04	0.0066	R	VLHGYTLTK	D
jgi|Trire2|120635|estExt_fgenesh5_pg.C_40157	36	75622	2	2	2	2	1780	5563	1	1	1	400.7	799.386	2	799.386	-0.0007	0	24.31	0.0063	R	FGASGAYK	D
jgi|Trire2|120635|estExt_fgenesh5_pg.C_40157	36	75622	2	2	2	2	24335	23842	1	1	1	780.905	1559.8	2	1559.79	0.0013	0	26.59	0.0032	K	NLPVYSPSDAAIASR	K
jgi|Trire2|55362|e_gw1.2.175.1	36	73565	2	2	1	1	22223	14748	1	1	1	494.607	1480.8	3	1480.8	-0.0001	0	31.11	0.0014	K	SQVHEIVLVGGSTR	I
jgi|Trire2|55362|e_gw1.2.175.1	36	73565	2	2	1	1	22281	14710	1	1	1	494.942	1481.8	3	1480.8	1.0039	0	19.6	0.016	K	SQVHEIVLVGGSTR	I
jgi|Trire2|107776|fgenesh5_pg.C_scaffold_10000166	36	36713	2	2	1	1	4343	15688	1	1	1	449.279	896.544	2	896.544	-0.0002	0	28.95	0.0031	R	TPAQVLLR	W
jgi|Trire2|107776|fgenesh5_pg.C_scaffold_10000166	36	36713	2	2	1	1	4344	15645	1	1	1	449.28	896.545	2	896.544	0.0007	0	23.19	0.012	R	TPAQVLLR	W
jgi|Trire2|64295|e_gw1.13.389.1	36	50928	5	5	1	1	24951	44053	1	1	1	525.246	1572.72	3	1571.73	0.9876	0	23.7	0.016	R	DNGFELMSYIDIR	R
jgi|Trire2|64295|e_gw1.13.389.1	36	50928	5	5	1	1	24952	43023	1	1	1	525.246	1572.72	3	1571.73	0.9876	0	20.7	0.032	R	DNGFELMSYIDIR	R
jgi|Trire2|64295|e_gw1.13.389.1	36	50928	5	5	1	1	24953	43536	1	1	1	525.246	1572.72	3	1571.73	0.9882	0	22.28	0.022	R	DNGFELMSYIDIR	R
jgi|Trire2|64295|e_gw1.13.389.1	36	50928	5	5	1	1	25490	39009	1	1	1	530.578	1588.71	3	1587.72	0.9876	0	19.92	0.029	R	DNGFELMSYIDIR	R
jgi|Trire2|64295|e_gw1.13.389.1	36	50928	5	5	1	1	25499	40104	1	1	1	530.578	1588.71	3	1587.72	0.9894	0	19.67	0.032	R	DNGFELMSYIDIR	R
jgi|Trire2|76939|estExt_GeneWisePlus.C_60627	36	22125	2	2	1	1	7889	24419	1	1	1	516.795	1031.58	2	1031.58	0.0002	0	26.01	0.019	R	LFEGNALIR	R
jgi|Trire2|76939|estExt_GeneWisePlus.C_60627	36	22125	2	2	1	1	7894	17416	1	1	1	516.797	1031.58	2	1031.58	0.0024	0	31.49	0.0073	R	LFEGNALIR	R
jgi|Trire2|119735|estExt_fgenesh5_pg.C_10410	35	36361	2	2	1	1	40754	42234	1	1	1	779.037	2334.09	3	2334.09	0.0001	0	27.16	0.0072	K	WSETGAEYIVESTGVFTTTEK	A
jgi|Trire2|119735|estExt_fgenesh5_pg.C_10410	35	36361	2	2	1	1	40767	42233	1	1	1	1168.56	2335.1	2	2334.09	1.0101	0	24.07	0.0055	K	WSETGAEYIVESTGVFTTTEK	A
jgi|Trire2|66950|e_gw1.20.256.1	34	48879	3	3	1	1	6689	43494	1	1	1	493.287	984.56	2	984.56	-0.0002	0	25.6	0.019	K	LQEIDVLR	Q
jgi|Trire2|66950|e_gw1.20.256.1	34	48879	3	3	1	1	6690	43033	2	0	1	493.287	984.56	2	984.56	-0.0002	0	26	0.017	K	LQEIDVLR	Q
jgi|Trire2|66950|e_gw1.20.256.1	34	48879	3	3	1	1	6706	43123	2	0	1	493.789	985.564	2	984.56	1.0032	0	25.83	0.028	K	LQEIDVLR	Q
jgi|Trire2|121028|estExt_fgenesh5_pg.C_50371	34	29665	1	1	1	1	4820	21188	1	1	1	454.266	906.517	2	906.517	-0.0001	0	33.9	0.002	R	NLLSVAYK	N
jgi|Trire2|76215|estExt_GeneWisePlus.C_50035	33	48761	1	1	1	1	20625	19811	1	1	1	707.407	1412.8	2	1412.8	0	0	32.81	0.00084	K	TAAAITSQSPVLVR	N
jgi|Trire2|51212|estExt_Genewise1.C_210271	33	34254	2	2	2	2	6134	29301	1	1	1	481.277	960.54	2	960.539	0.0012	0	31.74	0.0068	K	AFLDVGLAR	T
jgi|Trire2|51212|estExt_Genewise1.C_210271	33	34254	2	2	2	2	26966	45372	1	1	1	818.416	1634.82	2	1633.82	0.994	0	19.92	0.018	K	DIIMQIVSSEISGDK	V
jgi|Trire2|68608|e_gw1.25.221.1	32	35080	2	2	2	2	5092	8757	1	1	1	459.264	916.513	2	916.513	0.0001	0	19.95	0.028	R	KPADAFLR	E
jgi|Trire2|68608|e_gw1.25.221.1	32	35080	2	2	2	2	37918	44209	1	1	1	1078.06	2154.1	2	2154.1	0.002	0	27.97	0.0024	R	EVVPGLIVGGMELSEIDGANR	M
jgi|Trire2|109304|fgenesh5_pg.C_scaffold_15000106	32	24068	1	1	1	1	36	4067	1	1	1	352.212	702.41	2	701.407	1.0029	0	32.23	0.00096	R	IIGNASK	V
jgi|Trire2|68909|e_gw1.26.100.1	32	12972	1	1	1	1	1724	5908	1	1	1	398.75	795.486	2	795.485	0.0001	0	32.13	0.00061	K	IVPTAAPK	V
jgi|Trire2|44399|estExt_Genewise1.C_11681	32	81222	3	3	1	1	31675	42364	1	1	1	618.958	1853.85	3	1853.85	0.0046	0	27.28	0.0088	R	ESVAQACEDYSVLDIR	L
jgi|Trire2|44399|estExt_Genewise1.C_11681	32	81222	3	3	1	1	31677	41647	1	1	1	618.958	1853.85	3	1853.85	0.0049	0	21.92	0.03	R	ESVAQACEDYSVLDIR	L
jgi|Trire2|44399|estExt_Genewise1.C_11681	32	81222	3	3	1	1	31678	41400	1	1	1	618.958	1853.85	3	1853.85	0.0053	0	20.54	0.042	R	ESVAQACEDYSVLDIR	L
jgi|Trire2|62820|e_gw1.11.287.1	32	24210	2	2	2	2	4462	12457	1	1	1	449.742	897.47	2	897.471	-0.0008	0	20.45	0.035	K	QGYVIYR	V
jgi|Trire2|62820|e_gw1.11.287.1	32	24210	2	2	2	2	21679	24229	1	1	1	731.883	1461.75	2	1461.75	0.0007	0	27.29	0.0028	K	YYEVILVDPSHK	A
jgi|Trire2|121904|estExt_fgenesh5_pg.C_90333	32	28448	1	1	1	1	5747	10440	1	1	1	474.748	947.482	2	947.482	-0.0006	0	31.6	0.0011	K	LSNPTGGFR	T
jgi|Trire2|46490|estExt_Genewise1.C_50355	31	16172	1	1	1	1	18674	39585	1	1	1	672.892	1343.77	2	1343.77	0.0001	0	31.33	0.0033	K	VYEPLLVVGLDK	F
jgi|Trire2|73623|estExt_GeneWisePlus.C_10254	31	49601	2	2	2	2	12044	13234	1	1	1	582.777	1163.54	2	1163.54	0	0	28.67	0.0061	R	SAMFGSGPSAPR	A
jgi|Trire2|73623|estExt_GeneWisePlus.C_10254	31	49601	2	2	2	2	16827	42817	1	1	1	649.882	1297.75	2	1297.75	0.0004	0	21.27	0.031	R	SLISLLPEELGK	W
jgi|Trire2|102935|fgenesh5_pg.C_scaffold_1000568	28	39736	3	3	1	1	727	43273	1	1	1	743.441	742.433	1	742.434	-0.0002	0	21.43	0.015	R	IAGVDIR	W
jgi|Trire2|102935|fgenesh5_pg.C_scaffold_1000568	28	39736	3	3	1	1	734	39455	1	1	1	743.441	742.434	1	742.434	0.0001	0	20.27	0.02	R	IAGVDIR	W
jgi|Trire2|102935|fgenesh5_pg.C_scaffold_1000568	28	39736	3	3	1	1	742	41026	1	1	1	743.441	742.434	1	742.434	0.0004	0	18.53	0.03	R	IAGVDIR	W
jgi|Trire2|54535|e_gw1.1.1355.1	27	82390	1	1	1	1	7117	7196	1	1	1	501.713	1001.41	2	1000.41	0.9976	1	27.46	0.0018	R	NSCAKMMK	V
jgi|Trire2|73774|estExt_GeneWisePlus.C_10526	27	73728	2	2	1	1	8607	21646	1	1	1	532.791	1063.57	2	1063.57	0.0006	0	20.75	0.016	R	NVTYGELLR	D
jgi|Trire2|73774|estExt_GeneWisePlus.C_10526	27	73728	2	2	1	1	8647	21611	1	1	1	533.293	1064.57	2	1063.57	1.0045	0	21.04	0.011	R	NVTYGELLR	D
jgi|Trire2|55584|e_gw1.2.322.1	27	41193	3	3	1	1	17470	30614	1	1	1	657.343	1312.67	2	1312.68	-0.0127	1	19.08	0.016	K	SEGVQIGGPRSAR	G
jgi|Trire2|55584|e_gw1.2.322.1	27	41193	3	3	1	1	17471	13652	1	1	1	657.344	1312.67	2	1312.68	-0.0117	1	14.73	0.041	K	SEGVQIGGPRSAR	G
jgi|Trire2|55584|e_gw1.2.322.1	27	41193	3	3	1	1	17515	41559	1	1	1	657.845	1313.68	2	1312.68	0.9914	1	20.64	0.012	K	SEGVQIGGPRSAR	G
jgi|Trire2|22783|estExt_fgenesh1_pm.C_140128	27	162077	1	1	1	1	12252	27170	1	1	1	586.836	1171.66	2	1171.66	0.0013	0	26.58	0.02	K	LTTNPSASLIR	E
jgi|Trire2|52463|estExt_Genewise1.C_320112	26	45697	1	1	1	1	819	5681	1	1	1	375.202	748.389	2	747.388	1.001	0	26.08	0.0059	K	ASSAGLSR	R
jgi|Trire2|76682|estExt_GeneWisePlus.C_60103	26	170224	2	2	1	1	2276	30767	1	1	1	407.232	812.45	2	812.45	-0.0002	0	18.12	0.035	R	NLPAGVSR	D
jgi|Trire2|76682|estExt_GeneWisePlus.C_60103	26	170224	2	2	1	1	2277	4832	1	1	1	407.232	812.45	2	812.45	-0.0001	0	23.86	0.0093	R	NLPAGVSR	D
jgi|Trire2|22654|estExt_fgenesh1_pm.C_130006	25	58879	1	1	1	1	6680	12570	1	1	1	492.795	983.576	2	983.576	-0.0002	0	25.13	0.01	K	LVLATGGTPR	T
jgi|Trire2|121491|estExt_fgenesh5_pg.C_70483	25	77720	1	1	1	1	2079	44985	1	1	1	403.713	805.412	2	804.416	0.9959	0	24.64	0.027	R	VMGVDLR	W
jgi|Trire2|122689|estExt_fgenesh5_pg.C_140106	24	122842	1	1	1	1	1862	39879	1	1	1	403.191	804.368	2	804.361	0.0064	0	24.08	0.0082	K	SEDADLR	I
jgi|Trire2|102467|fgenesh5_pg.C_scaffold_1000100	24	42385	3	3	1	1	1887	33385	1	1	1	806.404	805.397	1	805.4	-0.0032	0	14.14	0.047	R	SLNVDMK	Y
jgi|Trire2|102467|fgenesh5_pg.C_scaffold_1000100	24	42385	3	3	1	1	1894	33429	1	1	1	806.405	805.397	1	805.4	-0.003	0	17.7	0.022	R	SLNVDMK	Y
jgi|Trire2|102467|fgenesh5_pg.C_scaffold_1000100	24	42385	3	3	1	1	1896	31278	1	1	1	806.405	805.397	1	805.4	-0.003	0	19.05	0.016	R	SLNVDMK	Y
jgi|Trire2|108829|fgenesh5_pg.C_scaffold_13000175	23	95881	1	1	1	1	17607	43368	1	1	1	658.866	1315.72	2	1315.71	0.0082	1	23.21	0.042	K	LSNSLKQELER	M
jgi|Trire2|66689|e_gw1.19.17.1	23	61886	1	1	1	1	3719	43263	1	1	1	872.483	871.476	1	871.476	-0.0003	1	23.2	0.029	R	EETPKIR	A
jgi|Trire2|121977|estExt_fgenesh5_pg.C_100037	23	25267	1	1	1	1	20769	44023	1	1	1	711.38	1420.74	2	1419.74	1.0045	0	23	0.007	R	INFNLFDDVVPK	T
jgi|Trire2|42455|gw1.5.878.1	23	16774	5	5	1	1	31881	31924	1	1	1	623.334	1866.98	3	1866.97	0.0067	0	14.39	0.045	R	GVSEVAAALIPIGWEEGLG	-
jgi|Trire2|42455|gw1.5.878.1	23	16774	5	5	1	1	31894	31741	1	1	1	623.334	1866.98	3	1866.97	0.0072	0	14.62	0.042	R	GVSEVAAALIPIGWEEGLG	-
jgi|Trire2|42455|gw1.5.878.1	23	16774	5	5	1	1	31908	31573	1	1	1	623.334	1866.98	3	1866.97	0.0075	0	15.52	0.035	R	GVSEVAAALIPIGWEEGLG	-
jgi|Trire2|42455|gw1.5.878.1	23	16774	5	5	1	1	31910	33015	1	1	1	623.334	1866.98	3	1866.97	0.0076	0	14.48	0.044	R	GVSEVAAALIPIGWEEGLG	-
jgi|Trire2|42455|gw1.5.878.1	23	16774	5	5	1	1	31985	32315	1	1	1	623.668	1867.98	3	1866.97	1.0101	0	16.71	0.027	R	GVSEVAAALIPIGWEEGLG	-
jgi|Trire2|69425|e_gw1.28.235.1	22	42031	1	1	1	1	13629	24883	1	1	1	407.572	1219.69	3	1218.68	1.0141	0	21.55	0.027	K	AMIDLRPIFK	E
jgi|Trire2|59751|e_gw1.6.414.1	21	104529	1	1	1	1	4944	8969	1	1	1	456.785	911.555	2	910.56	0.9955	1	21.48	0.016	K	LKDVAIPR	L
jgi|Trire2|68548|e_gw1.25.81.1	21	34185	1	1	1	1	2231	21655	1	1	1	406.719	811.423	2	810.412	1.0104	0	21.43	0.02	R	YALTDTK	V
jgi|Trire2|45604|estExt_Genewise1.C_30796	21	20978	1	1	1	1	10004	40618	1	1	1	552.327	1102.64	2	1102.64	0.0005	0	21.15	0.01	R	DAILLVFANK	Q
jgi|Trire2|59549|e_gw1.6.187.1	21	49338	1	1	1	1	31489	40254	1	1	1	615.346	1843.02	3	1843.03	-0.0141	1	21.11	0.025	R	GGRYDGILGVVAAVEVLR	T
jgi|Trire2|61239|e_gw1.8.81.1	21	58698	1	1	1	1	24857	42879	1	1	1	524.254	1569.74	3	1568.74	0.9988	1	21.03	0.044	K	ARSSDMGWYLDLR	R
jgi|Trire2|21957|estExt_fgenesh1_pm.C_50191	21	131844	1	1	1	1	13530	32007	1	1	1	607.814	1213.61	2	1213.61	-0.0004	0	20.76	0.011	R	YYFIEINPR	I
jgi|Trire2|108893|fgenesh5_pg.C_scaffold_13000239	20	66202	1	1	1	1	2105	9413	1	1	1	404.222	806.429	2	806.429	0	0	20.3	0.043	K	ISDIFGR	K
jgi|Trire2|57488|e_gw1.4.699.1	20	74424	2	2	1	1	3339	13605	1	1	1	425.245	848.476	2	848.476	0.0002	0	22.04	0.044	R	FLTNNLK	Q
jgi|Trire2|57488|e_gw1.4.699.1	20	74424	2	2	1	1	3342	26111	1	1	1	849.483	848.476	1	848.476	0.0005	0	16.13	0.043	R	FLTNNLK	Q
jgi|Trire2|122833|estExt_fgenesh5_pg.C_150204	19	39715	1	1	1	1	1258	15142	1	1	1	386.253	770.491	2	770.49	0.0011	0	19.39	0.035	R	VIAELVK	L
jgi|Trire2|76710|estExt_GeneWisePlus.C_60186	19	165522	2	2	1	1	2800	16451	1	1	1	418.724	835.434	2	835.43	0.0039	1	17.14	0.038	K	RVDFSGR	T
jgi|Trire2|76710|estExt_GeneWisePlus.C_60186	19	165522	2	2	1	1	2801	16446	1	1	1	418.724	835.434	2	835.43	0.0039	1	17.67	0.042	K	RVDFSGR	T
jgi|Trire2|67983|e_gw1.23.3.1	19	146484	1	1	1	1	740	41825	1	1	1	743.441	742.434	1	741.425	1.0094	0	19.24	0.026	K	RPGSVAR	G
jgi|Trire2|120235|estExt_fgenesh5_pg.C_20496	19	93544	2	2	2	2	6504	14311	1	1	1	488.269	974.523	2	974.522	0.0006	0	18.26	0.019	K	VGAIVTEMR	K
jgi|Trire2|120235|estExt_fgenesh5_pg.C_20496	19	93544	2	2	2	2	8187	22483	1	1	1	524.797	1047.58	2	1047.58	-0.0015	0	14.22	0.046	K	STLTDSLLAK	A
jgi|Trire2|123699|estExt_fgenesh5_pg.C_250079	19	84691	1	1	1	1	44534	42866	1	1	1	672.058	2684.2	4	2683.22	0.9865	1	18.92	0.038	R	DDVQLDFSLELFDTFDWMRYI	-
jgi|Trire2|47766|estExt_Genewise1.C_80523	19	93337	1	1	1	1	17865	34249	1	1	1	661.787	1321.56	2	1321.55	0.0106	1	18.87	0.013	K	QRDNGDSDSNSK	T
jgi|Trire2|82356|estExt_GeneWisePlus.C_360023	18	25830	1	1	1	1	19554	43223	1	1	1	687.39	1372.77	2	1372.76	0.005	2	17.93	0.038	R	DGMRLVLERLR	N
jgi|Trire2|61258|e_gw1.8.655.1	18	54469	1	1	1	1	3279	9824	1	1	1	424.226	846.438	2	846.438	-0.0001	0	17.68	0.022	K	NMNTVLR	G
jgi|Trire2|121534|estExt_fgenesh5_pg.C_80051	18	63479	1	1	1	1	6862	26248	1	1	1	496.774	991.533	2	991.534	-0.0004	0	17.59	0.022	K	ALVDVFGGSK	T
jgi|Trire2|43814|estExt_Genewise1.C_10470	18	10424	1	1	1	1	28371	24372	1	1	1	847.443	1692.87	2	1691.87	1.0058	0	17.58	0.022	R	TIAGGAYTVATPAAAAMR	S
jgi|Trire2|72158|kg2.C_scaffold_2000071	17	205247	1	1	1	1	34195	32540	1	1	1	654.99	1961.95	3	1961.96	-0.0117	2	17.43	0.023	K	RLYAEGAMTRCFNVFK	T
jgi|Trire2|75564|estExt_GeneWisePlus.C_30914	17	20086	1	1	1	1	24085	19798	1	1	1	775.419	1548.82	2	1547.82	1.0038	0	17.35	0.024	K	VLEQLSGQTPVYSK	A
jgi|Trire2|121579|estExt_fgenesh5_pg.C_80122	17	31744	1	1	1	1	22115	30764	1	1	1	738.879	1475.74	2	1475.76	-0.0116	0	17.22	0.042	R	GLMGALAGGAAGAFGGAK	L
jgi|Trire2|122963|estExt_fgenesh5_pg.C_160228	17	83851	2	2	1	1	33693	44799	1	1	1	970.016	1938.02	2	1938.02	-0.0049	1	15.39	0.036	K	RSSPVVWSVFGLTHNPR	V
jgi|Trire2|122963|estExt_fgenesh5_pg.C_160228	17	83851	2	2	1	1	33703	44639	1	1	1	970.017	1938.02	2	1938.02	-0.0026	1	14.55	0.043	K	RSSPVVWSVFGLTHNPR	V
jgi|Trire2|106939|fgenesh5_pg.C_scaffold_8000218	17	77264	2	2	1	1	23792	33634	1	1	1	770.39	1538.77	2	1537.76	1.0095	1	14.94	0.04	K	YIAAAKEGDMTVNR	L
jgi|Trire2|106939|fgenesh5_pg.C_scaffold_8000218	17	77264	2	2	1	1	24221	35268	1	1	1	778.377	1554.74	2	1553.75	0.9882	1	14.89	0.04	K	YIAAAKEGDMTVNR	L
jgi|Trire2|65760|e_gw1.17.406.1	17	31286	1	1	1	1	23944	47362	1	1	1	516.313	1545.92	3	1544.92	1.0011	2	16.79	0.022	K	RLYGLRTIVGEIR	K
jgi|Trire2|123293|estExt_fgenesh5_pg.C_200023	17	147199	1	1	1	1	4789	16752	1	1	1	453.756	905.497	2	905.497	0.0005	0	16.55	0.033	R	GFLLSGGQK	Q
jgi|Trire2|66926|e_gw1.20.175.1	17	186754	1	1	1	1	26415	38268	1	1	1	807.886	1613.76	2	1612.74	1.0171	0	16.51	0.028	R	YLLDSQDDVSVMGR	S
jgi|Trire2|70266|e_gw1.34.86.1	17	37986	1	1	1	1	22429	35910	1	1	1	744.382	1486.75	2	1485.73	1.0182	0	16.51	0.044	R	LEAEDEGVPSTAIR	E
jgi|Trire2|122448|estExt_fgenesh5_pg.C_120174	16	57829	1	1	1	1	10934	24547	1	1	1	566.806	1131.6	2	1130.59	1.0098	1	16.22	0.03	K	MQEDALRIR	C
jgi|Trire2|62603|e_gw1.10.387.1	16	110156	1	1	1	1	15606	43198	1	1	1	423.19	1266.55	3	1265.56	0.9922	0	16.2	0.047	R	MMVDACSPLSR	S
jgi|Trire2|62377|e_gw1.10.587.1	16	35096	2	2	1	1	476	7529	1	1	1	364.226	726.438	2	726.439	-0.0004	0	13.81	0.042	R	LTGALPR	C
jgi|Trire2|62377|e_gw1.10.587.1	16	35096	2	2	1	1	477	7492	1	1	1	364.227	726.439	2	726.439	0.0003	0	15.18	0.03	R	LTGALPR	C
jgi|Trire2|55374|e_gw1.2.996.1	16	36762	2	2	1	1	1914	29857	1	1	1	403.713	805.411	2	805.412	-0.0007	0	14.18	0.047	R	ISANVMR	I
jgi|Trire2|55374|e_gw1.2.996.1	16	36762	2	2	1	1	1996	27866	1	1	1	403.713	805.412	2	805.412	0	0	14.98	0.046	R	ISANVMR	I
jgi|Trire2|102641|fgenesh5_pg.C_scaffold_1000274	16	43024	1	1	1	1	22332	39783	1	1	1	742.901	1483.79	2	1483.77	0.0133	1	15.54	0.046	R	VAAAEDGQLRDALR	G
jgi|Trire2|78373|estExt_GeneWisePlus.C_100350	15	118106	1	1	1	1	3909	12598	1	1	1	440.748	879.482	2	879.481	0.0007	0	15.14	0.038	K	SYIAASIR	E
jgi|Trire2|105864|fgenesh5_pg.C_scaffold_6000090	15	50471	1	1	1	1	1931	27407	1	1	1	403.713	805.411	2	805.412	-0.0003	0	15.04	0.045	K	CLSIASR	L
jgi|Trire2|121154|estExt_fgenesh5_pg.C_60139	15	59120	1	1	1	1	39243	42937	1	1	1	747.4	2239.18	3	2238.19	0.9926	1	15.03	0.05	K	VGLLMDDGVVSPLPPVRTAMR	R
jgi|Trire2|57965|e_gw1.4.986.1	15	26048	1	1	1	1	29681	13065	1	1	1	585.621	1753.84	3	1753.83	0.0119	1	14.66	0.042	K	LFSEDEVERIMQSR	G
jgi|Trire2|80961|estExt_GeneWisePlus.C_210259	14	125422	1	1	1	1	18865	26896	1	1	1	676.86	1351.71	2	1351.71	-0.0046	2	14.5	0.044	R	YIPKMQCLKR	L
jgi|Trire2|78753|estExt_GeneWisePlus.C_110372	14	124667	1	1	1	1	15266	29175	1	1	1	629.333	1256.65	2	1256.66	-0.0069	2	14.21	0.046	R	KSQANVPRDSR	S
jgi|Trire2|122526|estExt_fgenesh5_pg.C_130072	14	44467	1	1	1	1	36199	40789	1	1	1	1028.02	2054.03	2	2054.01	0.0181	1	14.2	0.047	R	DDLVAEVVRAGGGGGGGVANER	T
jgi|Trire2|123145|estExt_fgenesh5_pg.C_180145	14	21029	1	1	1	1	8186	21336	1	1	1	524.796	1047.58	2	1046.58	1.0012	0	14.02	0.048	R	AVQFLENVK	E
jgi|Trire2|106874|fgenesh5_pg.C_scaffold_8000153	14	69943	1	1	1	1	7417	15306	1	1	1	508.79	1015.57	2	1015.57	-0.0075	0	14.01	0.048	K	VTVMIGVPGK	W
jgi|Trire2|121820|estExt_fgenesh5_pg.C_90192	14	85849	1	1	1	1	13231	24636	1	1	1	602.813	1203.61	2	1203.61	0.0002	0	14.01	0.048	K	GMLTGPVTCLR	W
jgi|Trire2|107078|fgenesh5_pg.C_scaffold_8000357	14	75120	1	1	1	1	2080	17776	1	1	1	403.713	805.412	2	805.418	-0.0059	1	13.97	0.049	K	LSESKDK	K
jgi|Trire2|79395|estExt_GeneWisePlus.C_130391	14	67803	1	1	1	1	3553	12906	1	1	1	432.732	863.45	2	863.45	0	0	13.97	0.049	K	GISIDFGR	M
jgi|Trire2|107781|fgenesh5_pg.C_scaffold_10000171	14	51979	1	1	1	1	17287	19229	1	1	1	654.343	1306.67	2	1306.68	-0.011	1	13.92	0.049	K	RIFTLCLNDR	A
jgi|Trire2|22874|estExt_fgenesh1_pm.C_160106	14	43749	1	1	1	1	6217	26488	1	1	1	483.808	965.602	2	965.602	0.0002	0	13.76	0.042	R	VNVIPVIGR	A

## Sheet: QM9414
Data of Sample QM9414
Accession	Score	Mass	Number of matches	Number of significant matches	Number of sequences	Number of significant sequences	Sequence coverage	emPAI	Description
jgi|Trire2|77481|estExt_GeneWisePlus.C_80242	288	92235	14	14	10	10	0.12	0.6	-
jgi|Trire2|80920|estExt_GeneWisePlus.C_210182	167	38151	6	6	3	3	0.1	0.38	Alcohol dehydrogenase, class V
jgi|Trire2|46958|estExt_Genewise1.C_60370	157	50127	5	5	4	4	0.09	0.39	Translation elongation factor EF-1 alpha/Tu
jgi|Trire2|110171|fgenesh5_pg.C_scaffold_19000056	130	48908	5	5	4	4	0.13	0.41	S-adenosylhomocysteine hydrolase
jgi|Trire2|47221|estExt_Genewise1.C_70256	125	16991	4	4	3	3	0.21	1.07	Nucleoside diphosphate kinase
jgi|Trire2|121834|estExt_fgenesh5_pg.C_90222	121	34173	3	3	2	2	0.08	0.27	Mitochondrial ADP/ATP carrier proteins
jgi|Trire2|75609|estExt_GeneWisePlus.C_31029	118	20705	2	2	2	2	0.15	0.5	60s ribosomal protein L18
jgi|Trire2|79756|estExt_GeneWisePlus.C_150125	116	101625	6	6	3	3	0.04	0.13	Beta-TrCP (transducin repeats containing)/Slimb proteins
jgi|Trire2|21673|estExt_fgenesh1_pm.C_30234	104	59434	9	9	7	7	0.14	0.62	F0F1-type ATP synthase, alpha subunit
jgi|Trire2|103222|fgenesh5_pg.C_scaffold_1000855	101	6981	3	3	1	1	0.14	0.9	40S ribosomal protein S29
jgi|Trire2|121837|estExt_fgenesh5_pg.C_90225	97	23719	2	2	2	2	0.11	0.43	Ribosomal protein S7
jgi|Trire2|78683|estExt_GeneWisePlus.C_110262	94	54084	5	5	4	4	0.1	0.36	Aldehyde dehydrogenase
jgi|Trire2|74568|estExt_GeneWisePlus.C_20022	92	29490	2	2	1	1	0.05	0.16	40S ribosomal protein S4
jgi|Trire2|124310|RAM_RAM_e_gw1.16.275.1	79	32066	4	4	3	3	0.1	0.5	-
jgi|Trire2|62166|e_gw1.10.402.1	77	98060	1	1	1	1	0.02	0.05	Predicted beta-mannosidase
jgi|Trire2|123056|estExt_fgenesh5_pg.C_170196	77	25306	2	2	2	2	0.09	0.4	Translation initiation factor 5A (eIF-5A)
jgi|Trire2|73765|estExt_GeneWisePlus.C_10512	76	44110	5	5	4	4	0.09	0.47	60S ribosomal protein L3 and related proteins
jgi|Trire2|80484|estExt_GeneWisePlus.C_180323	73	29314	3	3	3	3	0.12	0.56	40S ribosomal protein S3A
jgi|Trire2|46238|estExt_Genewise1.C_40871	69	42662	3	3	2	2	0.08	0.21	S-adenosylmethionine synthetase
jgi|Trire2|122587|estExt_fgenesh5_pg.C_130185	68	18570	1	1	1	1	0.06	0.26	40S ribosomal protein S11
jgi|Trire2|44504|estExt_Genewise1.C_11839	68	41823	3	3	3	3	0.12	0.35	Actin and related proteins
jgi|Trire2|119855|estExt_fgenesh5_pg.C_10718	66	29072	2	2	2	2	0.09	0.33	40S ribosomal protein S3
jgi|Trire2|121686|estExt_fgenesh5_pg.C_80360	62	53219	3	3	2	2	0.05	0.17	Glycine/serine hydroxymethyltransferase
jgi|Trire2|121826|estExt_fgenesh5_pg.C_90199	60	53099	2	2	1	1	0.02	0.08	ATP-citrate lyase
jgi|Trire2|64196|e_gw1.13.286.1	59	94520	2	2	1	1	0.01	0.05	Serine/threonine protein kinase
jgi|Trire2|120868|estExt_fgenesh5_pg.C_40582	58	16862	2	2	1	1	0.08	0.28	40S ribosomal protein S13
jgi|Trire2|77906|estExt_GeneWisePlus.C_90285	58	31910	4	4	1	1	0.03	0.14	40S ribosomal protein SA (P40)/Laminin receptor 1
jgi|Trire2|52349|estExt_Genewise1.C_300126	58	34270	1	1	1	1	0.03	0.13	BCL2-associated athanogene-like proteins and related BAG family chaperone regulators
jgi|Trire2|50491|estExt_Genewise1.C_170390	53	118198	10	10	1	1	0.01	0.04	Predicted RNA-binding protein
jgi|Trire2|74194|estExt_GeneWisePlus.C_11306	53	28631	1	1	1	1	0.04	0.15	Reductases with broad range of substrate specificities
jgi|Trire2|123071|estExt_fgenesh5_pg.C_170219	53	54898	2	2	2	2	0.04	0.16	F0F1-type ATP synthase, beta subunit
jgi|Trire2|78401|estExt_GeneWisePlus.C_100413	48	118769	4	4	4	4	0.03	0.15	Alkyl hydroperoxide reductase, thiol specific antioxidant and related enzymes
jgi|Trire2|104491|fgenesh5_pg.C_scaffold_3000446	46	14353	1	1	1	1	0.08	0.35	60S ribosomal protein L35
jgi|Trire2|51426|estExt_Genewise1.C_230104	44	11888	1	1	1	1	0.11	0.4	60S ribosomal protein L30
jgi|Trire2|121350|estExt_fgenesh5_pg.C_70146	44	12201	1	1	1	1	0.12	0.41	-
jgi|Trire2|57263|e_gw1.4.735.1	41	58536	3	3	1	1	0.01	0.07	Protoporphyrinogen oxidase
jgi|Trire2|46619|estExt_Genewise1.C_50587	38	44918	1	1	1	1	0.03	0.1	Translation initiation factor 4F, helicase subunit (eIF-4A) and related helicases
jgi|Trire2|121003|estExt_fgenesh5_pg.C_50330	38	17915	1	1	1	1	0.08	0.27	Ribosomal protein S18
jgi|Trire2|2433|fgenesh1_pm.C_scaffold_2000222	37	32190	6	6	1	1	0.03	0.14	-
jgi|Trire2|61503|e_gw1.9.246.1	37	31980	2	2	1	1	0.03	0.14	-
jgi|Trire2|61746|e_gw1.9.75.1	36	73412	2	2	1	1	0.01	0.06	Phosphoinositide-specific phospholipase C
jgi|Trire2|120635|estExt_fgenesh5_pg.C_40157	36	75622	2	2	2	2	0.03	0.12	Transketolase
jgi|Trire2|55362|e_gw1.2.175.1	36	73565	2	2	1	1	0.02	0.06	Molecular chaperones HSP70/HSC70, HSP70 superfamily
jgi|Trire2|107776|fgenesh5_pg.C_scaffold_10000166	36	36713	2	2	1	1	0.02	0.12	Aldo/keto reductase family proteins
jgi|Trire2|64295|e_gw1.13.389.1	36	50928	5	5	1	1	0.03	0.19	Nitrogen permease regulator NLRG/NPR2
jgi|Trire2|76939|estExt_GeneWisePlus.C_60627	36	22125	2	2	1	1	0.05	0.22	Ribosomal protein S4
jgi|Trire2|119735|estExt_fgenesh5_pg.C_10410	35	36361	2	2	1	1	0.06	0.12	Glyceraldehyde 3-phosphate dehydrogenase
jgi|Trire2|66950|e_gw1.20.256.1	34	48879	3	3	1	1	0.02	0.09	Ca2+/calmodulin-dependent protein kinase, EF-Hand protein superfamily
jgi|Trire2|121028|estExt_fgenesh5_pg.C_50371	34	29665	1	1	1	1	0.03	0.15	Multifunctional chaperone (14-3-3 family)
jgi|Trire2|76215|estExt_GeneWisePlus.C_50035	33	48761	1	1	1	1	0.03	0.09	Sulfide:quinone oxidoreductase/flavo-binding protein
jgi|Trire2|51212|estExt_Genewise1.C_210271	33	34254	2	2	2	2	0.08	0.28	60S ribosomal protein L5
jgi|Trire2|68608|e_gw1.25.221.1	32	35080	2	2	2	2	0.09	0.26	Protein involved in thiamine biosynthesis and DNA damage tolerance
jgi|Trire2|109304|fgenesh5_pg.C_scaffold_15000106	32	24068	1	1	1	1	0.03	0.19	-
jgi|Trire2|68909|e_gw1.26.100.1	32	12972	1	1	1	1	0.07	0.39	40s ribosomal protein S26
jgi|Trire2|44399|estExt_Genewise1.C_11681	32	81222	3	3	1	1	0.02	0.05	RNA-binding protein RBM5 and related proteins, contain G-patch and RRM domains
jgi|Trire2|62820|e_gw1.11.287.1	32	24210	2	2	2	2	0.09	0.45	60s ribosomal protein L15
jgi|Trire2|121904|estExt_fgenesh5_pg.C_90333	32	28448	1	1	1	1	0.04	0.16	60S ribosomal protein L7
jgi|Trire2|46490|estExt_Genewise1.C_50355	31	16172	1	1	1	1	0.08	0.3	40S ribosomal protein S16
jgi|Trire2|73623|estExt_GeneWisePlus.C_10254	31	49601	2	2	2	2	0.05	0.18	Kynurenine 3-monooxygenase and related flavoprotein monooxygenases
jgi|Trire2|102935|fgenesh5_pg.C_scaffold_1000568	28	39736	3	3	1	1	0.02	0.12	-
jgi|Trire2|54535|e_gw1.1.1355.1	27	82390	1	1	1	1	0.01	0.05	Uncharacterized conserved protein
jgi|Trire2|73774|estExt_GeneWisePlus.C_10526	27	73728	2	2	1	1	0.01	0.06	Acyl-CoA synthetase
jgi|Trire2|55584|e_gw1.2.322.1	27	41193	3	3	1	1	0.04	0.11	-
jgi|Trire2|22783|estExt_fgenesh1_pm.C_140128	27	162077	1	1	1	1	0.01	0.03	SNF2 family DNA-dependent ATPase
jgi|Trire2|52463|estExt_Genewise1.C_320112	26	45697	1	1	1	1	0.02	0.1	Protein involved in sister chromatid separation and/or segregation
jgi|Trire2|76682|estExt_GeneWisePlus.C_60103	26	170224	2	2	1	1	0.01	0.03	Pleiotropic drug resistance proteins (PDR1-15), ABC superfamily
jgi|Trire2|22654|estExt_fgenesh1_pm.C_130006	25	58879	1	1	1	1	0.02	0.07	Monodehydroascorbate/ferredoxin reductase
jgi|Trire2|121491|estExt_fgenesh5_pg.C_70483	25	77720	1	1	1	1	0.01	0.06	Glycosyltransferase
jgi|Trire2|122689|estExt_fgenesh5_pg.C_140106	24	122842	1	1	1	1	0.01	0.03	WD-repeat protein WDR6, WD repeat superfamily
jgi|Trire2|102467|fgenesh5_pg.C_scaffold_1000100	24	42385	3	3	1	1	0.02	0.11	-
jgi|Trire2|108829|fgenesh5_pg.C_scaffold_13000175	23	95881	1	1	1	1	0.01	0.04	Myosin class II heavy chain
jgi|Trire2|66689|e_gw1.19.17.1	23	61886	1	1	1	1	0.01	0.07	Adenine deaminase/adenosine deaminase
jgi|Trire2|121977|estExt_fgenesh5_pg.C_100037	23	25267	1	1	1	1	0.05	0.18	Cyclophilin type peptidyl-prolyl cis-trans isomerase
jgi|Trire2|42455|gw1.5.878.1	23	16774	5	5	1	1	0.12	0.28	Uncharacterized conserved nuclear protein
jgi|Trire2|69425|e_gw1.28.235.1	22	42031	1	1	1	1	0.03	0.1	Monodehydroascorbate/ferredoxin reductase
jgi|Trire2|59751|e_gw1.6.414.1	21	104529	1	1	1	1	0.01	0.04	Ribonucleases P/MRP protein subunit
jgi|Trire2|68548|e_gw1.25.81.1	21	34185	1	1	1	1	0.02	0.13	-
jgi|Trire2|45604|estExt_Genewise1.C_30796	21	20978	1	1	1	1	0.05	0.23	GTP-binding ADP-ribosylation factor Arf1
jgi|Trire2|59549|e_gw1.6.187.1	21	49338	1	1	1	1	0.04	0.09	-
jgi|Trire2|61239|e_gw1.8.81.1	21	58698	1	1	1	1	0.03	0.08	Asparaginyl-tRNA synthetase (mitochondrial)
jgi|Trire2|21957|estExt_fgenesh1_pm.C_50191	21	131844	1	1	1	1	0.01	0.03	Pyruvate carboxylase
jgi|Trire2|108893|fgenesh5_pg.C_scaffold_13000239	20	66202	1	1	1	1	0.01	0.06	Predicted transporter (major facilitator superfamily)
jgi|Trire2|57488|e_gw1.4.699.1	20	74424	2	2	1	1	0.01	0.06	DNA topoisomerase III alpha
jgi|Trire2|122833|estExt_fgenesh5_pg.C_150204	19	39715	1	1	1	1	0.02	0.11	-
jgi|Trire2|76710|estExt_GeneWisePlus.C_60186	19	165522	2	2	1	1	0	0.03	RNA polymerase III, large subunit
jgi|Trire2|67983|e_gw1.23.3.1	19	146484	1	1	1	1	0.01	0.03	Serine/threonine protein kinase
jgi|Trire2|120235|estExt_fgenesh5_pg.C_20496	19	93544	2	2	2	2	0.02	0.09	Elongation factor 2
jgi|Trire2|123699|estExt_fgenesh5_pg.C_250079	19	84691	1	1	1	1	0.03	0.05	-
jgi|Trire2|47766|estExt_Genewise1.C_80523	19	93337	1	1	1	1	0.01	0.05	Exosome 3'-5' exoribonuclease complex, subunit PM/SCL-100 (Rrp6)
jgi|Trire2|82356|estExt_GeneWisePlus.C_360023	18	25830	1	1	1	1	0.05	0.17	Protein similar to predicted member of the intramitochondrial sorting protein family
jgi|Trire2|61258|e_gw1.8.655.1	18	54469	1	1	1	1	0.01	0.08	Ubiquitin C-terminal hydrolase
jgi|Trire2|121534|estExt_fgenesh5_pg.C_80051	18	63479	1	1	1	1	0.02	0.07	Thiamine pyrophosphate-requiring enzyme
jgi|Trire2|43814|estExt_Genewise1.C_10470	18	10424	1	1	1	1	0.2	0.49	60S ribosomal protein L37
jgi|Trire2|72158|kg2.C_scaffold_2000071	17	205247	1	1	1	1	0.01	0.02	Sister chromatid cohesion protein SCC2/Nipped-B
jgi|Trire2|75564|estExt_GeneWisePlus.C_30914	17	20086	1	1	1	1	0.08	0.24	60S ribosomal protein L11
jgi|Trire2|121579|estExt_fgenesh5_pg.C_80122	17	31744	1	1	1	1	0.06	0.14	3'-5' exonuclease
jgi|Trire2|122963|estExt_fgenesh5_pg.C_160228	17	83851	2	2	1	1	0.02	0.05	Copper amine oxidase
jgi|Trire2|106939|fgenesh5_pg.C_scaffold_8000218	17	77264	2	2	1	1	0.02	0.12	-
jgi|Trire2|65760|e_gw1.17.406.1	17	31286	1	1	1	1	0.05	0.14	Hormone-sensitive lipase HSL
jgi|Trire2|123293|estExt_fgenesh5_pg.C_200023	17	147199	1	1	1	1	0.01	0.03	Multidrug/pheromone exporter, ABC superfamily
jgi|Trire2|66926|e_gw1.20.175.1	17	186754	1	1	1	1	0.01	0.02	Uncharacterized conserved protein
jgi|Trire2|70266|e_gw1.34.86.1	17	37986	1	1	1	1	0.04	0.12	Protein kinase PCTAIRE and related kinases
jgi|Trire2|122448|estExt_fgenesh5_pg.C_120174	16	57829	1	1	1	1	0.02	0.08	FOG: Zn-finger
jgi|Trire2|62603|e_gw1.10.387.1	16	110156	1	1	1	1	0.01	0.04	Rac1 GTPase effector FRL
jgi|Trire2|62377|e_gw1.10.587.1	16	35096	2	2	1	1	0.02	0.13	Exostosin EXT1L
jgi|Trire2|55374|e_gw1.2.996.1	16	36762	2	2	1	1	0.02	0.12	-
jgi|Trire2|102641|fgenesh5_pg.C_scaffold_1000274	16	43024	1	1	1	1	0.04	0.1	-
jgi|Trire2|78373|estExt_GeneWisePlus.C_100350	15	118106	1	1	1	1	0.01	0.04	Transporter, ABC superfamily (Breast cancer resistance protein)
jgi|Trire2|105864|fgenesh5_pg.C_scaffold_6000090	15	50471	1	1	1	1	0.02	0.09	-
jgi|Trire2|121154|estExt_fgenesh5_pg.C_60139	15	59120	1	1	1	1	0.04	0.07	Amidases
jgi|Trire2|57965|e_gw1.4.986.1	15	26048	1	1	1	1	0.06	0.17	-
jgi|Trire2|80961|estExt_GeneWisePlus.C_210259	14	125422	1	1	1	1	0.01	0.03	Transcription factor TCF20
jgi|Trire2|78753|estExt_GeneWisePlus.C_110372	14	124667	1	1	1	1	0.01	0.03	Nucleoporin interacting component Nup93/Nic96
jgi|Trire2|122526|estExt_fgenesh5_pg.C_130072	14	44467	1	1	1	1	0.06	0.1	bZIP transcription factor MafK
jgi|Trire2|123145|estExt_fgenesh5_pg.C_180145	14	21029	1	1	1	1	0.05	0.22	60S ribosomal protein L22
jgi|Trire2|106874|fgenesh5_pg.C_scaffold_8000153	14	69943	1	1	1	1	0.02	0.06	Serine/threonine protein kinase
jgi|Trire2|121820|estExt_fgenesh5_pg.C_90192	14	85849	1	1	1	1	0.01	0.05	Methionine synthase II (cobalamin-independent)
jgi|Trire2|107078|fgenesh5_pg.C_scaffold_8000357	14	75120	1	1	1	1	0.01	0.05	Nucleolar GTPase/ATPase p130
jgi|Trire2|79395|estExt_GeneWisePlus.C_130391	14	67803	1	1	1	1	0.01	0.06	Proteins containing the FAD binding domain
jgi|Trire2|107781|fgenesh5_pg.C_scaffold_10000171	14	51979	1	1	1	1	0.02	0.09	Transcription-associated recombination protein - Thp1p
jgi|Trire2|22874|estExt_fgenesh1_pm.C_160106	14	43749	1	1	1	1	0.02	0.1	Septin family protein (P-loop GTPase)

## Sheet: peptide-Pgpd1-myc-his-Trfwd1-1
prot_acc	prot_score	prot_mass	prot_matches	prot_matches_sig	prot_sequences	prot_sequences_sig	pep_query	pep_index	pep_rank	pep_isbold	pep_isunique	pep_exp_mz	pep_exp_mr	pep_exp_z	pep_calc_mr	pep_delta	pep_miss	pep_score	pep_expect	pep_res_before	pep_seq	pep_res_after
jgi|Trire2|79756|estExt_GeneWisePlus.C_150125	1338	101625	50	50	18	18	5086	40131	1	1	1	470.268	938.522	2	938.523	-0.0006	0	43.48	0.00022	R	LYIDFIR	H
jgi|Trire2|79756|estExt_GeneWisePlus.C_150125	1338	101625	50	50	18	18	5089	40634	1	1	1	470.269	938.523	2	938.523	0.0001	0	42.44	0.00023	R	LYIDFIR	H
jgi|Trire2|79756|estExt_GeneWisePlus.C_150125	1338	101625	50	50	18	18	5090	40548	1	1	1	470.269	938.523	2	938.523	0.0002	0	43.04	0.0002	R	LYIDFIR	H
jgi|Trire2|79756|estExt_GeneWisePlus.C_150125	1338	101625	50	50	18	18	5532	8542	1	1	1	479.24	956.465	2	956.465	-0.0005	0	27.73	0.0059	R	IWNMHTR	R
jgi|Trire2|79756|estExt_GeneWisePlus.C_150125	1338	101625	50	50	18	18	7571	15076	1	1	1	518.774	1035.53	2	1035.53	-0.0011	0	53.94	8.8e-06	K	FSTGELVQR	I
jgi|Trire2|79756|estExt_GeneWisePlus.C_150125	1338	101625	50	50	18	18	7572	15152	1	1	1	518.775	1035.53	2	1035.53	-0.0003	0	67.91	4.3e-07	K	FSTGELVQR	I
jgi|Trire2|79756|estExt_GeneWisePlus.C_150125	1338	101625	50	50	18	18	7573	15383	1	1	1	518.775	1035.53	2	1035.53	0	0	17.58	0.022	K	FSTGELVQR	I
jgi|Trire2|79756|estExt_GeneWisePlus.C_150125	1338	101625	50	50	18	18	7574	15209	1	1	1	518.775	1035.54	2	1035.53	0.0001	0	63.35	1.1e-06	K	FSTGELVQR	I
jgi|Trire2|79756|estExt_GeneWisePlus.C_150125	1338	101625	50	50	18	18	7576	15242	1	1	1	518.775	1035.54	2	1035.53	0.0005	0	63.17	1.2e-06	K	FSTGELVQR	I
jgi|Trire2|79756|estExt_GeneWisePlus.C_150125	1338	101625	50	50	18	18	8051	9021	1	1	1	528.267	1054.52	2	1054.52	-0.0002	1	24.35	0.0052	K	RVDAEYFR	A
jgi|Trire2|79756|estExt_GeneWisePlus.C_150125	1338	101625	50	50	18	18	8052	9395	1	1	1	528.267	1054.52	2	1054.52	-0.0002	1	14.44	0.044	K	RVDAEYFR	A
jgi|Trire2|79756|estExt_GeneWisePlus.C_150125	1338	101625	50	50	18	18	8054	9439	1	1	1	528.267	1054.52	2	1054.52	0.0001	1	21.63	0.034	K	RVDAEYFR	A
jgi|Trire2|79756|estExt_GeneWisePlus.C_150125	1338	101625	50	50	18	18	8055	9249	1	1	1	528.267	1054.52	2	1054.52	0.0001	1	26.51	0.011	K	RVDAEYFR	A
jgi|Trire2|79756|estExt_GeneWisePlus.C_150125	1338	101625	50	50	18	18	8056	9318	1	1	1	528.267	1054.52	2	1054.52	0.0002	1	25.44	0.014	K	RVDAEYFR	A
jgi|Trire2|79756|estExt_GeneWisePlus.C_150125	1338	101625	50	50	18	18	8057	8941	1	1	1	528.267	1054.52	2	1054.52	0.0003	1	18.25	0.019	K	RVDAEYFR	A
jgi|Trire2|79756|estExt_GeneWisePlus.C_150125	1338	101625	50	50	18	18	8293	9344	1	1	1	532.298	1062.58	2	1062.58	-0.0003	0	51.14	1.6e-05	R	ILAPDNPPAR	V
jgi|Trire2|79756|estExt_GeneWisePlus.C_150125	1338	101625	50	50	18	18	8483	33792	1	1	1	536.278	1070.54	2	1070.54	-0.0021	0	36.47	0.0012	R	LYYLEGWK	A
jgi|Trire2|79756|estExt_GeneWisePlus.C_150125	1338	101625	50	50	18	18	8484	33632	1	1	1	536.278	1070.54	2	1070.54	-0.0018	0	33.2	0.0027	R	LYYLEGWK	A
jgi|Trire2|79756|estExt_GeneWisePlus.C_150125	1338	101625	50	50	18	18	8485	33757	1	1	1	536.278	1070.54	2	1070.54	-0.0016	0	46.62	0.00012	R	LYYLEGWK	A
jgi|Trire2|79756|estExt_GeneWisePlus.C_150125	1338	101625	50	50	18	18	8486	33539	1	1	1	536.279	1070.54	2	1070.54	-0.0013	0	42.12	0.00034	R	LYYLEGWK	A
jgi|Trire2|79756|estExt_GeneWisePlus.C_150125	1338	101625	50	50	18	18	8664	16076	1	1	1	540.797	1079.58	2	1079.58	-0.0002	0	34.96	0.00053	R	HLPAEICLK	I
jgi|Trire2|79756|estExt_GeneWisePlus.C_150125	1338	101625	50	50	18	18	8665	16406	1	1	1	540.797	1079.58	2	1079.58	0.0001	0	19.19	0.016	R	HLPAEICLK	I
jgi|Trire2|79756|estExt_GeneWisePlus.C_150125	1338	101625	50	50	18	18	8667	16009	1	1	1	540.797	1079.58	2	1079.58	0.0002	0	17.94	0.021	R	HLPAEICLK	I
jgi|Trire2|79756|estExt_GeneWisePlus.C_150125	1338	101625	50	50	18	18	9784	35868	1	1	1	554.775	1107.53	2	1107.53	-0.0002	0	31.84	0.001	R	AWYDLAVDR	K
jgi|Trire2|79756|estExt_GeneWisePlus.C_150125	1338	101625	50	50	18	18	9785	35681	1	1	1	554.775	1107.53	2	1107.53	-0.0001	0	29.2	0.0018	R	AWYDLAVDR	K
jgi|Trire2|79756|estExt_GeneWisePlus.C_150125	1338	101625	50	50	18	18	9786	35573	1	1	1	554.775	1107.53	2	1107.53	0	0	48.03	9.8e-05	R	AWYDLAVDR	K
jgi|Trire2|79756|estExt_GeneWisePlus.C_150125	1338	101625	50	50	18	18	9788	35917	1	1	1	554.775	1107.53	2	1107.53	0	0	28.58	0.0021	R	AWYDLAVDR	K
jgi|Trire2|79756|estExt_GeneWisePlus.C_150125	1338	101625	50	50	18	18	13700	14048	1	1	1	616.325	1230.64	2	1230.64	-0.0004	1	32.6	0.0057	R	RLESNWELGK	Y
jgi|Trire2|79756|estExt_GeneWisePlus.C_150125	1338	101625	50	50	18	18	19555	24971	1	1	1	691.851	1381.69	2	1381.69	-0.0006	0	93.08	1.9e-09	R	TVQAGFGDLPYSK	E
jgi|Trire2|79756|estExt_GeneWisePlus.C_150125	1338	101625	50	50	18	18	19556	25049	1	1	1	691.851	1381.69	2	1381.69	-0.0004	0	73.88	1.2e-07	R	TVQAGFGDLPYSK	E
jgi|Trire2|79756|estExt_GeneWisePlus.C_150125	1338	101625	50	50	18	18	19557	25166	1	1	1	691.851	1381.69	2	1381.69	-0.0003	0	76.72	6.4e-08	R	TVQAGFGDLPYSK	E
jgi|Trire2|79756|estExt_GeneWisePlus.C_150125	1338	101625	50	50	18	18	19558	25211	1	1	1	691.851	1381.69	2	1381.69	-0.0002	0	31.98	0.001	R	TVQAGFGDLPYSK	E
jgi|Trire2|79756|estExt_GeneWisePlus.C_150125	1338	101625	50	50	18	18	19559	25212	1	1	1	691.851	1381.69	2	1381.69	-0.0002	0	65.63	7e-07	R	TVQAGFGDLPYSK	E
jgi|Trire2|79756|estExt_GeneWisePlus.C_150125	1338	101625	50	50	18	18	19560	25091	1	1	1	691.851	1381.69	2	1381.69	0.0001	0	76.43	6.8e-08	R	TVQAGFGDLPYSK	E
jgi|Trire2|79756|estExt_GeneWisePlus.C_150125	1338	101625	50	50	18	18	20748	28485	1	1	1	708.859	1415.7	2	1415.7	-0.0013	0	83.02	1.6e-08	K	AVQTEIDAWEVR	V
jgi|Trire2|79756|estExt_GeneWisePlus.C_150125	1338	101625	50	50	18	18	22111	13941	1	1	1	483.603	1447.79	3	1447.79	-0.0008	0	43.04	0.00039	K	LEGHGAAVNAIQIR	G
jgi|Trire2|79756|estExt_GeneWisePlus.C_150125	1338	101625	50	50	18	18	22112	14095	1	1	1	483.604	1447.79	3	1447.79	-0.0005	0	58.28	1.2e-05	K	LEGHGAAVNAIQIR	G
jgi|Trire2|79756|estExt_GeneWisePlus.C_150125	1338	101625	50	50	18	18	22113	14123	1	1	1	483.604	1447.79	3	1447.79	0.0002	0	48.21	0.00012	K	LEGHGAAVNAIQIR	G
jgi|Trire2|79756|estExt_GeneWisePlus.C_150125	1338	101625	50	50	18	18	22115	13990	1	1	1	724.903	1447.79	2	1447.79	0.0011	0	45.8	5.1e-05	K	LEGHGAAVNAIQIR	G
jgi|Trire2|79756|estExt_GeneWisePlus.C_150125	1338	101625	50	50	18	18	22159	14220	1	1	1	483.938	1448.79	3	1447.79	1.0028	0	28.64	0.0021	K	LEGHGAAVNAIQIR	G
jgi|Trire2|79756|estExt_GeneWisePlus.C_150125	1338	101625	50	50	18	18	23670	8184	1	1	1	497.599	1489.77	3	1489.78	-0.0006	0	49.98	5.7e-05	R	VNTGVSNSIGHLHR	M
jgi|Trire2|79756|estExt_GeneWisePlus.C_150125	1338	101625	50	50	18	18	23671	7877	1	1	1	745.895	1489.78	2	1489.78	0.0011	0	55.37	2.6e-05	R	VNTGVSNSIGHLHR	M
jgi|Trire2|79756|estExt_GeneWisePlus.C_150125	1338	101625	50	50	18	18	23672	8244	1	1	1	745.895	1489.78	2	1489.78	0.0011	0	23.42	0.0095	R	VNTGVSNSIGHLHR	M
jgi|Trire2|79756|estExt_GeneWisePlus.C_150125	1338	101625	50	50	18	18	23701	8319	1	1	1	497.933	1490.78	3	1489.78	1.0021	0	24.64	0.0049	R	VNTGVSNSIGHLHR	M
jgi|Trire2|79756|estExt_GeneWisePlus.C_150125	1338	101625	50	50	18	18	23702	8186	1	1	1	497.933	1490.78	3	1489.78	1.003	0	58.35	3.4e-06	R	VNTGVSNSIGHLHR	M
jgi|Trire2|79756|estExt_GeneWisePlus.C_150125	1338	101625	50	50	18	18	32568	8008	1	1	1	582.927	1745.76	3	1745.76	-0.0004	0	36.76	0.00036	K	AVDWSHGPSSSSASESR	A
jgi|Trire2|79756|estExt_GeneWisePlus.C_150125	1338	101625	50	50	18	18	34037	27564	1	1	1	898.985	1795.96	2	1795.95	0.0014	0	93.27	2e-09	R	QVVADGLIAIQNNQSAR	Q
jgi|Trire2|79756|estExt_GeneWisePlus.C_150125	1338	101625	50	50	18	18	41178	47086	1	1	1	659.984	1976.93	3	1976.93	-0.0025	0	26.07	0.0036	R	QMLPSLGDMHLDSFTSAK	G
jgi|Trire2|79756|estExt_GeneWisePlus.C_150125	1338	101625	50	50	18	18	46124	45522	1	1	1	1079.53	2157.04	2	2157.03	0.0096	0	42.34	0.00011	R	IVSGSSDYEVCIFDAPTGLK	V
jgi|Trire2|79756|estExt_GeneWisePlus.C_150125	1338	101625	50	50	18	18	57492	29293	1	1	1	951.457	3801.8	4	3800.79	1.0068	0	39.51	0.00042	R	GNSHIQGPVAAAPHLLPGYAGGAMAGSSSAAAAADGSGSDPR	H
jgi|Trire2|55706|e_gw1.2.780.1	662	84954	23	23	13	13	3301	20648	1	1	1	435.231	868.447	2	868.448	-0.0002	0	34.57	0.0016	R	MYSLLSR	I
jgi|Trire2|55706|e_gw1.2.780.1	662	84954	23	23	13	13	3603	17769	1	1	1	440.25	878.486	2	878.486	-0.0003	0	51.21	4.7e-05	K	YTDVLLR	K
jgi|Trire2|55706|e_gw1.2.780.1	662	84954	23	23	13	13	3604	17652	1	1	1	440.25	878.486	2	878.486	-0.0001	0	51.56	4.3e-05	K	YTDVLLR	K
jgi|Trire2|55706|e_gw1.2.780.1	662	84954	23	23	13	13	3605	17359	1	1	1	440.251	878.487	2	878.486	0.0011	0	27.47	0.0027	K	YTDVLLR	K
jgi|Trire2|55706|e_gw1.2.780.1	662	84954	23	23	13	13	4816	22169	1	1	1	464.285	926.555	2	926.555	0	0	54.63	1.3e-05	R	VNLNLGGIK	E
jgi|Trire2|55706|e_gw1.2.780.1	662	84954	23	23	13	13	6553	26344	1	1	1	498.279	994.543	2	994.545	-0.0017	0	40.02	0.00026	R	IPDGLDPLR	T
jgi|Trire2|55706|e_gw1.2.780.1	662	84954	23	23	13	13	6617	21888	1	1	1	499.822	997.629	2	997.628	0.0008	0	78.25	2.7e-08	K	LVLQSAIVR	I
jgi|Trire2|55706|e_gw1.2.780.1	662	84954	23	23	13	13	9467	8884	1	1	1	549.301	1096.59	2	1096.59	0.0001	0	51.96	1.3e-05	R	HLADLVQSSK	S
jgi|Trire2|55706|e_gw1.2.780.1	662	84954	23	23	13	13	9470	8848	1	1	1	549.301	1096.59	2	1096.59	0.0003	0	62	1.5e-06	R	HLADLVQSSK	S
jgi|Trire2|55706|e_gw1.2.780.1	662	84954	23	23	13	13	11447	35053	1	1	1	580.293	1158.57	2	1158.57	-0.0005	0	50.97	1.7e-05	K	VFNLNYDFK	S
jgi|Trire2|55706|e_gw1.2.780.1	662	84954	23	23	13	13	11675	44528	1	1	1	584.326	1166.64	2	1166.64	0	0	33.5	0.00072	R	TLSQIMTVFK	Y
jgi|Trire2|55706|e_gw1.2.780.1	662	84954	23	23	13	13	11676	44278	1	1	1	584.326	1166.64	2	1166.64	0.001	0	40.47	0.00016	R	TLSQIMTVFK	Y
jgi|Trire2|55706|e_gw1.2.780.1	662	84954	23	23	13	13	19588	12618	1	1	1	692.369	1382.72	2	1382.72	0.0002	0	49.21	2.4e-05	K	VLLMDGGDKPGPGK	V
jgi|Trire2|55706|e_gw1.2.780.1	662	84954	23	23	13	13	23315	24531	1	1	1	740.918	1479.82	2	1478.82	1.0008	0	38.93	0.0006	K	HGLLVSETINQIR	S
jgi|Trire2|55706|e_gw1.2.780.1	662	84954	23	23	13	13	23316	24499	1	1	1	740.918	1479.82	2	1478.82	1.0012	0	32.02	0.0029	K	HGLLVSETINQIR	S
jgi|Trire2|55706|e_gw1.2.780.1	662	84954	23	23	13	13	26755	38154	1	1	1	786.894	1571.77	2	1570.77	1.0032	0	45.8	5.1e-05	K	QFIAENTVVEYMK	K
jgi|Trire2|55706|e_gw1.2.780.1	662	84954	23	23	13	13	31629	21737	1	1	1	570.298	1707.87	3	1707.87	0.0003	0	27.19	0.0028	R	TCNQALIADHSLPLR	E
jgi|Trire2|55706|e_gw1.2.780.1	662	84954	23	23	13	13	31631	21698	1	1	1	570.298	1707.87	3	1707.87	0.0008	0	38.66	0.00024	R	TCNQALIADHSLPLR	E
jgi|Trire2|55706|e_gw1.2.780.1	662	84954	23	23	13	13	31632	21694	1	1	1	570.298	1707.87	3	1707.87	0.0008	0	64.59	8.8e-07	R	TCNQALIADHSLPLR	E
jgi|Trire2|55706|e_gw1.2.780.1	662	84954	23	23	13	13	31650	21611	1	1	1	570.632	1708.87	3	1707.87	1.0018	0	66.58	5.7e-07	R	TCNQALIADHSLPLR	E
jgi|Trire2|55706|e_gw1.2.780.1	662	84954	23	23	13	13	31651	21676	1	1	1	855.446	1708.88	2	1707.87	1.0043	0	17.45	0.023	R	TCNQALIADHSLPLR	E
jgi|Trire2|55706|e_gw1.2.780.1	662	84954	23	23	13	13	37842	48427	1	1	1	953.976	1905.94	2	1904.94	1.0016	0	42.28	0.00011	K	QVVDSFVSLGLDEADPSK	S
jgi|Trire2|55706|e_gw1.2.780.1	662	84954	23	23	13	13	37843	48657	1	1	1	953.977	1905.94	2	1904.94	1.0023	0	22.56	0.0077	K	QVVDSFVSLGLDEADPSK	S
jgi|Trire2|110171|fgenesh5_pg.C_scaffold_19000056	596	48908	16	16	9	9	1123	6396	1	1	1	385.187	768.359	2	768.359	0.0001	0	13.38	0.046	R	FTMASGR	H
jgi|Trire2|110171|fgenesh5_pg.C_scaffold_19000056	596	48908	16	16	9	9	1124	6386	1	1	1	385.187	768.359	2	768.359	0.0001	0	13.4	0.046	R	FTMASGR	H
jgi|Trire2|110171|fgenesh5_pg.C_scaffold_19000056	596	48908	16	16	9	9	1125	6355	1	1	1	385.187	768.359	2	768.359	0.0001	0	31.41	0.00072	R	FTMASGR	H
jgi|Trire2|110171|fgenesh5_pg.C_scaffold_19000056	596	48908	16	16	9	9	1366	3613	1	1	1	393.184	784.354	2	784.354	0.0002	0	13.91	0.041	R	FTMASGR	H
jgi|Trire2|110171|fgenesh5_pg.C_scaffold_19000056	596	48908	16	16	9	9	7158	16196	1	1	1	511.311	1020.61	2	1020.61	-0.0002	0	66.78	4e-07	R	HIILLAEGR	L
jgi|Trire2|110171|fgenesh5_pg.C_scaffold_19000056	596	48908	16	16	9	9	7159	16056	1	1	1	511.311	1020.61	2	1020.61	-0.0001	0	66.82	4e-07	R	HIILLAEGR	L
jgi|Trire2|110171|fgenesh5_pg.C_scaffold_19000056	596	48908	16	16	9	9	7160	16289	1	1	1	511.311	1020.61	2	1020.61	-0.0001	0	71.89	1.2e-07	R	HIILLAEGR	L
jgi|Trire2|110171|fgenesh5_pg.C_scaffold_19000056	596	48908	16	16	9	9	7161	16331	1	1	1	511.311	1020.61	2	1020.61	0	0	48.85	2.5e-05	R	HIILLAEGR	L
jgi|Trire2|110171|fgenesh5_pg.C_scaffold_19000056	596	48908	16	16	9	9	7162	15956	1	1	1	511.312	1020.61	2	1020.61	0.0005	0	51.72	1.2e-05	R	HIILLAEGR	L
jgi|Trire2|110171|fgenesh5_pg.C_scaffold_19000056	596	48908	16	16	9	9	10113	23816	1	1	1	559.815	1117.62	2	1117.61	0.003	0	33.41	0.00074	K	VAVVAGFGDVGK	G
jgi|Trire2|110171|fgenesh5_pg.C_scaffold_19000056	596	48908	16	16	9	9	10130	35366	1	1	1	560.311	1118.61	2	1118.61	-0.002	0	107.47	8.4e-11	K	VADLSLAAFGR	R
jgi|Trire2|110171|fgenesh5_pg.C_scaffold_19000056	596	48908	16	16	9	9	13691	9016	1	1	1	616.279	1230.54	2	1230.54	0.0025	0	37.87	0.00033	K	GCAMALHGMGAR	V
jgi|Trire2|110171|fgenesh5_pg.C_scaffold_19000056	596	48908	16	16	9	9	15678	5789	1	1	1	642.357	1282.7	2	1282.7	-0.0006	0	63.25	3.4e-06	K	SVQNIKPQVDR	F
jgi|Trire2|110171|fgenesh5_pg.C_scaffold_19000056	596	48908	16	16	9	9	30761	45361	1	1	1	839.938	1677.86	2	1677.86	0	0	89.49	4.1e-09	K	VQAEYLGLEVEGPFK	S
jgi|Trire2|110171|fgenesh5_pg.C_scaffold_19000056	596	48908	16	16	9	9	34675	49875	1	1	1	908.453	1814.89	2	1814.89	0.0001	0	83.07	2.7e-08	R	EIELAENEMPGLMAIR	K
jgi|Trire2|110171|fgenesh5_pg.C_scaffold_19000056	596	48908	16	16	9	9	45572	15877	1	1	1	708.989	2123.94	3	2122.94	1.0057	0	39.03	0.00027	K	DCYGVSEETTTGVHHLYR	M
jgi|Trire2|77481|estExt_GeneWisePlus.C_80242	488	92235	18	18	11	11	1544	24859	1	1	1	399.735	797.455	2	797.455	-0.0002	0	41.1	0.00013	K	GIGIWPR	F
jgi|Trire2|77481|estExt_GeneWisePlus.C_80242	488	92235	18	18	11	11	5004	7372	1	1	1	468.761	935.507	2	935.508	-0.0004	0	49.83	8.6e-05	K	LSAVYQAGK	K
jgi|Trire2|77481|estExt_GeneWisePlus.C_80242	488	92235	18	18	11	11	5631	27195	1	1	1	481.249	960.483	2	960.485	-0.0017	0	49.58	9.3e-05	K	LLENWMR	S
jgi|Trire2|77481|estExt_GeneWisePlus.C_80242	488	92235	18	18	11	11	6842	14675	1	1	1	506.301	1010.59	2	1010.59	-0.0001	0	56.89	7e-06	K	INNPTILAR	V
jgi|Trire2|77481|estExt_GeneWisePlus.C_80242	488	92235	18	18	11	11	6843	14849	1	1	1	506.301	1010.59	2	1010.59	0	0	32.26	0.002	K	INNPTILAR	V
jgi|Trire2|77481|estExt_GeneWisePlus.C_80242	488	92235	18	18	11	11	9429	47451	1	1	1	548.806	1095.6	2	1095.6	0	0	55.09	6.8e-06	R	YVNVVDLFK	L
jgi|Trire2|77481|estExt_GeneWisePlus.C_80242	488	92235	18	18	11	11	9474	47377	1	1	1	549.307	1096.6	2	1095.6	1.002	0	23.56	0.0073	R	YVNVVDLFK	L
jgi|Trire2|77481|estExt_GeneWisePlus.C_80242	488	92235	18	18	11	11	9651	17826	1	1	1	552.801	1103.59	2	1102.58	1.0029	0	26.13	0.0035	R	KPLQMPDFK	K
jgi|Trire2|77481|estExt_GeneWisePlus.C_80242	488	92235	18	18	11	11	10149	38539	1	1	1	560.803	1119.59	2	1119.59	-0.0007	0	57.07	4.5e-06	R	FSLAIDAIDR	M
jgi|Trire2|77481|estExt_GeneWisePlus.C_80242	488	92235	18	18	11	11	10150	38282	1	1	1	560.803	1119.59	2	1119.59	-0.0006	0	51.13	1.6e-05	R	FSLAIDAIDR	M
jgi|Trire2|77481|estExt_GeneWisePlus.C_80242	488	92235	18	18	11	11	14075	9078	1	1	1	620.315	1238.62	2	1238.62	0.0004	0	77.57	5.3e-08	R	DVVAANPHNFR	L
jgi|Trire2|77481|estExt_GeneWisePlus.C_80242	488	92235	18	18	11	11	14077	9170	1	1	1	620.315	1238.62	2	1238.62	0.0006	0	65.35	7.5e-07	R	DVVAANPHNFR	L
jgi|Trire2|77481|estExt_GeneWisePlus.C_80242	488	92235	18	18	11	11	16804	17124	1	1	1	655.833	1309.65	2	1309.65	0.0006	0	61.97	1.5e-06	R	SSNYVNVVVSDK	Q
jgi|Trire2|77481|estExt_GeneWisePlus.C_80242	488	92235	18	18	11	11	16806	17192	1	1	1	655.837	1309.66	2	1309.65	0.008	0	14.92	0.04	R	SSNYVNVVVSDK	Q
jgi|Trire2|77481|estExt_GeneWisePlus.C_80242	488	92235	18	18	11	11	16842	40671	1	1	1	656.367	1310.72	2	1310.72	-0.0001	0	17.22	0.024	K	GNIDTPLELAIR	N
jgi|Trire2|77481|estExt_GeneWisePlus.C_80242	488	92235	18	18	11	11	37083	10735	1	1	1	628.658	1882.95	3	1882.95	-0.0003	0	45.8	5.1e-05	R	AHQVPITDPSTNPEHLK	L
jgi|Trire2|77481|estExt_GeneWisePlus.C_80242	488	92235	18	18	11	11	37084	10757	1	1	1	471.746	1882.95	4	1882.95	0.0003	0	21.88	0.0089	R	AHQVPITDPSTNPEHLK	L
jgi|Trire2|77481|estExt_GeneWisePlus.C_80242	488	92235	18	18	11	11	37085	10666	1	1	1	942.484	1882.95	2	1882.95	0.0006	0	20.65	0.028	R	AHQVPITDPSTNPEHLK	L
jgi|Trire2|46958|estExt_Genewise1.C_60370	332	50127	12	12	5	5	4108	18014	1	1	1	449.79	897.565	2	897.565	-0.0001	0	21.93	0.014	K	QLIVAINK	M
jgi|Trire2|46958|estExt_Genewise1.C_60370	332	50127	12	12	5	5	4572	13370	1	1	1	457.787	913.559	2	913.56	-0.0003	0	37.85	0.00091	R	QTVAVGVIK	A
jgi|Trire2|46958|estExt_Genewise1.C_60370	332	50127	12	12	5	5	6044	19784	1	1	1	488.279	974.544	2	974.544	0.0001	0	51.6	1.5e-05	R	LPLQDVYK	I
jgi|Trire2|46958|estExt_Genewise1.C_60370	332	50127	12	12	5	5	6045	19843	1	1	1	488.279	974.544	2	974.544	0.0001	0	53.42	9.8e-06	R	LPLQDVYK	I
jgi|Trire2|46958|estExt_Genewise1.C_60370	332	50127	12	12	5	5	19797	17854	1	1	1	695.859	1389.7	2	1389.7	-0.0011	0	74.51	1.3e-07	K	YYVTVIDAPGHR	D
jgi|Trire2|46958|estExt_Genewise1.C_60370	332	50127	12	12	5	5	19799	18080	1	1	1	464.242	1389.7	3	1389.7	-0.0003	0	21.43	0.0098	K	YYVTVIDAPGHR	D
jgi|Trire2|46958|estExt_Genewise1.C_60370	332	50127	12	12	5	5	19840	17844	1	1	1	464.576	1390.71	3	1389.7	1.0032	0	46.54	4.3e-05	K	YYVTVIDAPGHR	D
jgi|Trire2|46958|estExt_Genewise1.C_60370	332	50127	12	12	5	5	21128	47088	1	1	1	713.395	1424.78	2	1424.78	-0.0009	0	55.37	1.9e-05	K	TLLEAIDSIEPPK	R
jgi|Trire2|46958|estExt_Genewise1.C_60370	332	50127	12	12	5	5	21129	47166	1	1	1	713.395	1424.78	2	1424.78	-0.0007	0	35.03	0.00052	K	TLLEAIDSIEPPK	R
jgi|Trire2|46958|estExt_Genewise1.C_60370	332	50127	12	12	5	5	21130	47111	1	1	1	713.396	1424.78	2	1424.78	0.0004	0	78.76	5.5e-08	K	TLLEAIDSIEPPK	R
jgi|Trire2|46958|estExt_Genewise1.C_60370	332	50127	12	12	5	5	21131	47297	1	1	1	713.396	1424.78	2	1424.78	0.0007	0	18.87	0.017	K	TLLEAIDSIEPPK	R
jgi|Trire2|46958|estExt_Genewise1.C_60370	332	50127	12	12	5	5	21209	46812	1	1	1	713.895	1425.78	2	1424.78	1.0001	0	17.9	0.021	K	TLLEAIDSIEPPK	R
jgi|Trire2|21673|estExt_fgenesh1_pm.C_30234	298	59434	14	14	10	10	344	12017	1	1	1	362.229	722.444	2	722.444	-0.0002	0	13.64	0.043	K	APGILPR	K
jgi|Trire2|21673|estExt_fgenesh1_pm.C_30234	298	59434	14	14	10	10	3143	24306	1	1	1	430.755	859.495	2	859.495	-0.0001	0	45.57	0.00031	R	QMSLLLR	R
jgi|Trire2|21673|estExt_fgenesh1_pm.C_30234	298	59434	14	14	10	10	4465	22035	1	1	1	455.761	909.507	2	909.507	-0.0001	0	40.1	0.00046	K	LFLAQYR	E
jgi|Trire2|21673|estExt_fgenesh1_pm.C_30234	298	59434	14	14	10	10	4466	21932	1	1	1	455.761	909.508	2	909.507	0.0005	0	29.13	0.0064	K	LFLAQYR	E
jgi|Trire2|21673|estExt_fgenesh1_pm.C_30234	298	59434	14	14	10	10	6273	16212	1	1	1	493.785	985.556	2	985.556	0.0002	0	16.56	0.028	R	VLSVGDGIAR	V
jgi|Trire2|21673|estExt_fgenesh1_pm.C_30234	298	59434	14	14	10	10	6274	16040	1	1	1	493.785	985.556	2	985.556	0.0002	0	43.43	8.5e-05	R	VLSVGDGIAR	V
jgi|Trire2|21673|estExt_fgenesh1_pm.C_30234	298	59434	14	14	10	10	6275	16183	1	1	1	493.785	985.556	2	985.556	0.0002	0	33.97	0.00065	R	VLSVGDGIAR	V
jgi|Trire2|21673|estExt_fgenesh1_pm.C_30234	298	59434	14	14	10	10	7694	21093	1	1	1	522.779	1043.54	2	1043.54	-0.0007	0	41.15	0.00061	K	SVDAMVPIGR	G
jgi|Trire2|21673|estExt_fgenesh1_pm.C_30234	298	59434	14	14	10	10	12646	19332	1	1	1	599.83	1197.64	2	1196.64	1.0043	0	45.97	4.9e-05	R	VVDALGNPIDGK	G
jgi|Trire2|21673|estExt_fgenesh1_pm.C_30234	298	59434	14	14	10	10	15396	19769	1	1	1	637.845	1273.68	2	1272.67	1.0038	0	26.02	0.0036	K	HALIVYDDLSK	Q
jgi|Trire2|21673|estExt_fgenesh1_pm.C_30234	298	59434	14	14	10	10	20750	25812	1	1	1	708.87	1415.72	2	1415.73	-0.0008	0	58.19	3.5e-06	K	ASPTEVSSILEQR	I
jgi|Trire2|21673|estExt_fgenesh1_pm.C_30234	298	59434	14	14	10	10	25970	26132	1	1	1	777.373	1552.73	2	1552.73	0.0008	0	39.33	0.00021	R	EAYPGDVFYLHSR	L
jgi|Trire2|21673|estExt_fgenesh1_pm.C_30234	298	59434	14	14	10	10	25972	25381	1	1	1	777.375	1552.74	2	1552.73	0.0044	0	28.64	0.0021	R	EAYPGDVFYLHSR	L
jgi|Trire2|21673|estExt_fgenesh1_pm.C_30234	298	59434	14	14	10	10	29663	45734	1	1	1	825.465	1648.92	2	1648.91	0.0014	0	53.47	2e-05	R	TGQIVDVPVGPELLGR	V
jgi|Trire2|121834|estExt_fgenesh5_pg.C_90222	289	34173	5	5	2	2	13024	27957	1	1	1	605.814	1209.61	2	1209.61	-0.0016	0	32.12	0.0033	R	QFNGLVDVYR	K
jgi|Trire2|121834|estExt_fgenesh5_pg.C_90222	289	34173	5	5	2	2	17134	44318	1	1	1	659.344	1316.67	2	1316.67	0.0006	0	88.94	4.6e-09	R	TAADEGVLSLWR	G
jgi|Trire2|121834|estExt_fgenesh5_pg.C_90222	289	34173	5	5	2	2	17135	44427	1	1	1	659.344	1316.67	2	1316.67	0.0007	0	54.13	8.4e-06	R	TAADEGVLSLWR	G
jgi|Trire2|121834|estExt_fgenesh5_pg.C_90222	289	34173	5	5	2	2	17136	44291	1	1	1	659.344	1316.67	2	1316.67	0.0011	0	89.25	4.3e-09	R	TAADEGVLSLWR	G
jgi|Trire2|121834|estExt_fgenesh5_pg.C_90222	289	34173	5	5	2	2	17137	44298	1	1	1	659.344	1316.67	2	1316.67	0.0011	0	96.99	8.1e-10	R	TAADEGVLSLWR	G
jgi|Trire2|80920|estExt_GeneWisePlus.C_210182	242	38151	8	8	4	4	3464	33098	1	1	1	437.774	873.533	2	873.532	0.0004	0	55.14	1.1e-05	R	GLITVPFK	T
jgi|Trire2|80920|estExt_GeneWisePlus.C_210182	242	38151	8	8	4	4	12434	29797	1	1	1	596.814	1191.61	2	1191.61	0.0002	0	38.17	0.00026	K	DIQIGDYAGIK	W
jgi|Trire2|80920|estExt_GeneWisePlus.C_210182	242	38151	8	8	4	4	12435	29702	1	1	1	596.814	1191.61	2	1191.61	0.0004	0	25.24	0.0047	K	DIQIGDYAGIK	W
jgi|Trire2|80920|estExt_GeneWisePlus.C_210182	242	38151	8	8	4	4	13210	38525	1	1	1	609.348	1216.68	2	1216.68	-0.0002	0	56.29	7.4e-06	R	LSAPVFDTVIR	M
jgi|Trire2|80920|estExt_GeneWisePlus.C_210182	242	38151	8	8	4	4	25045	21304	1	1	1	510.963	1529.87	3	1529.87	-0.0009	0	44.5	0.00018	K	LPLVGGHEGAGVVVAR	G
jgi|Trire2|80920|estExt_GeneWisePlus.C_210182	242	38151	8	8	4	4	25046	20969	1	1	1	510.963	1529.87	3	1529.87	-0.0007	0	50.55	1.8e-05	K	LPLVGGHEGAGVVVAR	G
jgi|Trire2|80920|estExt_GeneWisePlus.C_210182	242	38151	8	8	4	4	25047	21298	1	1	1	510.963	1529.87	3	1529.87	-0.0004	0	40.03	0.00018	K	LPLVGGHEGAGVVVAR	G
jgi|Trire2|80920|estExt_GeneWisePlus.C_210182	242	38151	8	8	4	4	25049	21228	1	1	1	510.963	1529.87	3	1529.87	-0.0002	0	46.61	4.3e-05	K	LPLVGGHEGAGVVVAR	G
jgi|Trire2|119735|estExt_fgenesh5_pg.C_10410	207	36361	7	7	6	6	1270	11122	1	1	1	389.218	776.421	2	776.421	-0.0001	0	33.32	0.0019	K	LTGMSIR	V
jgi|Trire2|119735|estExt_fgenesh5_pg.C_10410	207	36361	7	7	6	6	7983	9795	1	1	1	527.254	1052.49	2	1052.49	0.0004	0	47.08	9.1e-05	K	YDSSHGLFK	G
jgi|Trire2|119735|estExt_fgenesh5_pg.C_10410	207	36361	7	7	6	6	17451	21705	1	1	1	663.825	1325.64	2	1325.64	0.0004	0	34.36	0.0006	K	GASYDEITETIK	K
jgi|Trire2|119735|estExt_fgenesh5_pg.C_10410	207	36361	7	7	6	6	19685	13052	1	1	1	693.372	1384.73	2	1384.73	-0.0006	0	31.49	0.002	R	GAAQNIIPSSTGAAK	A
jgi|Trire2|119735|estExt_fgenesh5_pg.C_10410	207	36361	7	7	6	6	22913	33586	1	1	1	735.42	1468.83	2	1468.83	0.0003	0	55.22	6.6e-06	R	VPTANVSVVDLTVR	L
jgi|Trire2|119735|estExt_fgenesh5_pg.C_10410	207	36361	7	7	6	6	22914	33372	1	1	1	735.421	1468.83	2	1468.83	0.0017	0	85.53	9.6e-09	R	VPTANVSVVDLTVR	L
jgi|Trire2|119735|estExt_fgenesh5_pg.C_10410	207	36361	7	7	6	6	44942	43426	1	1	1	1046.53	2091.04	2	2091.04	-0.0004	0	21.52	0.0096	K	VIISAPSADAPMYVMGVNEK	D
jgi|Trire2|78661|estExt_GeneWisePlus.C_110218	33	56130	1	1	1	1	1270	11122	1	0	1	389.218	776.421	2	776.421	-0.0001	0	33.32	0.0019	R	LTGMSLR	D
jgi|Trire2|121686|estExt_fgenesh5_pg.C_80360	204	53219	9	9	7	7	4952	7553	1	1	1	467.245	932.474	2	932.475	-0.0006	0	38.98	0.00022	R	IGTPAMTSR	G
jgi|Trire2|121686|estExt_fgenesh5_pg.C_80360	204	53219	9	9	7	7	4953	7557	1	1	1	467.245	932.475	2	932.475	-0.0004	0	22.18	0.0083	R	IGTPAMTSR	G
jgi|Trire2|121686|estExt_fgenesh5_pg.C_80360	204	53219	9	9	7	7	4954	7607	1	1	1	467.245	932.475	2	932.475	0	0	26.8	0.0031	R	IGTPAMTSR	G
jgi|Trire2|121686|estExt_fgenesh5_pg.C_80360	204	53219	9	9	7	7	10555	28143	1	1	1	567.332	1132.65	2	1132.65	0	0	29.51	0.0017	R	VALYIDQAIK	L
jgi|Trire2|121686|estExt_fgenesh5_pg.C_80360	204	53219	9	9	7	7	12600	12477	1	1	1	598.809	1195.6	2	1195.6	0.0007	0	22.87	0.0072	K	VLVAGTSAYCR	L
jgi|Trire2|121686|estExt_fgenesh5_pg.C_80360	204	53219	9	9	7	7	17826	28430	1	1	1	668.832	1335.65	2	1335.65	0.0009	0	71.04	2.2e-07	R	AVFDALGSPMSNK	Y
jgi|Trire2|121686|estExt_fgenesh5_pg.C_80360	204	53219	9	9	7	7	28959	34531	1	1	1	815.926	1629.84	2	1629.84	-0.0021	0	18.6	0.023	R	VETVLEQINIACNK	N
jgi|Trire2|121686|estExt_fgenesh5_pg.C_80360	204	53219	9	9	7	7	30329	41131	1	1	1	833.404	1664.79	2	1663.79	1.002	0	53.84	8.9e-06	K	ISAVSTYFETMPYR	V
jgi|Trire2|121686|estExt_fgenesh5_pg.C_80360	204	53219	9	9	7	7	45250	27174	1	1	1	703.006	2106	3	2106	0	0	43.57	0.00022	R	YYGGNQHIDQIELLCQR	R
jgi|Trire2|121820|estExt_fgenesh5_pg.C_90192	203	85849	8	8	7	7	5133	20852	1	1	1	471.305	940.595	2	940.596	-0.001	0	36.75	0.00059	K	VVEVAIIAK	A
jgi|Trire2|121820|estExt_fgenesh5_pg.C_90192	203	85849	8	8	7	7	12840	25493	1	1	1	602.813	1203.61	2	1203.61	0.0007	0	18.87	0.017	K	GMLTGPVTCLR	W
jgi|Trire2|121820|estExt_fgenesh5_pg.C_90192	203	85849	8	8	7	7	16927	36159	1	1	1	438.579	1312.71	3	1312.71	0.001	0	26.63	0.0032	K	DIYAVHIDLVR	N
jgi|Trire2|121820|estExt_fgenesh5_pg.C_90192	203	85849	8	8	7	7	19003	40657	1	1	1	684.372	1366.73	2	1365.73	1.001	0	16.7	0.027	K	LLSVFVDSAYPR	H
jgi|Trire2|121820|estExt_fgenesh5_pg.C_90192	203	85849	8	8	7	7	22055	12762	1	1	1	483.253	1446.74	3	1446.74	0.0012	0	53.86	8.9e-06	R	HIGPGVYDIHSPR	V
jgi|Trire2|121820|estExt_fgenesh5_pg.C_90192	203	85849	8	8	7	7	22105	12346	1	1	1	483.587	1447.74	3	1446.74	1.0031	0	17.86	0.021	R	HIGPGVYDIHSPR	V
jgi|Trire2|121820|estExt_fgenesh5_pg.C_90192	203	85849	8	8	7	7	26333	48330	1	1	1	783.43	1564.85	2	1564.85	-0.0005	0	83.12	1.6e-08	R	NPEQLETVLGALGPK	T
jgi|Trire2|121820|estExt_fgenesh5_pg.C_90192	203	85849	8	8	7	7	37442	33439	1	1	1	632	1892.98	3	1891.98	1.0023	0	56.64	4.9e-06	R	DDVHQSVQAEQLALALR	D
jgi|Trire2|119855|estExt_fgenesh5_pg.C_10718	180	29072	5	5	3	3	4935	18008	1	1	1	466.277	930.539	2	930.539	0.001	0	23.43	0.0063	R	ELTSLIQK	R
jgi|Trire2|119855|estExt_fgenesh5_pg.C_10718	180	29072	5	5	3	3	13103	28975	1	1	1	607.361	1212.71	2	1212.71	-0.0007	0	60.69	2e-06	R	VTPTVTDIIVR	A
jgi|Trire2|119855|estExt_fgenesh5_pg.C_10718	180	29072	5	5	3	3	13104	29072	1	1	1	607.361	1212.71	2	1212.71	-0.0001	0	58.74	3.1e-06	R	VTPTVTDIIVR	A
jgi|Trire2|119855|estExt_fgenesh5_pg.C_10718	180	29072	5	5	3	3	13140	28930	1	1	1	607.861	1213.71	2	1212.71	0.9997	0	40.52	0.00016	R	VTPTVTDIIVR	A
jgi|Trire2|119855|estExt_fgenesh5_pg.C_10718	180	29072	5	5	3	3	15923	15634	1	1	1	646.329	1290.64	2	1289.64	1.0038	0	63.52	3.8e-06	R	GLSAVAQCESLR	Y
jgi|Trire2|122587|estExt_fgenesh5_pg.C_130185	173	18570	5	5	2	2	7097	12783	1	1	1	509.811	1017.61	2	1017.61	0.0003	0	51.25	2.7e-05	R	ILTGTVVSTK	M
jgi|Trire2|122587|estExt_fgenesh5_pg.C_130185	173	18570	5	5	2	2	7098	12782	1	1	1	509.811	1017.61	2	1017.61	0.0003	0	47.03	7e-05	R	ILTGTVVSTK	M
jgi|Trire2|122587|estExt_fgenesh5_pg.C_130185	173	18570	5	5	2	2	7099	12716	1	1	1	509.811	1017.61	2	1017.61	0.0004	0	75.29	1.1e-07	R	ILTGTVVSTK	M
jgi|Trire2|122587|estExt_fgenesh5_pg.C_130185	173	18570	5	5	2	2	12108	13488	1	1	1	591.822	1181.63	2	1181.63	-0.0001	0	40.88	0.00015	K	NLAAHVSPAFR	V
jgi|Trire2|122587|estExt_fgenesh5_pg.C_130185	173	18570	5	5	2	2	12110	13570	1	1	1	591.823	1181.63	2	1181.63	0.0005	0	24.96	0.0046	K	NLAAHVSPAFR	V
jgi|Trire2|46619|estExt_Genewise1.C_50587	171	44918	3	3	2	2	8897	38652	1	1	1	542.84	1083.66	2	1083.67	-0.0005	0	69.83	2.5e-07	R	VLIATDLLAR	G
jgi|Trire2|46619|estExt_Genewise1.C_50587	171	44918	3	3	2	2	8899	38753	1	1	1	542.84	1083.66	2	1083.67	-0.0003	0	55.78	6.5e-06	R	VLIATDLLAR	G
jgi|Trire2|46619|estExt_Genewise1.C_50587	171	44918	3	3	2	2	23768	18697	1	1	1	747.408	1492.8	2	1492.8	0.0007	0	77.73	5.1e-08	K	ALQDGPQVVVGTPGR	V
jgi|Trire2|107776|fgenesh5_pg.C_scaffold_10000166	165	36713	5	5	4	4	3975	15812	1	1	1	449.279	896.544	2	896.544	-0.0001	0	65.36	7e-07	R	TPAQVLLR	W
jgi|Trire2|107776|fgenesh5_pg.C_scaffold_10000166	165	36713	5	5	4	4	9709	17693	1	1	1	553.813	1105.61	2	1105.61	-0.0011	1	27.58	0.0026	K	REDLFIVSK	L
jgi|Trire2|107776|fgenesh5_pg.C_scaffold_10000166	165	36713	5	5	4	4	14769	29209	1	1	1	628.85	1255.68	2	1255.68	0	0	74.02	2.2e-07	K	SVAPLMDSPVIK	A
jgi|Trire2|107776|fgenesh5_pg.C_scaffold_10000166	165	36713	5	5	4	4	24780	26844	1	1	1	761.87	1521.72	2	1521.72	0	0	15.17	0.038	K	TTTLQQTWGAMER	L
jgi|Trire2|107776|fgenesh5_pg.C_scaffold_10000166	165	36713	5	5	4	4	24781	26622	1	1	1	761.87	1521.73	2	1521.72	0.0013	0	44.83	6.3e-05	K	TTTLQQTWGAMER	L
jgi|Trire2|78683|estExt_GeneWisePlus.C_110262	145	54084	7	7	6	6	6564	12111	1	1	1	498.763	995.511	2	995.511	0.0005	0	21.57	0.0095	R	IMGYIQSGK	E
jgi|Trire2|78683|estExt_GeneWisePlus.C_110262	145	54084	7	7	6	6	9604	18142	1	1	1	551.787	1101.56	2	1101.56	0	0	40.79	0.00015	R	GDVGAVVGCIR	Y
jgi|Trire2|78683|estExt_GeneWisePlus.C_110262	145	54084	7	7	6	6	9751	19513	1	1	1	554.311	1106.61	2	1106.61	-0.0002	0	49.87	2.1e-05	K	VAFTGSTIVGR	S
jgi|Trire2|78683|estExt_GeneWisePlus.C_110262	145	54084	7	7	6	6	9752	19524	1	1	1	554.312	1106.61	2	1106.61	0.0001	0	24.96	0.0046	K	VAFTGSTIVGR	S
jgi|Trire2|78683|estExt_GeneWisePlus.C_110262	145	54084	7	7	6	6	19687	26975	1	1	1	693.394	1384.77	2	1384.77	-0.0009	0	45.51	0.00021	K	IGPALATGNTIVMK	S
jgi|Trire2|78683|estExt_GeneWisePlus.C_110262	145	54084	7	7	6	6	24736	21220	1	1	1	761.382	1520.75	2	1520.75	0.0024	0	25.78	0.0038	R	ELGEAALANYTQNK	S
jgi|Trire2|78683|estExt_GeneWisePlus.C_110262	145	54084	7	7	6	6	30515	17165	1	1	1	558.285	1671.83	3	1671.83	-0.0003	0	29.59	0.0017	R	LGNDTNYGLAAAVHTR	D
jgi|Trire2|121837|estExt_fgenesh5_pg.C_90225	130	23719	3	3	2	2	12681	4431	1	1	1	600.809	1199.6	2	1199.6	-0.0003	0	47.04	3.9e-05	R	NPVYVTHSAGR	Y
jgi|Trire2|121837|estExt_fgenesh5_pg.C_90225	130	23719	3	3	2	2	16124	50812	1	1	1	648.346	1294.68	2	1294.68	0.0007	0	56.95	5.9e-06	R	DISLTDYISLR	N
jgi|Trire2|121837|estExt_fgenesh5_pg.C_90225	130	23719	3	3	2	2	16203	50797	1	1	1	648.847	1295.68	2	1294.68	1.0024	0	60.54	5.5e-06	R	DISLTDYISLR	N
jgi|Trire2|73765|estExt_GeneWisePlus.C_10512	122	44110	6	6	5	5	2967	10433	1	1	1	424.737	847.459	2	847.459	0.0003	0	47.65	0.00019	K	AGMTTIVR	D
jgi|Trire2|73765|estExt_GeneWisePlus.C_10512	122	44110	6	6	5	5	5396	5117	1	1	1	476.291	950.567	2	950.566	0.0007	0	33.95	0.00091	R	ILAHTQIR	K
jgi|Trire2|73765|estExt_GeneWisePlus.C_10512	122	44110	6	6	5	5	5583	26894	1	1	1	480.287	958.56	2	958.56	-0.0001	0	36.32	0.0018	K	ITPLGGFVR	Y
jgi|Trire2|73765|estExt_GeneWisePlus.C_10512	122	44110	6	6	5	5	5584	26827	1	1	1	480.287	958.56	2	958.56	0	0	23.19	0.037	K	ITPLGGFVR	Y
jgi|Trire2|73765|estExt_GeneWisePlus.C_10512	122	44110	6	6	5	5	6316	4695	1	1	1	494.752	987.489	2	987.489	0.0001	0	42.12	0.00012	K	GHGFSGVTAR	W
jgi|Trire2|73765|estExt_GeneWisePlus.C_10512	122	44110	6	6	5	5	6945	11957	1	1	1	507.28	1012.55	2	1012.55	0.0005	0	31.13	0.0012	R	HGSLAYLPR	K
jgi|Trire2|46238|estExt_Genewise1.C_40871	119	42662	6	6	4	4	3796	6900	1	1	1	444.74	887.465	2	887.465	0.0005	0	14.01	0.048	K	LNAAMAAAR	R
jgi|Trire2|46238|estExt_Genewise1.C_40871	119	42662	6	6	4	4	20041	28942	1	1	1	466.917	1397.73	3	1397.73	-0.0008	0	15.12	0.038	R	DGTLPWLRPDTK	T
jgi|Trire2|46238|estExt_Genewise1.C_40871	119	42662	6	6	4	4	20133	26720	1	1	1	700.886	1399.76	2	1399.76	-0.0006	0	16.64	0.027	R	DNFDLRPGVIVR	E
jgi|Trire2|46238|estExt_Genewise1.C_40871	119	42662	6	6	4	4	20134	26715	1	1	1	467.593	1399.76	3	1399.76	0	0	40.84	0.00015	R	DNFDLRPGVIVR	E
jgi|Trire2|46238|estExt_Genewise1.C_40871	119	42662	6	6	4	4	46740	23113	1	1	1	733.044	2196.11	3	2195.11	1.0034	0	40.17	0.00017	R	VDTVVVSAQHSPDITTEELR	K
jgi|Trire2|46238|estExt_Genewise1.C_40871	119	42662	6	6	4	4	46744	23086	1	1	1	733.044	2196.11	3	2195.11	1.0045	0	65.2	7.7e-07	R	VDTVVVSAQHSPDITTEELR	K
jgi|Trire2|55362|e_gw1.2.175.1	114	73565	5	5	4	4	23004	30349	1	1	1	736.859	1471.7	2	1470.7	1.0043	0	68.61	6.7e-07	R	TTPSFVAFTDTER	L
jgi|Trire2|55362|e_gw1.2.175.1	114	73565	5	5	4	4	23340	14833	1	1	1	741.407	1480.8	2	1480.8	-0.0004	0	22.99	0.007	K	SQVHEIVLVGGSTR	I
jgi|Trire2|55362|e_gw1.2.175.1	114	73565	5	5	4	4	23341	14730	1	1	1	494.608	1480.8	3	1480.8	0.0018	0	24.41	0.0051	K	SQVHEIVLVGGSTR	I
jgi|Trire2|55362|e_gw1.2.175.1	114	73565	5	5	4	4	30154	37190	1	1	1	830.449	1658.88	2	1658.89	-0.0036	0	42.31	0.00011	R	IINEPTAAAIAYGLDK	K
jgi|Trire2|55362|e_gw1.2.175.1	114	73565	5	5	4	4	51846	21614	1	1	1	850.393	2548.16	3	2547.15	1.0046	0	19.21	0.035	K	IVQWLDDNQQASTEEYESHQK	E
jgi|Trire2|62166|e_gw1.10.402.1	114	98060	3	3	3	3	15511	17724	1	1	1	639.32	1276.63	2	1276.63	-0.0012	0	15.33	0.036	R	LMVEGNQSMIR	I
jgi|Trire2|62166|e_gw1.10.402.1	114	98060	3	3	3	3	17557	22424	1	1	1	664.85	1327.69	2	1326.68	1.0038	0	60	2.4e-06	R	TVVAAYLYQDGK	L
jgi|Trire2|62166|e_gw1.10.402.1	114	98060	3	3	3	3	26077	45241	1	1	1	778.89	1555.77	2	1555.77	-0.0015	0	71.58	4.8e-07	R	FVSEFGLEAFPSAR	T
jgi|Trire2|121534|estExt_fgenesh5_pg.C_80051	108	63479	4	4	4	4	6439	27712	1	1	1	496.774	991.534	2	991.534	0.0006	0	64.85	8.3e-07	K	ALVDVFGGSK	T
jgi|Trire2|121534|estExt_fgenesh5_pg.C_80051	108	63479	4	4	4	4	10909	15133	1	1	1	572.776	1143.54	2	1143.54	-0.0007	0	35.7	0.00077	K	YSTYPGVAMR	G
jgi|Trire2|121534|estExt_fgenesh5_pg.C_80051	108	63479	4	4	4	4	15020	20889	1	1	1	632.783	1263.55	2	1263.55	-0.0004	0	34.27	0.0009	K	SDFNTAGFSYR	T
jgi|Trire2|121534|estExt_fgenesh5_pg.C_80051	108	63479	4	4	4	4	33068	45899	1	1	1	588.654	1762.94	3	1761.94	1.0038	0	21.34	0.01	K	LTNPAEIATQIDHALR	T
jgi|Trire2|44504|estExt_Genewise1.C_11839	107	41823	4	4	4	4	10508	11430	1	1	1	566.766	1131.52	2	1131.52	-0.0013	0	36.19	0.00084	R	GYTFSTTAER	E
jgi|Trire2|44504|estExt_Genewise1.C_11839	107	41823	4	4	4	4	11489	18533	1	1	1	581.313	1160.61	2	1160.61	0.0007	0	52.26	7e-05	K	EITALAPSTMK	V
jgi|Trire2|44504|estExt_Genewise1.C_11839	107	41823	4	4	4	4	33909	38777	1	1	1	895.948	1789.88	2	1789.88	-0.0032	0	47.23	4.1e-05	K	SYELPDGQVITIGNER	F
jgi|Trire2|44504|estExt_Genewise1.C_11839	107	41823	4	4	4	4	40204	25115	1	1	1	652.361	1954.06	3	1953.06	1.0034	0	24.31	0.0052	R	VAPEEHPVLLTEAPINPK	S
jgi|Trire2|120635|estExt_fgenesh5_pg.C_40157	103	75622	7	7	6	6	9712	52052	1	1	1	553.816	1105.62	2	1105.62	-0.0005	0	30.76	0.0013	R	ALLTIDFWK	D
jgi|Trire2|120635|estExt_fgenesh5_pg.C_40157	103	75622	7	7	6	6	15022	8946	1	1	1	632.806	1263.6	2	1263.6	-0.0021	0	19.62	0.014	R	YTHEQFGLNR	F
jgi|Trire2|120635|estExt_fgenesh5_pg.C_40157	103	75622	7	7	6	6	26206	24548	1	1	1	780.904	1559.79	2	1559.79	-0.0009	0	28.24	0.0022	K	NLPVYSPSDAAIASR	K
jgi|Trire2|120635|estExt_fgenesh5_pg.C_40157	103	75622	7	7	6	6	26217	24535	1	1	1	781.405	1560.79	2	1559.79	1.0004	0	26.62	0.0032	K	NLPVYSPSDAAIASR	K
jgi|Trire2|120635|estExt_fgenesh5_pg.C_40157	103	75622	7	7	6	6	32714	47676	1	1	1	877.42	1752.83	2	1752.82	0.004	0	16.89	0.026	R	VVSMPCFEVFDAQPK	E
jgi|Trire2|120635|estExt_fgenesh5_pg.C_40157	103	75622	7	7	6	6	45550	21742	1	1	1	708.368	2122.08	3	2122.08	0.0019	0	30.82	0.0039	R	TTIGFGSLQEGTHGVHGSPLK	A
jgi|Trire2|120635|estExt_fgenesh5_pg.C_40157	103	75622	7	7	6	6	48426	35609	1	1	1	765.064	2292.17	3	2292.17	-0.0004	0	39.5	0.0002	K	IHDVLPELQGGSADLTGSNLTR	W
jgi|Trire2|62676|e_gw1.10.265.1	103	29681	4	4	4	4	10183	12801	1	1	1	561.289	1120.56	2	1120.56	0.0004	0	23.24	0.0066	K	GGGGGVLSAYQR	D
jgi|Trire2|62676|e_gw1.10.265.1	103	29681	4	4	4	4	10257	16832	1	1	1	562.291	1122.57	2	1122.57	0.0002	0	43.54	8.3e-05	R	ASLSYDALQR	A
jgi|Trire2|62676|e_gw1.10.265.1	103	29681	4	4	4	4	12301	32183	1	1	1	594.833	1187.65	2	1187.65	0.0002	0	24.65	0.014	R	QLSLVSLASDR	A
jgi|Trire2|62676|e_gw1.10.265.1	103	29681	4	4	4	4	15238	20743	1	1	1	635.362	1268.71	2	1268.71	0	0	59.58	2.6e-06	R	EAVQVTSVAPLR	D
jgi|Trire2|47221|estExt_Genewise1.C_70256	100	16991	2	2	2	2	5094	27462	1	1	1	470.303	938.591	2	938.591	0.0001	0	52.66	5.4e-06	R	GLIGPIITR	F
jgi|Trire2|47221|estExt_Genewise1.C_70256	100	16991	2	2	2	2	29750	35992	1	1	1	826.971	1651.93	2	1651.93	0.0011	0	63.56	2e-06	R	TILGATNPLASAPGTIR	G
jgi|Trire2|61965|e_gw1.9.527.1	100	49237	3	3	2	2	8413	20682	1	1	1	533.817	1065.62	2	1065.62	0.0003	0	30.82	0.0028	K	LLVAVSPDPR	L
jgi|Trire2|61965|e_gw1.9.527.1	100	49237	3	3	2	2	8414	20586	1	1	1	533.817	1065.62	2	1065.62	0.0003	0	51.67	2.3e-05	K	LLVAVSPDPR	L
jgi|Trire2|61965|e_gw1.9.527.1	100	49237	3	3	2	2	14700	22632	1	1	1	627.88	1253.75	2	1253.75	0.0003	0	52.69	1.7e-05	R	LVVQTNALAVAR	K
jgi|Trire2|123753|estExt_fgenesh5_pg.C_260026	99	17781	3	3	1	1	8437	19017	1	1	1	534.314	1066.61	2	1066.61	0	0	42.57	0.00022	K	ESTLHLVLR	L
jgi|Trire2|123753|estExt_fgenesh5_pg.C_260026	99	17781	3	3	1	1	8438	18931	1	1	1	534.314	1066.61	2	1066.61	0.0002	0	41.13	0.00031	K	ESTLHLVLR	L
jgi|Trire2|123753|estExt_fgenesh5_pg.C_260026	99	17781	3	3	1	1	8439	18960	1	1	1	534.314	1066.61	2	1066.61	0.0003	0	52.52	2.2e-05	K	ESTLHLVLR	L
jgi|Trire2|68608|e_gw1.25.221.1	96	35080	2	2	2	2	4640	8699	1	1	1	459.264	916.514	2	916.513	0.0012	0	35.44	0.0024	R	KPADAFLR	E
jgi|Trire2|68608|e_gw1.25.221.1	96	35080	2	2	2	2	46070	52547	1	1	1	1078.56	2155.11	2	2154.1	1.006	0	80.83	2.6e-08	R	EVVPGLIVGGMELSEIDGANR	M
jgi|Trire2|123071|estExt_fgenesh5_pg.C_170219	95	54898	5	5	4	4	6048	25487	1	1	1	488.285	974.555	2	974.555	0.0001	0	24.78	0.0047	K	IGLFGGAGVGK	T
jgi|Trire2|123071|estExt_fgenesh5_pg.C_170219	95	54898	5	5	4	4	6050	25300	1	1	1	488.285	974.555	2	974.555	0.0002	0	17.02	0.025	K	IGLFGGAGVGK	T
jgi|Trire2|123071|estExt_fgenesh5_pg.C_170219	95	54898	5	5	4	4	10062	33353	1	1	1	558.824	1115.63	2	1115.63	-0.0001	0	35.64	0.00045	K	VVDLLAPYAR	G
jgi|Trire2|123071|estExt_fgenesh5_pg.C_170219	95	54898	5	5	4	4	11025	14991	1	1	1	574.819	1147.62	2	1147.62	-0.0007	0	54.93	7.1e-06	R	VQQILQEYK	G
jgi|Trire2|123071|estExt_fgenesh5_pg.C_170219	95	54898	5	5	4	4	20206	4555	1	1	1	468.241	1401.7	3	1401.7	0.0001	0	20.99	0.011	R	IVGQEHYQTATR	V
jgi|Trire2|78401|estExt_GeneWisePlus.C_100413	88	118769	3	3	2	2	4946	14075	1	1	1	466.764	931.513	2	931.513	0.0003	0	39.6	0.00019	R	LGSVAPNFK	A
jgi|Trire2|78401|estExt_GeneWisePlus.C_100413	88	118769	3	3	2	2	11610	16909	1	1	1	583.314	1164.61	2	1164.61	-0.0004	0	45.3	5.7e-05	R	TILSYPASTGR	N
jgi|Trire2|78401|estExt_GeneWisePlus.C_100413	88	118769	3	3	2	2	11611	16978	1	1	1	583.314	1164.61	2	1164.61	-0.0001	0	31.99	0.001	R	TILSYPASTGR	N
jgi|Trire2|62820|e_gw1.11.287.1	87	24210	4	4	4	4	3607	6041	1	1	1	440.261	878.508	2	878.509	-0.0003	0	24.29	0.017	R	QLNVIHR	A
jgi|Trire2|62820|e_gw1.11.287.1	87	24210	4	4	4	4	4097	12404	1	1	1	449.743	897.471	2	897.471	0.0005	0	32.06	0.0028	K	QGYVIYR	V
jgi|Trire2|62820|e_gw1.11.287.1	87	24210	4	4	4	4	7323	17741	1	1	1	513.778	1025.54	2	1025.54	0.0001	0	22.71	0.0076	R	HNTLSLWR	Y
jgi|Trire2|62820|e_gw1.11.287.1	87	24210	4	4	4	4	22511	24977	1	1	1	731.882	1461.75	2	1461.75	-0.0004	0	59.34	2.7e-06	K	YYEVILVDPSHK	A
jgi|Trire2|75609|estExt_GeneWisePlus.C_31029	86	20705	2	2	2	2	10733	9783	1	1	1	380.227	1137.66	3	1137.66	-0.0013	0	17.95	0.046	K	INRPPVSLSR	I
jgi|Trire2|75609|estExt_GeneWisePlus.C_31029	86	20705	2	2	2	2	10863	16441	1	1	1	571.83	1141.65	2	1141.65	0	0	85.58	1.1e-08	R	APTGSNTLILR	G
jgi|Trire2|74568|estExt_GeneWisePlus.C_20022	84	29490	1	1	1	1	17406	21176	1	1	1	662.819	1323.62	2	1323.62	0.0003	0	84.07	1.9e-08	K	FDTGNVAMVTGGR	N
jgi|Trire2|123056|estExt_fgenesh5_pg.C_170196	80	25306	2	2	2	2	8067	41273	1	1	1	528.292	1054.57	2	1054.57	0.0004	0	22.18	0.016	R	YLGVDLFTK	Q
jgi|Trire2|123056|estExt_fgenesh5_pg.C_170196	80	25306	2	2	2	2	11770	5640	1	1	1	585.792	1169.57	2	1169.57	0.0009	0	74.69	9.9e-08	R	ISTSSATGQYR	Y
jgi|Trire2|76939|estExt_GeneWisePlus.C_60627	79	22125	5	5	2	2	4379	15079	1	1	1	453.755	905.494	2	905.497	-0.0026	0	30.29	0.0014	K	LVGEYGLR	N
jgi|Trire2|76939|estExt_GeneWisePlus.C_60627	79	22125	5	5	2	2	4380	14989	1	1	1	453.755	905.496	2	905.497	-0.0013	0	32.42	0.00091	K	LVGEYGLR	N
jgi|Trire2|76939|estExt_GeneWisePlus.C_60627	79	22125	5	5	2	2	7490	59138	1	1	1	516.797	1031.58	2	1031.58	0.003	0	26.33	0.023	R	LFEGNALIR	R
jgi|Trire2|76939|estExt_GeneWisePlus.C_60627	79	22125	5	5	2	2	7491	58271	4	1	1	516.797	1031.58	2	1031.58	0.003	0	25.5	0.028	R	LFEGNALIR	R
jgi|Trire2|76939|estExt_GeneWisePlus.C_60627	79	22125	5	5	2	2	7520	25253	1	1	1	517.298	1032.58	2	1031.58	1.0059	0	36.19	0.00075	R	LFEGNALIR	R
jgi|Trire2|45604|estExt_Genewise1.C_30796	74	20978	4	4	2	2	8980	28750	1	1	1	544.313	1086.61	2	1086.61	0.0001	0	28.98	0.0019	R	ILMVGLDAAGK	T
jgi|Trire2|45604|estExt_Genewise1.C_30796	74	20978	4	4	2	2	8981	28841	1	1	1	544.313	1086.61	2	1086.61	0.0003	0	26.52	0.005	R	ILMVGLDAAGK	T
jgi|Trire2|45604|estExt_Genewise1.C_30796	74	20978	4	4	2	2	9655	48338	1	1	1	552.828	1103.64	2	1102.64	1.0022	0	26.71	0.0093	R	DAILLVFANK	Q
jgi|Trire2|45604|estExt_Genewise1.C_30796	74	20978	4	4	2	2	9656	48273	1	1	1	552.828	1103.64	2	1102.64	1.0037	0	42.73	0.00025	R	DAILLVFANK	Q
jgi|Trire2|22994|estExt_fgenesh1_pm.C_200019	73	90046	2	2	2	2	11435	21934	1	1	1	579.829	1157.64	2	1157.64	-0.0008	0	42.51	0.00013	R	GVLLYGPPGTGK	T
jgi|Trire2|22994|estExt_fgenesh1_pm.C_200019	73	90046	2	2	2	2	13712	27158	1	1	1	616.343	1230.67	2	1230.67	0.0002	0	49.88	8.9e-05	R	FALGVSNPSALR	E
jgi|Trire2|63751|e_gw1.12.464.1	43	44057	1	1	1	1	11435	21934	1	0	1	579.829	1157.64	2	1157.64	-0.0008	0	42.51	0.00013	K	GVLLYGPPGTGK	T
jgi|Trire2|21957|estExt_fgenesh1_pm.C_50191	72	131844	1	1	1	1	26265	44087	1	1	1	782.41	1562.8	2	1561.8	1.0059	0	71.75	3.4e-07	K	ITDEFGDLSVLPTR	Y
jgi|Trire2|61503|e_gw1.9.246.1	70	31980	4	4	1	1	8328	12554	1	1	1	532.809	1063.6	2	1063.59	0.0099	1	29.33	0.0027	K	LAYSLWRR	V
jgi|Trire2|61503|e_gw1.9.246.1	70	31980	4	4	1	1	8329	12438	1	1	1	532.809	1063.6	2	1063.59	0.01	1	27.39	0.0034	K	LAYSLWRR	V
jgi|Trire2|61503|e_gw1.9.246.1	70	31980	4	4	1	1	8330	12601	1	1	1	532.809	1063.6	2	1063.59	0.0102	1	30.54	0.0014	K	LAYSLWRR	V
jgi|Trire2|61503|e_gw1.9.246.1	70	31980	4	4	1	1	8331	12657	1	1	1	532.809	1063.6	2	1063.59	0.0102	1	28.44	0.0025	K	LAYSLWRR	V
jgi|Trire2|121278|estExt_fgenesh5_pg.C_60408	69	18020	3	3	3	3	2535	4279	1	1	1	419.257	836.498	2	836.498	0.0003	1	20.12	0.018	K	RQPALPR	D
jgi|Trire2|121278|estExt_fgenesh5_pg.C_60408	69	18020	3	3	3	3	5704	23710	1	1	1	482.798	963.581	2	962.58	1.0014	0	44.68	6e-05	K	SAVGIIIYK	K
jgi|Trire2|121278|estExt_fgenesh5_pg.C_60408	69	18020	3	3	3	3	6502	12467	1	1	1	497.782	993.549	2	993.549	0	0	34.19	0.00062	K	TGVIYNVTK	S
jgi|Trire2|120235|estExt_fgenesh5_pg.C_20496	69	93544	4	4	4	4	3846	17792	1	1	1	445.758	889.502	2	889.502	-0.0004	0	18.88	0.021	K	FSVSPVVR	R
jgi|Trire2|120235|estExt_fgenesh5_pg.C_20496	69	93544	4	4	4	4	6977	30864	1	1	1	507.813	1013.61	2	1013.61	-0.0006	0	21.72	0.0092	R	ALLELQISK	E
jgi|Trire2|120235|estExt_fgenesh5_pg.C_20496	69	93544	4	4	4	4	7822	23156	1	1	1	524.797	1047.58	2	1047.58	-0.0011	0	41.35	0.00013	K	STLTDSLLAK	A
jgi|Trire2|120235|estExt_fgenesh5_pg.C_20496	69	93544	4	4	4	4	10910	6536	1	1	1	572.811	1143.61	2	1143.61	0.0006	0	36.45	0.0019	R	ALMDKPTNVR	N
jgi|Trire2|123084|estExt_fgenesh5_pg.C_180024	68	29427	4	4	3	3	4984	19886	1	1	1	468.251	934.487	2	934.487	0	0	16.14	0.031	K	ESVLQGFR	D
jgi|Trire2|123084|estExt_fgenesh5_pg.C_180024	68	29427	4	4	3	3	9290	18529	1	1	1	548.335	1094.66	2	1094.66	0.0001	0	22.2	0.011	R	GLAVDLRPVR	C
jgi|Trire2|123084|estExt_fgenesh5_pg.C_180024	68	29427	4	4	3	3	9292	18492	1	1	1	365.893	1094.66	3	1094.66	0.0003	0	16.97	0.045	R	GLAVDLRPVR	C
jgi|Trire2|123084|estExt_fgenesh5_pg.C_180024	68	29427	4	4	3	3	21683	25539	1	1	1	719.351	1436.69	2	1436.69	-0.0016	0	58.74	3.1e-06	K	DSFATGAIIGTDGGR	L
jgi|Trire2|80484|estExt_GeneWisePlus.C_180323	66	29314	4	4	3	3	9461	6209	1	1	1	549.283	1096.55	2	1096.55	0	0	15.22	0.037	K	TTYAASSQIR	A
jgi|Trire2|80484|estExt_GeneWisePlus.C_180323	66	29314	4	4	3	3	9463	6111	1	1	1	549.283	1096.55	2	1096.55	0	0	42.72	0.0001	K	TTYAASSQIR	A
jgi|Trire2|80484|estExt_GeneWisePlus.C_180323	66	29314	4	4	3	3	13183	31482	1	1	1	608.352	1214.69	2	1213.69	0.9972	0	14.47	0.044	R	IVEVSLADLQK	D
jgi|Trire2|80484|estExt_GeneWisePlus.C_180323	66	29314	4	4	3	3	28851	24961	1	1	1	542.964	1625.87	3	1624.87	1.0027	0	35.71	0.00045	K	STQGIYPLQNVHIR	K
jgi|Trire2|77373|estExt_GeneWisePlus.C_80078	66	47812	2	2	1	1	12731	16805	1	1	1	601.361	1200.71	2	1200.71	0.0007	0	28.51	0.0063	R	VITSTGAIALQK	V
jgi|Trire2|77373|estExt_GeneWisePlus.C_80078	66	47812	2	2	1	1	12770	16779	1	1	1	601.862	1201.71	2	1200.71	1.0018	0	55.67	8.7e-06	R	VITSTGAIALQK	V
jgi|Trire2|43906|estExt_Genewise1.C_10635	61	24230	3	3	2	2	1187	7953	1	1	1	386.737	771.46	2	771.46	-0.0001	0	29.8	0.0048	K	ITVANVR	T
jgi|Trire2|43906|estExt_Genewise1.C_10635	61	24230	3	3	2	2	1188	7994	1	1	1	386.737	771.46	2	771.46	0	0	30.55	0.004	K	ITVANVR	T
jgi|Trire2|43906|estExt_Genewise1.C_10635	61	24230	3	3	2	2	1361	13015	1	1	1	392.75	783.485	2	783.485	0	0	35.4	0.00039	R	LLGPGLSK	A
jgi|Trire2|121397|estExt_fgenesh5_pg.C_70231	60	52478	1	1	1	1	6083	22103	1	1	1	489.275	976.535	2	976.534	0.0007	0	60.3	2.2e-06	R	FSENLLVR	L
jgi|Trire2|64196|e_gw1.13.286.1	60	94520	2	2	1	1	6264	51236	1	1	1	493.287	984.56	2	984.56	-0.0007	0	40.17	0.00063	K	LENLLLDR	N
jgi|Trire2|64196|e_gw1.13.286.1	60	94520	2	2	1	1	6267	51779	1	1	1	493.288	984.561	2	984.56	0.0008	0	40.51	0.00057	K	LENLLLDR	N
jgi|Trire2|76215|estExt_GeneWisePlus.C_50035	56	48761	2	2	2	2	20685	20065	1	1	1	707.408	1412.8	2	1412.8	0.0017	0	54.99	7e-06	K	TAAAITSQSPVLVR	N
jgi|Trire2|76215|estExt_GeneWisePlus.C_50035	56	48761	2	2	2	2	22592	13978	1	1	1	732.366	1462.72	2	1461.71	1.007	0	15.03	0.039	R	AGLYDPSNPSGSAVK	I
jgi|Trire2|49304|estExt_Genewise1.C_120380	54	54095	2	2	2	2	5152	35051	1	1	1	471.779	941.544	2	941.545	-0.0004	0	17.14	0.025	K	WQIINLR	R
jgi|Trire2|49304|estExt_Genewise1.C_120380	54	54095	2	2	2	2	19390	51689	1	1	1	688.891	1375.77	2	1374.77	1.0012	0	52.35	1.2e-05	R	FLLQFDPVQIR	Y
jgi|Trire2|120568|estExt_fgenesh5_pg.C_40047	54	47400	2	2	2	2	18812	27924	1	1	1	680.826	1359.64	2	1359.64	0.0003	0	22.28	0.027	K	IAMDVASSEFYK	E
jgi|Trire2|120568|estExt_fgenesh5_pg.C_40047	54	47400	2	2	2	2	26764	27665	1	1	1	786.933	1571.85	2	1571.85	0.0004	0	49.44	2.3e-05	K	VNQIGTLTESIQAAK	D
jgi|Trire2|121904|estExt_fgenesh5_pg.C_90333	54	28448	2	2	1	1	5299	10448	1	1	1	474.749	947.483	2	947.482	0.0002	0	33.42	0.0031	K	LSNPTGGFR	T
jgi|Trire2|121904|estExt_fgenesh5_pg.C_90333	54	28448	2	2	1	1	5300	10358	1	1	1	474.749	947.483	2	947.482	0.0003	0	41.4	0.00056	K	LSNPTGGFR	T
jgi|Trire2|75769|estExt_GeneWisePlus.C_40239	54	58273	2	2	2	2	6407	13554	1	1	1	496.282	990.55	2	990.55	0.0003	0	51.2	3.9e-05	K	NVIIGQYGK	S
jgi|Trire2|75769|estExt_GeneWisePlus.C_40239	54	58273	2	2	2	2	15378	46891	1	1	1	637.314	1272.61	2	1272.61	-0.0004	0	19.48	0.015	R	GGYFDEFGIIR	D
jgi|Trire2|103222|fgenesh5_pg.C_scaffold_1000855	53	6982	3	3	1	1	8764	12842	1	1	1	541.768	1081.52	2	1081.52	-0.0007	1	28.22	0.0023	R	KYDLDLCR	Q
jgi|Trire2|103222|fgenesh5_pg.C_scaffold_1000855	53	6982	3	3	1	1	8765	12874	1	1	1	541.768	1081.52	2	1081.52	-0.0006	1	25.76	0.0038	R	KYDLDLCR	Q
jgi|Trire2|103222|fgenesh5_pg.C_scaffold_1000855	53	6982	3	3	1	1	8767	12630	1	1	1	541.769	1081.52	2	1081.52	0.0014	1	30.46	0.0042	R	KYDLDLCR	Q
jgi|Trire2|121826|estExt_fgenesh5_pg.C_90199	53	53099	2	2	2	2	5103	15524	1	1	1	470.782	939.549	2	939.55	-0.001	0	22.99	0.015	K	LTVLNPAGR	I
jgi|Trire2|121826|estExt_fgenesh5_pg.C_90199	53	53099	2	2	2	2	20113	20279	1	1	1	700.872	1399.73	2	1399.73	-0.0004	0	46.05	4.8e-05	R	SPAALGLTNVAGSDK	I
jgi|Trire2|22633|estExt_fgenesh1_pm.C_120127	51	41283	1	1	1	1	8440	21130	1	1	1	534.327	1066.64	2	1066.64	-0.0001	0	50.56	1.8e-05	R	IIVVDVNPAK	E
jgi|Trire2|46490|estExt_Genewise1.C_50355	49	16172	1	1	1	1	18231	46958	1	1	1	672.893	1343.77	2	1343.77	0.0009	0	48.88	5.8e-05	K	VYEPLLVVGLDK	F
jgi|Trire2|75444|estExt_GeneWisePlus.C_30688	49	46361	3	3	3	3	3726	6522	1	1	1	442.751	883.488	2	883.488	0	0	42.79	0.0002	R	QGPGLVASR	S
jgi|Trire2|75444|estExt_GeneWisePlus.C_30688	49	46361	3	3	3	3	5786	29578	1	1	1	484.252	966.49	2	966.492	-0.0019	0	21.67	0.0093	R	DFLFAAQR	Y
jgi|Trire2|75444|estExt_GeneWisePlus.C_30688	49	46361	3	3	3	3	16066	14606	1	1	1	647.364	1292.71	2	1292.72	-0.0073	0	14.19	0.047	K	AVVEHNLLGVSR	L
jgi|Trire2|44434|estExt_Genewise1.C_11742	48	37818	1	1	1	1	33485	50386	1	1	1	887.971	1773.93	2	1773.93	0.0013	0	48.27	0.00014	K	DFLLPSNVVSQADLTR	L
jgi|Trire2|121906|estExt_fgenesh5_pg.C_90335	48	15814	1	1	1	1	8021	6486	1	1	1	527.785	1053.56	2	1053.56	-0.0011	0	48.18	4.1e-05	K	TPGPGAQSALR	A
jgi|Trire2|104491|fgenesh5_pg.C_scaffold_3000446	47	14353	2	2	2	2	9612	8822	1	1	1	551.815	1101.62	2	1101.61	0.0007	0	31.39	0.0011	R	VLTVTNATQR	N
jgi|Trire2|104491|fgenesh5_pg.C_scaffold_3000446	47	14353	2	2	2	2	10019	22107	1	1	1	557.833	1113.65	2	1113.65	-0.0023	0	32.93	0.0033	K	YLPLDLRPK	Q
jgi|Trire2|121824|estExt_fgenesh5_pg.C_90197	46	71796	1	1	1	1	15199	27083	1	1	1	634.864	1267.71	2	1267.71	0.0005	0	46.2	0.00011	K	TIAIIAEGVPER	R
jgi|Trire2|123145|estExt_fgenesh5_pg.C_180145	46	21029	1	1	1	1	7821	21759	1	1	1	524.795	1047.58	2	1046.58	0.9999	0	45.68	5.2e-05	R	AVQFLENVK	E
jgi|Trire2|120779|estExt_fgenesh5_pg.C_40410	45	23299	2	2	1	1	30867	18222	1	1	1	561.64	1681.9	3	1680.89	1.0029	0	20.15	0.013	R	VIAVAYHPSNNELVR	T
jgi|Trire2|120779|estExt_fgenesh5_pg.C_40410	45	23299	2	2	1	1	30868	18252	1	1	1	841.957	1681.9	2	1680.89	1.0041	0	39.36	0.0002	R	VIAVAYHPSNNELVR	T
jgi|Trire2|124310|RAM_RAM_e_gw1.16.275.1	45	32066	1	1	1	1	6005	4367	1	1	1	487.78	973.546	2	973.546	-0.0002	0	44.93	0.00021	R	ALVEHIHR	A
jgi|Trire2|123368|estExt_fgenesh5_pg.C_200188	45	79414	1	1	1	1	30900	22290	1	1	1	842.912	1683.81	2	1683.81	-0.0014	0	44.67	6.5e-05	K	YVTQDLSVSPAYDAR	F
jgi|Trire2|72685|kg2.C_scaffold_3000120	43	57735	2	2	2	2	6085	33898	1	1	1	489.278	976.542	2	975.539	1.0031	0	25.26	0.0043	K	DIFQAIAAK	S
jgi|Trire2|72685|kg2.C_scaffold_3000120	43	57735	2	2	2	2	14041	28819	1	1	1	619.846	1237.68	2	1237.68	0.0004	0	34.48	0.0017	K	DLPANLLQAQR	D
jgi|Trire2|74194|estExt_GeneWisePlus.C_11306	43	28631	1	1	1	1	14081	24904	1	1	1	620.322	1238.63	2	1238.63	0.0004	0	43.16	9e-05	R	FVNQVVSDFGK	I
jgi|Trire2|73450|kg2.C_scaffold_9000053	43	10660	1	1	1	1	8898	34436	1	1	1	542.84	1083.66	2	1083.67	-0.0003	0	42.69	0.00013	R	LVTVAVLVDR	M
jgi|Trire2|124110|estExt_fgenesh5_pg.C_340029	42	29488	1	1	1	1	10893	29553	1	1	1	572.341	1142.67	2	1142.67	0.0013	0	41.6	0.00013	K	TAAVLALTEVR	S
jgi|Trire2|122415|estExt_fgenesh5_pg.C_120115	41	55007	1	1	1	1	6437	20857	1	1	1	496.774	991.534	2	991.534	0	0	40.74	0.00015	K	INFATIDAK	N
jgi|Trire2|43814|estExt_Genewise1.C_10470	41	10424	1	1	1	1	31081	25108	1	1	1	846.941	1691.87	2	1691.87	0.0004	0	40.57	0.00016	R	TIAGGAYTVATPAAAAMR	S
jgi|Trire2|122385|estExt_fgenesh5_pg.C_120056	40	78280	3	3	2	2	2037	15292	1	1	1	408.751	815.487	2	815.486	0.0008	0	18.82	0.017	K	TVTLGGLR	S
jgi|Trire2|122385|estExt_fgenesh5_pg.C_120056	40	78280	3	3	2	2	14996	19924	1	1	1	631.846	1261.68	2	1261.68	-0.0003	0	29.94	0.0043	K	SLNAYQQVIAR	G
jgi|Trire2|122385|estExt_fgenesh5_pg.C_120056	40	78280	3	3	2	2	15013	19907	1	1	1	632.348	1262.68	2	1261.68	1.0034	0	24.47	0.011	K	SLNAYQQVIAR	G
jgi|Trire2|121028|estExt_fgenesh5_pg.C_50371	40	29665	1	1	1	1	4406	21608	1	1	1	454.266	906.518	2	906.517	0.0003	0	39.61	0.00053	R	NLLSVAYK	N
jgi|Trire2|61595|e_gw1.9.679.1	39	15675	1	1	1	1	22336	33322	1	1	1	728.892	1455.77	2	1454.76	1.0071	0	39.15	0.00021	R	LTPDVDALDIAANK	L
jgi|Trire2|73618|estExt_GeneWisePlus.C_10249	39	278205	2	2	2	2	8237	21087	1	1	1	531.301	1060.59	2	1060.59	-0.0002	0	29.81	0.0084	R	TSSQLSGLLR	H
jgi|Trire2|73618|estExt_GeneWisePlus.C_10249	39	278205	2	2	2	2	21661	13501	1	1	1	718.865	1435.72	2	1434.71	1.0014	0	26.84	0.003	R	TITGQECSGIITR	V
jgi|Trire2|78870|estExt_GeneWisePlus.C_120009	38	22007	3	3	2	2	11771	31543	1	1	1	585.805	1169.59	2	1169.6	-0.002	0	25.55	0.004	K	FLDGLYVSEK	G
jgi|Trire2|78870|estExt_GeneWisePlus.C_120009	38	22007	3	3	2	2	11773	31496	1	1	1	585.807	1169.6	2	1169.6	0.0017	0	25.66	0.0039	K	FLDGLYVSEK	G
jgi|Trire2|78870|estExt_GeneWisePlus.C_120009	38	22007	3	3	2	2	16398	53043	1	1	1	650.899	1299.78	2	1298.78	1.0024	0	17.26	0.049	R	SIIENLIIGVTK	G
jgi|Trire2|122040|estExt_fgenesh5_pg.C_100141	38	13582	1	1	1	1	15717	21829	1	1	1	642.855	1283.69	2	1282.69	1.0023	0	38.27	0.00026	K	LYSYVQAVNVK	N
jgi|Trire2|32293|gw1.8.334.1	38	26743	4	4	1	1	7491	58271	1	0	1	516.797	1031.58	2	1031.59	-0.0083	1	27.18	0.019	K	NRVFDLLR	E
jgi|Trire2|32293|gw1.8.334.1	38	26743	4	4	1	1	7495	59415	1	1	1	516.797	1031.58	2	1031.59	-0.0077	1	24.36	0.032	K	NRVFDLLR	E
jgi|Trire2|32293|gw1.8.334.1	38	26743	4	4	1	1	7497	59664	1	1	1	516.797	1031.58	2	1031.59	-0.0076	1	28.64	0.012	K	NRVFDLLR	E
jgi|Trire2|32293|gw1.8.334.1	38	26743	4	4	1	1	7498	57198	1	1	1	516.797	1031.58	2	1031.59	-0.0074	1	22.8	0.038	K	NRVFDLLR	E
jgi|Trire2|77084|estExt_GeneWisePlus.C_70294	38	121870	1	1	1	1	12078	19497	1	1	1	590.838	1179.66	2	1179.66	0.0003	0	37.71	0.0008	R	LGAGSEPIAPLR	L
jgi|Trire2|62003|e_gw1.9.586.1	36	37755	1	1	1	1	2011	21525	1	1	1	407.774	813.533	2	813.532	0.0002	0	35.81	0.00072	R	ISAVALIK	M
jgi|Trire2|64295|e_gw1.13.389.1	35	50928	3	3	1	1	26750	51681	1	1	1	524.913	1571.72	3	1571.73	-0.013	0	19.68	0.037	R	DNGFELMSYIDIR	R
jgi|Trire2|64295|e_gw1.13.389.1	35	50928	3	3	1	1	26752	51664	1	1	1	393.937	1571.72	4	1571.73	-0.0102	0	29.36	0.0039	R	DNGFELMSYIDIR	R
jgi|Trire2|64295|e_gw1.13.389.1	35	50928	3	3	1	1	26786	53190	1	1	1	525.246	1572.72	3	1571.73	0.9882	0	21.6	0.026	R	DNGFELMSYIDIR	R
jgi|Trire2|23059|estExt_fgenesh1_pm.C_210055	33	15251	1	1	1	1	5216	15399	1	1	1	473.275	944.536	2	944.537	-0.0003	0	33.48	0.001	R	VIMSAPLSK	E
jgi|Trire2|120354|estExt_fgenesh5_pg.C_30138	32	9758	1	1	1	1	5932	15825	1	1	1	486.285	970.556	2	970.556	-0.0005	0	32.14	0.00097	R	GINLQTAVR	Y
jgi|Trire2|82227|estExt_GeneWisePlus.C_330071	32	91544	2	2	1	1	8943	53400	1	1	1	543.801	1085.59	2	1085.6	-0.0103	0	25.83	0.007	M	ADIDVEAILK	K
jgi|Trire2|82227|estExt_GeneWisePlus.C_330071	32	91544	2	2	1	1	8944	53085	1	1	1	543.801	1085.59	2	1085.6	-0.0097	0	22.18	0.012	M	ADIDVEAILK	K
jgi|Trire2|108340|fgenesh5_pg.C_scaffold_11000313	31	20713	4	4	1	1	9049	8539	1	1	1	545.769	1089.52	2	1088.51	1.009	1	19.12	0.016	R	RMQENQGAR	F
jgi|Trire2|108340|fgenesh5_pg.C_scaffold_11000313	31	20713	4	4	1	1	9050	8557	1	1	1	545.769	1089.52	2	1088.51	1.0092	1	17.23	0.024	R	RMQENQGAR	F
jgi|Trire2|108340|fgenesh5_pg.C_scaffold_11000313	31	20713	4	4	1	1	9051	8342	1	1	1	545.769	1089.52	2	1088.51	1.0094	1	22.48	0.0087	R	RMQENQGAR	F
jgi|Trire2|108340|fgenesh5_pg.C_scaffold_11000313	31	20713	4	4	1	1	9052	8463	1	1	1	545.769	1089.52	2	1088.51	1.0095	1	13.91	0.05	R	RMQENQGAR	F
jgi|Trire2|22654|estExt_fgenesh1_pm.C_130006	31	58879	1	1	1	1	6251	12587	1	1	1	492.796	983.577	2	983.576	0.0007	0	31.12	0.0023	K	LVLATGGTPR	T
jgi|Trire2|51212|estExt_Genewise1.C_210271	31	34254	1	1	1	1	5637	32063	1	1	1	481.277	960.54	2	960.539	0.0005	0	31.09	0.0079	K	AFLDVGLAR	T
jgi|Trire2|78439|estExt_GeneWisePlus.C_100477	31	59307	1	1	1	1	9036	20101	1	1	1	545.303	1088.59	2	1088.59	0.0006	0	30.63	0.0044	R	TSIICTIGPK	T
jgi|Trire2|21425|estExt_fgenesh1_pm.C_20025	31	49233	1	1	1	1	10766	20429	1	1	1	570.309	1138.6	2	1138.6	0.0005	0	30.57	0.0014	K	TGVFYGGTPIK	N
jgi|Trire2|77906|estExt_GeneWisePlus.C_90285	30	31910	3	3	2	2	14735	6884	1	1	1	419.222	1254.65	3	1254.65	-0.0014	0	24.97	0.0046	K	FAAHTGASPIAGR	F
jgi|Trire2|77906|estExt_GeneWisePlus.C_90285	30	31910	3	3	2	2	14736	6890	1	1	1	628.331	1254.65	2	1254.65	-0.0004	0	15.34	0.036	K	FAAHTGASPIAGR	F
jgi|Trire2|77906|estExt_GeneWisePlus.C_90285	30	31910	3	3	2	2	20271	35306	1	1	1	702.853	1403.69	2	1402.69	1.0025	0	16.92	0.026	R	FTPGSFTNYITR	S
jgi|Trire2|81014|estExt_GeneWisePlus.C_220017	30	141064	1	1	1	1	7519	22348	1	1	1	517.288	1032.56	2	1032.56	0.0005	0	29.87	0.0019	R	APVLSYDLR	F
jgi|Trire2|5710|fgenesh1_pm.C_scaffold_28000018	30	101148	1	1	1	1	4988	18248	1	1	1	468.26	934.506	2	934.503	0.0036	0	29.82	0.0021	R	IWSIFNR	T
jgi|Trire2|73840|estExt_GeneWisePlus.C_10632	30	27644	1	1	1	1	6292	19498	1	1	1	494.274	986.534	2	986.533	0.0004	0	29.79	0.0016	R	GMIGIVAGGGR	T
jgi|Trire2|56074|e_gw1.2.956.1	30	45640	3	3	1	1	693	52076	1	1	1	743.441	742.433	1	742.434	-0.0002	0	24.92	0.0068	R	TVPASLR	S
jgi|Trire2|56074|e_gw1.2.956.1	30	45640	3	3	1	1	698	50133	1	1	1	743.441	742.434	1	742.434	0.0001	0	18.7	0.029	R	TVPASLR	S
jgi|Trire2|56074|e_gw1.2.956.1	30	45640	3	3	1	1	712	56421	1	1	1	743.442	742.435	1	742.434	0.0009	0	18.57	0.04	R	TVPASLR	S
jgi|Trire2|120749|estExt_fgenesh5_pg.C_40356	29	52493	1	1	1	1	24063	45900	1	1	1	751.352	1500.69	2	1500.69	0.0007	0	29.31	0.0053	R	TEFPLDFENYAR	V
jgi|Trire2|122572|estExt_fgenesh5_pg.C_130159	29	66812	2	2	2	2	11745	36839	1	1	1	585.336	1168.66	2	1168.66	0.0014	0	17.12	0.025	K	DAGAIAGLNVLR	I
jgi|Trire2|122572|estExt_fgenesh5_pg.C_130159	29	66812	2	2	2	2	50620	35623	1	1	1	810.731	2429.17	3	2428.17	1.0049	0	27.51	0.0058	R	TFTTVADNQQTVQFPVYQGER	V
jgi|Trire2|2433|fgenesh1_pm.C_scaffold_2000222	29	32190	4	4	1	1	2862	13731	1	1	1	421.759	841.502	2	841.502	0.0003	0	18.88	0.039	M	AVITSVPR	G
jgi|Trire2|2433|fgenesh1_pm.C_scaffold_2000222	29	32190	4	4	1	1	2864	13787	1	1	1	421.759	841.503	2	841.502	0.0006	0	20	0.03	M	AVITSVPR	G
jgi|Trire2|2433|fgenesh1_pm.C_scaffold_2000222	29	32190	4	4	1	1	2865	14028	1	1	1	421.759	841.503	2	841.502	0.0006	0	20.87	0.025	M	AVITSVPR	G
jgi|Trire2|2433|fgenesh1_pm.C_scaffold_2000222	29	32190	4	4	1	1	2867	13940	1	1	1	421.759	841.503	2	841.502	0.0009	0	19.88	0.031	M	AVITSVPR	G
jgi|Trire2|68326|e_gw1.24.171.1	28	156576	1	1	1	1	3384	51227	1	1	1	436.746	871.478	2	871.476	0.0018	0	28.25	0.0094	R	EVAGLVER	L
jgi|Trire2|122920|estExt_fgenesh5_pg.C_160150	28	72660	2	2	1	1	12439	16037	1	1	1	596.832	1191.65	2	1191.65	0.0001	0	20.18	0.013	K	LSNVAYPITSK	M
jgi|Trire2|122920|estExt_fgenesh5_pg.C_160150	28	72660	2	2	1	1	12440	16078	1	1	1	596.832	1191.65	2	1191.65	0.0003	0	22.02	0.0086	K	LSNVAYPITSK	M
jgi|Trire2|77685|estExt_GeneWisePlus.C_80677	27	125693	1	1	1	1	8033	24166	1	1	1	527.816	1053.62	2	1053.62	0	0	27.43	0.0046	K	LSVDAPALLR	T
jgi|Trire2|120868|estExt_fgenesh5_pg.C_40582	27	16862	1	1	1	1	2874	20286	1	1	1	422.268	842.522	2	842.523	-0.0002	0	27.42	0.0027	R	LILIESR	I
jgi|Trire2|121878|estExt_fgenesh5_pg.C_90280	27	16624	2	2	1	1	30728	50799	1	1	1	839.416	1676.82	2	1676.82	-0.0015	0	16.97	0.026	K	ELPPQDIDWFYVR	A
jgi|Trire2|121878|estExt_fgenesh5_pg.C_90280	27	16624	2	2	1	1	30729	50869	1	1	1	839.417	1676.82	2	1676.82	-0.0002	0	23.97	0.0056	K	ELPPQDIDWFYVR	A
jgi|Trire2|73832|estExt_GeneWisePlus.C_10623	27	227364	1	1	1	1	5450	16169	1	1	1	477.761	953.508	2	953.512	-0.0034	0	26.92	0.003	R	HDLLVAMR	V
jgi|Trire2|66689|e_gw1.19.17.1	27	61886	2	2	1	1	3380	51549	1	1	1	872.483	871.476	1	871.476	-0.0008	1	23.55	0.024	R	EETPKIR	A
jgi|Trire2|66689|e_gw1.19.17.1	27	61886	2	2	1	1	3381	51697	1	1	1	872.483	871.476	1	871.476	-0.0005	1	23.28	0.028	R	EETPKIR	A
jgi|Trire2|78836|estExt_GeneWisePlus.C_110519	26	32783	1	1	1	1	3642	6147	1	1	1	441.227	880.439	2	880.44	-0.001	0	26.4	0.01	R	GSYTGIGAR	L
jgi|Trire2|59843|e_gw1.7.590.1	26	79179	2	2	1	1	3697	20264	1	1	1	442.272	882.529	2	882.529	0.0004	0	19.36	0.036	K	VTILGAGPR	L
jgi|Trire2|59843|e_gw1.7.590.1	26	79179	2	2	1	1	3699	20127	1	1	1	442.272	882.529	2	882.529	0.0006	0	23.54	0.014	K	VTILGAGPR	L
jgi|Trire2|52476|estExt_Genewise1.C_330007	25	16561	4	4	1	1	5057	11949	1	1	1	469.742	937.469	2	937.469	-0.0001	1	13.93	0.049	R	KMEDFLR	M
jgi|Trire2|52476|estExt_Genewise1.C_330007	25	16561	4	4	1	1	5441	6983	1	1	1	477.739	953.463	2	953.464	-0.0005	1	20.34	0.024	R	KMEDFLR	M
jgi|Trire2|52476|estExt_Genewise1.C_330007	25	16561	4	4	1	1	5442	6959	1	1	1	477.739	953.464	2	953.464	-0.0003	1	20.44	0.021	R	KMEDFLR	M
jgi|Trire2|52476|estExt_Genewise1.C_330007	25	16561	4	4	1	1	5445	6924	1	1	1	477.739	953.464	2	953.464	0.0002	1	15	0.039	R	KMEDFLR	M
jgi|Trire2|106155|fgenesh5_pg.C_scaffold_6000381	25	42763	2	2	1	1	20400	23876	1	1	1	469.876	1406.61	3	1406.6	0.0104	0	19.66	0.022	K	YMLDSQTACYR	T
jgi|Trire2|106155|fgenesh5_pg.C_scaffold_6000381	25	42763	2	2	1	1	20401	23920	1	1	1	469.876	1406.61	3	1406.6	0.0106	0	21.46	0.015	K	YMLDSQTACYR	T
jgi|Trire2|55584|e_gw1.2.322.1	25	41193	2	2	1	1	16923	46407	1	1	1	657.345	1312.67	2	1312.68	-0.0101	1	22.65	0.0075	K	SEGVQIGGPRSAR	G
jgi|Trire2|55584|e_gw1.2.322.1	25	41193	2	2	1	1	16960	48683	1	1	1	657.846	1313.68	2	1312.68	0.9917	1	15.57	0.035	K	SEGVQIGGPRSAR	G
jgi|Trire2|79169|estExt_GeneWisePlus.C_120513	24	38952	2	2	2	2	7720	7312	1	1	1	523.304	1044.59	2	1044.59	0.0005	1	18.35	0.019	K	RNDLVISTK	I
jgi|Trire2|79169|estExt_GeneWisePlus.C_120513	24	38952	2	2	2	2	10037	11251	1	1	1	558.296	1114.58	2	1114.58	-0.0002	0	19.17	0.018	R	AFNHIIDTGK	A
jgi|Trire2|50491|estExt_Genewise1.C_170390	23	118198	3	3	1	1	10305	28357	1	1	1	563.288	1124.56	2	1124.57	-0.01	0	19.18	0.016	R	LSNVYDLSSK	I
jgi|Trire2|50491|estExt_Genewise1.C_170390	23	118198	3	3	1	1	10309	28390	1	1	1	563.288	1124.56	2	1124.57	-0.0098	0	16.59	0.028	R	LSNVYDLSSK	I
jgi|Trire2|50491|estExt_Genewise1.C_170390	23	118198	3	3	1	1	10310	27913	1	1	1	563.288	1124.56	2	1124.57	-0.0097	0	14.35	0.045	R	LSNVYDLSSK	I
jgi|Trire2|74258|estExt_GeneWisePlus.C_11467	23	68297	1	1	1	1	12087	19317	1	1	1	591.348	1180.68	2	1180.68	-0.001	0	22.66	0.012	R	SATVAAPLPINK	L
jgi|Trire2|123705|estExt_fgenesh5_pg.C_250090	23	68329	1	1	1	1	10815	15774	1	1	1	570.834	1139.65	2	1139.65	-0.001	0	22.66	0.023	R	ILIGSAPTPSGK	R
jgi|Trire2|68909|e_gw1.26.100.1	22	12972	1	1	1	1	29320	43422	1	1	1	821.404	1640.79	2	1640.79	0.0012	0	22.49	0.0078	R	DISDASVFAEYTVPK	M
jgi|Trire2|121491|estExt_fgenesh5_pg.C_70483	22	77720	1	1	1	1	1807	57695	1	1	1	403.713	805.412	2	804.416	0.9956	0	22.41	0.046	R	VMGVDLR	W
jgi|Trire2|78626|estExt_GeneWisePlus.C_110166	22	31742	1	1	1	1	3544	9711	1	1	1	439.248	876.481	2	876.482	-0.0002	0	22.36	0.008	R	YVVNNLR	F
jgi|Trire2|80994|estExt_GeneWisePlus.C_210334	22	59302	1	1	1	1	1547	22984	1	1	1	399.763	797.511	2	797.512	-0.0008	0	21.67	0.0068	R	VGLIAGLR	S
jgi|Trire2|61258|e_gw1.8.655.1	21	54469	1	1	1	1	2936	9820	1	1	1	424.227	846.439	2	846.438	0.0005	0	21.43	0.0098	K	NMNTVLR	G
jgi|Trire2|61470|e_gw1.9.296.1	21	21589	1	1	1	1	23666	15975	1	1	1	497.576	1489.71	3	1489.71	-0.0005	0	21.38	0.0099	R	FNTFDLGGHQQAR	R
jgi|Trire2|47795|estExt_Genewise1.C_80584	21	13308	1	1	1	1	2923	7524	1	1	1	423.729	845.443	2	845.443	-0.0001	0	21.1	0.012	K	CLTVTPR	K
jgi|Trire2|102953|fgenesh5_pg.C_scaffold_1000586	21	65478	1	1	1	1	25742	49390	1	1	1	516.314	1545.92	3	1544.93	0.9881	0	20.86	0.0082	R	IFIDPLSVLLFLR	F
jgi|Trire2|121516|estExt_fgenesh5_pg.C_80024	21	14822	1	1	1	1	5416	27438	1	1	1	477.305	952.595	2	952.596	-0.001	0	20.77	0.0084	R	LILPGELAK	H
jgi|Trire2|124010|estExt_fgenesh5_pg.C_300067	20	22922	1	1	1	1	2127	8604	1	1	1	409.713	817.412	2	816.403	1.0084	0	20.49	0.012	R	GGPFHFR	A
jgi|Trire2|43701|estExt_Genewise1.C_10269	20	58342	1	1	1	1	13943	26213	1	1	1	618.782	1235.55	2	1235.55	-0.0009	0	20.45	0.032	K	SNPMNWGQFR	K
jgi|Trire2|111638|fgenesh5_pg.C_scaffold_28000051	20	35560	1	1	1	1	19918	11573	1	1	1	697.87	1393.73	2	1392.73	0.9979	1	20.44	0.026	R	SQVVMSQETIKK	L
jgi|Trire2|108893|fgenesh5_pg.C_scaffold_13000239	20	66202	1	1	1	1	1838	9455	1	1	1	404.221	806.428	2	806.429	-0.0002	0	20.37	0.043	K	ISDIFGR	K
jgi|Trire2|60665|e_gw1.8.170.1	20	55785	1	1	1	1	7509	58711	1	1	1	516.812	1031.61	2	1030.6	1.0136	1	20.22	0.038	R	RMVLDLLR	D
jgi|Trire2|80961|estExt_GeneWisePlus.C_210259	20	125422	1	1	1	1	16725	11398	1	1	1	654.351	1306.69	2	1306.69	-0.0047	0	20.05	0.013	K	YLDLSSIPFPR	Q
jgi|Trire2|123114|estExt_fgenesh5_pg.C_180087	20	78614	1	1	1	1	24397	36049	1	1	1	757.892	1513.77	2	1512.78	0.9911	0	19.92	0.014	K	GVVDSEDLPLNLSR	E
jgi|Trire2|80898|estExt_GeneWisePlus.C_210140	20	22635	1	1	1	1	6368	8579	1	1	1	495.748	989.482	2	989.482	0.0007	0	19.91	0.014	R	TITSSYYR	G
jgi|Trire2|58953|e_gw1.5.639.1	20	52728	1	1	1	1	12488	21916	1	1	1	597.325	1192.64	2	1192.63	0.0086	2	19.58	0.015	R	KTKGAMPFADK	G
jgi|Trire2|21658|estExt_fgenesh1_pm.C_30196	19	22162	1	1	1	1	5187	12730	1	1	1	472.758	943.501	2	943.501	-0.0003	0	19.21	0.016	R	YVIATSYK	V
jgi|Trire2|76543|estExt_GeneWisePlus.C_50683	19	122670	1	1	1	1	35069	37855	1	1	1	607.964	1820.87	3	1820.88	-0.0125	0	19.11	0.016	-	MGNVSSRPDDGAALYLR	D
jgi|Trire2|122036|estExt_fgenesh5_pg.C_100136	19	28457	1	1	1	1	19480	45280	1	1	1	690.364	1378.71	2	1378.71	-0.0009	0	18.76	0.017	K	EYQIVDQFLPK	L
jgi|Trire2|46902|estExt_Genewise1.C_60255	19	49419	1	1	1	1	8946	29447	1	1	1	543.811	1085.61	2	1085.61	-0.0002	1	18.76	0.027	K	RLEVEALEK	R
jgi|Trire2|106491|fgenesh5_pg.C_scaffold_7000292	19	28224	1	1	1	1	22106	11317	1	1	1	483.588	1447.74	3	1446.75	0.9941	2	18.66	0.033	R	RNWGFEIRDVR	A
jgi|Trire2|77764|estExt_GeneWisePlus.C_80856	19	153650	1	1	1	1	20518	6042	1	1	1	705.858	1409.7	2	1408.69	1.0094	2	18.53	0.018	R	KMCRLVGDTASR	N
jgi|Trire2|123014|estExt_fgenesh5_pg.C_170103	18	105577	1	1	1	1	930	9800	1	1	1	378.74	755.466	2	755.465	0.0003	0	18.04	0.023	K	LAVNALR	L
jgi|Trire2|74041|estExt_GeneWisePlus.C_10953	18	52889	1	1	1	1	10911	11954	1	1	1	572.82	1143.63	2	1143.62	0.0008	0	17.76	0.032	R	GTSVILTSNPR	N
jgi|Trire2|72012|kg2.C_scaffold_18000025	18	61317	1	1	1	1	29211	11961	1	1	1	819.878	1637.74	2	1637.74	-0.0016	0	17.75	0.049	K	FDTPAGGSGYQSQAPR	Q
jgi|Trire2|78309|estExt_GeneWisePlus.C_100226	18	59981	1	1	1	1	23970	51696	1	1	1	500.269	1497.79	3	1497.78	0.0033	0	17.75	0.022	K	QPLPDGFEVLDIR	F
jgi|Trire2|64680|e_gw1.14.140.1	18	53698	2	2	1	1	24921	42980	1	1	1	509.283	1524.83	3	1524.82	0.0124	2	14.87	0.04	R	YLEMGRMLLKQK	E
jgi|Trire2|64680|e_gw1.14.140.1	18	53698	2	2	1	1	24922	42505	1	1	1	509.283	1524.83	3	1524.82	0.0126	2	16.34	0.029	R	YLEMGRMLLKQK	E
jgi|Trire2|45736|estExt_Genewise1.C_31083	18	35449	1	1	1	1	14482	25208	1	1	1	624.833	1247.65	2	1247.65	0.0009	0	17.69	0.022	R	LWELATGTTTR	R
jgi|Trire2|61746|e_gw1.9.75.1	18	73412	1	1	1	1	7464	23882	1	1	1	516.303	1030.59	2	1030.58	0.0098	0	17.63	0.025	R	VLHGYTLTK	D
jgi|Trire2|107805|fgenesh5_pg.C_scaffold_10000195	18	74655	1	1	1	1	7189	14197	1	1	1	511.767	1021.52	2	1021.52	0.0008	1	17.59	0.039	K	YGAKAEEVR	A
jgi|Trire2|57263|e_gw1.4.735.1	18	58536	1	1	1	1	207	49367	1	1	1	714.389	713.382	1	713.382	-0.0001	0	17.54	0.018	K	QPGASVR	V
jgi|Trire2|69425|e_gw1.28.235.1	17	42031	1	1	1	1	13263	25964	1	1	1	407.571	1219.69	3	1218.68	1.0124	0	17.45	0.04	K	AMIDLRPIFK	E
jgi|Trire2|73774|estExt_GeneWisePlus.C_10526	17	73728	1	1	1	1	8324	22109	1	1	1	532.791	1063.57	2	1063.57	0.0004	0	17.3	0.024	R	NVTYGELLR	D
jgi|Trire2|55180|e_gw1.2.325.1	17	45922	1	1	1	1	7377	27721	1	1	1	514.794	1027.57	2	1026.57	1.0034	0	17.01	0.04	R	LDLVIPSDR	E
jgi|Trire2|68548|e_gw1.25.81.1	17	34185	1	1	1	1	1954	22028	1	1	1	406.718	811.422	2	810.412	1.0095	0	16.85	0.05	R	YALTDTK	V
jgi|Trire2|110258|fgenesh5_pg.C_scaffold_19000143	17	12758	1	1	1	1	28319	34402	1	1	1	806.404	1610.79	2	1610.8	-0.0078	1	16.59	0.045	R	GRTVCINSSFMLAR	H
jgi|Trire2|102641|fgenesh5_pg.C_scaffold_1000274	17	43024	1	1	1	1	23514	52503	1	1	1	742.902	1483.79	2	1483.77	0.0148	1	16.58	0.029	R	VAAAEDGQLRDALR	G
jgi|Trire2|121579|estExt_fgenesh5_pg.C_80122	17	31744	1	1	1	1	23156	33151	1	1	1	738.879	1475.74	2	1475.76	-0.0117	0	16.57	0.028	R	GLMGALAGGAAGAFGGAK	L
jgi|Trire2|61971|e_gw1.9.269.1	16	28209	1	1	1	1	28107	30877	1	1	1	402.213	1604.82	4	1603.83	0.988	0	16.45	0.029	R	AQPFLWFPCGIIR	G
jgi|Trire2|119822|estExt_fgenesh5_pg.C_10618	16	58486	1	1	1	1	2850	24226	1	1	1	421.261	840.507	2	840.507	0.0005	0	16.24	0.036	R	ITLPELR	K
jgi|Trire2|76872|estExt_GeneWisePlus.C_60493	16	55125	1	1	1	1	4708	49144	1	1	1	460.729	919.444	2	918.434	1.0097	1	16.19	0.03	R	GDMRGDLR	G
jgi|Trire2|123681|estExt_fgenesh5_pg.C_250042	16	31927	1	1	1	1	8927	20877	1	1	1	543.311	1084.61	2	1083.6	1.0029	0	16.04	0.035	K	LDILVNNAGR	T
jgi|Trire2|76710|estExt_GeneWisePlus.C_60186	16	165522	1	1	1	1	2500	16354	1	1	1	418.724	835.434	2	835.43	0.0041	1	16	0.047	K	RVDFSGR	T
jgi|Trire2|69863|e_gw1.31.20.1	16	60120	1	1	1	1	33938	4184	1	1	1	896.368	1790.72	2	1790.74	-0.0175	1	15.83	0.026	R	SNNYSEGYSGRGGQCR	S
jgi|Trire2|65891|e_gw1.17.241.1	16	259305	1	1	1	1	46441	51131	1	1	1	726.376	2176.11	3	2176.1	0.0103	2	15.72	0.034	K	LWDVLERKESQWSEFPK	D
jgi|Trire2|73101|kg2.C_scaffold_50000002	16	26592	1	1	1	1	21688	25301	1	1	1	719.375	1436.73	2	1436.73	0.0048	0	15.68	0.04	R	YLQVNQISFTQP	-
jgi|Trire2|121126|estExt_fgenesh5_pg.C_60037	15	30248	1	1	1	1	9705	46577	1	1	1	553.803	1105.59	2	1105.59	-0.0011	0	15.2	0.037	K	AFFDPVAALR	A
jgi|Trire2|77336|estExt_GeneWisePlus.C_80021	15	86254	1	1	1	1	7909	19396	1	1	1	525.824	1049.63	2	1049.63	-0.0002	0	15.13	0.046	R	HLGGLAIITR	S
jgi|Trire2|70191|e_gw1.33.17.1	15	68079	1	1	1	1	33195	6329	1	1	1	442.967	1767.84	4	1767.84	-0.0002	2	15.11	0.038	R	YGNGNARLYDARENR	C
jgi|Trire2|74983|estExt_GeneWisePlus.C_20875	15	41229	1	1	1	1	18888	29571	1	1	1	681.867	1361.72	2	1361.72	0.001	0	15.05	0.039	K	TPYEGVDTVLIR	E
jgi|Trire2|44747|estExt_Genewise1.C_20231	15	104722	1	1	1	1	17747	15806	1	1	1	667.322	1332.63	2	1331.62	1.0107	1	14.97	0.039	R	YIMRNSFEEK	M
jgi|Trire2|47315|estExt_Genewise1.C_70431	15	157158	1	1	1	1	33340	26544	1	1	1	443.219	1768.85	4	1768.84	0.0052	1	14.71	0.042	R	ICVFCKGADNVIMAR	L
jgi|Trire2|104418|fgenesh5_pg.C_scaffold_3000373	15	46325	1	1	1	1	11039	45322	1	1	1	574.832	1147.65	2	1147.65	0.0035	2	14.63	0.042	K	YLGRKATPSR	L
jgi|Trire2|73823|estExt_GeneWisePlus.C_10611	15	19806	1	1	1	1	1244	8760	1	1	1	388.72	775.426	2	775.426	-0.0003	0	14.6	0.043	K	TVANMIK	G
jgi|Trire2|62702|e_gw1.10.215.1	14	36775	1	1	1	1	6653	22487	1	1	1	500.774	999.534	2	998.53	1.0046	1	14.41	0.044	R	SSPAAPWKR	H
jgi|Trire2|52055|estExt_Genewise1.C_270237	14	46849	1	1	1	1	4973	16956	1	1	1	467.759	933.503	2	933.503	-0.0001	0	14.16	0.047	R	NALGGTVFR	E
jgi|Trire2|106591|fgenesh5_pg.C_scaffold_7000392	14	15266	1	1	1	1	1670	53908	1	1	1	403.23	804.445	2	803.444	1.0017	1	14.08	0.048	M	MSARALR	T
jgi|Trire2|108401|fgenesh5_pg.C_scaffold_12000020	14	52536	1	1	1	1	4309	14174	1	1	1	453.747	905.48	2	904.473	1.0076	1	13.97	0.049	R	RTAAASSNK	S
jgi|Trire2|49197|estExt_Genewise1.C_120234	14	84873	1	1	1	1	18126	26470	1	1	1	671.859	1341.7	2	1341.7	-0.0007	0	13.89	0.05	K	GIAWETTPGAIAR	G

## Sheet: Pgpd1-myc-his-Trfwd1-1
Data of Sample Pgpd1-myc-his-Trfwd1-1
Accession	Score	Mass	Number of matches	Number of significant matches	Number of sequences	Number of significant sequences	Sequence coverage	emPAI	Description
jgi|Trire2|79756|estExt_GeneWisePlus.C_150125	1338	101625	50	50	18	18	0.27	1.11	Beta-TrCP (transducin repeats containing)/Slimb proteins
jgi|Trire2|55706|e_gw1.2.780.1	662	84954	23	23	13	13	0.2	0.98	Cullins
jgi|Trire2|110171|fgenesh5_pg.C_scaffold_19000056	595	48908	16	16	9	9	0.25	1.34	S-adenosylhomocysteine hydrolase
jgi|Trire2|77481|estExt_GeneWisePlus.C_80242	488	92235	18	18	11	11	0.14	0.68	-
jgi|Trire2|46958|estExt_Genewise1.C_60370	332	50127	12	12	5	5	0.11	0.51	Translation elongation factor EF-1 alpha/Tu
jgi|Trire2|21673|estExt_fgenesh1_pm.C_30234	298	59434	14	14	10	10	0.19	0.99	F0F1-type ATP synthase, alpha subunit
jgi|Trire2|121834|estExt_fgenesh5_pg.C_90222	289	34173	5	5	2	2	0.07	0.27	Mitochondrial ADP/ATP carrier proteins
jgi|Trire2|80920|estExt_GeneWisePlus.C_210182	242	38151	8	8	4	4	0.13	0.54	Alcohol dehydrogenase, class V
jgi|Trire2|119735|estExt_fgenesh5_pg.C_10410	207	36361	7	7	6	6	0.23	0.95	Glyceraldehyde 3-phosphate dehydrogenase
jgi|Trire2|121686|estExt_fgenesh5_pg.C_80360	204	53219	9	9	7	7	0.18	0.74	Glycine/serine hydroxymethyltransferase
jgi|Trire2|121820|estExt_fgenesh5_pg.C_90192	203	85849	8	8	7	7	0.11	0.42	Methionine synthase II (cobalamin-independent)
jgi|Trire2|119855|estExt_fgenesh5_pg.C_10718	181	29072	5	5	3	3	0.12	0.54	40S ribosomal protein S3
jgi|Trire2|122587|estExt_fgenesh5_pg.C_130185	173	18570	5	5	2	2	0.13	0.59	40S ribosomal protein S11
jgi|Trire2|46619|estExt_Genewise1.C_50587	171	44918	3	3	2	2	0.06	0.21	Translation initiation factor 4F
jgi|Trire2|107776|fgenesh5_pg.C_scaffold_10000166	165	36713	5	5	4	4	0.13	0.6	Aldo/keto reductase family proteins
jgi|Trire2|78683|estExt_GeneWisePlus.C_110262	145	54084	7	7	6	6	0.15	0.58	Aldehyde dehydrogenase
jgi|Trire2|121837|estExt_fgenesh5_pg.C_90225	130	23719	3	3	2	2	0.1	0.43	Ribosomal protein S7
jgi|Trire2|73765|estExt_GeneWisePlus.C_10512	122	44110	6	6	5	5	0.11	0.62	60S ribosomal protein L3 and related proteins
jgi|Trire2|46238|estExt_Genewise1.C_40871	119	42662	6	6	4	4	0.14	0.47	S-adenosylmethionine synthetase
jgi|Trire2|55362|e_gw1.2.175.1	114	73565	5	5	4	4	0.1	0.25	Molecular chaperones HSP70/HSC70, HSP70 superfamily
jgi|Trire2|62166|e_gw1.10.402.1	114	98060	3	3	3	3	0.04	0.14	Predicted beta-mannosidase
jgi|Trire2|121534|estExt_fgenesh5_pg.C_80051	108	63479	4	4	4	4	0.08	0.3	Thiamine pyrophosphate-requiring enzyme
jgi|Trire2|44504|estExt_Genewise1.C_11839	107	41823	4	4	4	4	0.15	0.5	Actin and related proteins
jgi|Trire2|120635|estExt_fgenesh5_pg.C_40157	103	75622	7	7	6	6	0.13	0.4	Transketolase
jgi|Trire2|62676|e_gw1.10.265.1	103	29681	4	4	4	4	0.16	0.72	COP9 signalosome, subunit CSN7
jgi|Trire2|47221|estExt_Genewise1.C_70256	100	16991	2	2	2	2	0.17	0.63	Nucleoside diphosphate kinase
jgi|Trire2|61965|e_gw1.9.527.1	100	49237	3	3	2	2	0.05	0.19	COP9 signalosome, subunit CSN1
jgi|Trire2|123753|estExt_fgenesh5_pg.C_260026	99	17781	3	3	1	1	0.06	0.28	Ubiquitin/40S ribosomal protein S27a fusion
jgi|Trire2|68608|e_gw1.25.221.1	96	35080	2	2	2	2	0.09	0.26	Protein involved in thiamine biosynthesis and DNA damage tolerance
jgi|Trire2|123071|estExt_fgenesh5_pg.C_170219	95	54898	5	5	4	4	0.08	0.34	F0F1-type ATP synthase, beta subunit
jgi|Trire2|78401|estExt_GeneWisePlus.C_100413	88	118769	3	3	2	2	0.02	0.07	Alkyl hydroperoxide reductase
jgi|Trire2|62820|e_gw1.11.287.1	87	24210	4	4	4	4	0.17	1.1	60s ribosomal protein L15
jgi|Trire2|75609|estExt_GeneWisePlus.C_31029	86	20705	2	2	2	2	0.11	0.5	60s ribosomal protein L18
jgi|Trire2|74568|estExt_GeneWisePlus.C_20022	84	29490	1	1	1	1	0.05	0.16	40S ribosomal protein S4
jgi|Trire2|123056|estExt_fgenesh5_pg.C_170196	80	25306	2	2	2	2	0.09	0.4	Translation initiation factor 5A (eIF-5A)
jgi|Trire2|76939|estExt_GeneWisePlus.C_60627	79	22125	5	5	2	2	0.09	0.48	Ribosomal protein S4
jgi|Trire2|45604|estExt_Genewise1.C_30796	74	20978	4	4	2	2	0.11	0.51	GTP-binding ADP-ribosylation factor Arf1
jgi|Trire2|22994|estExt_fgenesh1_pm.C_200019	73	90046	2	2	2	2	0.03	0.1	AAA+-type ATPase
jgi|Trire2|21957|estExt_fgenesh1_pm.C_50191	72	131844	1	1	1	1	0.01	0.03	Pyruvate carboxylase
jgi|Trire2|61503|e_gw1.9.246.1	70	31980	4	4	1	1	0.03	0.14	-
jgi|Trire2|121278|estExt_fgenesh5_pg.C_60408	69	18020	3	3	3	3	0.16	1.02	60S ribosomal protein L21
jgi|Trire2|120235|estExt_fgenesh5_pg.C_20496	69	93544	4	4	4	4	0.04	0.2	Elongation factor 2
jgi|Trire2|123084|estExt_fgenesh5_pg.C_180024	68	29427	4	4	3	3	0.12	0.51	Reductases with broad range of substrate specificities
jgi|Trire2|80484|estExt_GeneWisePlus.C_180323	66	29314	4	4	3	3	0.14	0.56	40S ribosomal protein S3A
jgi|Trire2|77373|estExt_GeneWisePlus.C_80078	66	47812	2	2	1	1	0.03	0.09	Dihydrolipoamide dehydrogenase
jgi|Trire2|43906|estExt_Genewise1.C_10635	61	24230	3	3	2	2	0.07	0.41	60S ribosomal protein L10A
jgi|Trire2|121397|estExt_fgenesh5_pg.C_70231	60	52478	1	1	1	1	0.02	0.08	Transport protein Sec61, alpha subunit
jgi|Trire2|64196|e_gw1.13.286.1	60	94520	2	2	1	1	0.01	0.05	Serine/threonine protein kinase
jgi|Trire2|76215|estExt_GeneWisePlus.C_50035	56	48761	2	2	2	2	0.07	0.19	Sulfide:quinone oxidoreductase/flavo-binding protein
jgi|Trire2|49304|estExt_Genewise1.C_120380	54	54095	2	2	2	2	0.04	0.17	COP9 signalosome, subunit CSN3
jgi|Trire2|120568|estExt_fgenesh5_pg.C_40047	54	47400	2	2	2	2	0.06	0.19	Enolase
jgi|Trire2|121904|estExt_fgenesh5_pg.C_90333	54	28448	2	2	1	1	0.04	0.16	60S ribosomal protein L7
jgi|Trire2|75769|estExt_GeneWisePlus.C_40239	54	58273	2	2	2	2	0.04	0.16	Glucose-6-phosphate 1-dehydrogenase
jgi|Trire2|103222|fgenesh5_pg.C_scaffold_1000855	53	6981	3	3	1	1	0.14	0.9	40S ribosomal protein S29
jgi|Trire2|121826|estExt_fgenesh5_pg.C_90199	53	53099	2	2	2	2	0.05	0.17	ATP-citrate lyase
jgi|Trire2|22633|estExt_fgenesh1_pm.C_120127	51	41283	1	1	1	1	0.03	0.1	Alcohol dehydrogenase, class III
jgi|Trire2|46490|estExt_Genewise1.C_50355	49	16172	1	1	1	1	0.08	0.3	40S ribosomal protein S16
jgi|Trire2|75444|estExt_GeneWisePlus.C_30688	49	46361	3	3	3	3	0.07	0.31	COP9 signalosome, subunit CSN4
jgi|Trire2|44434|estExt_Genewise1.C_11742	48	37818	1	1	1	1	0.05	0.11	Ribosomal protein RPL1/RPL2/RL4L4
jgi|Trire2|121906|estExt_fgenesh5_pg.C_90335	48	15814	1	1	1	1	0.07	0.29	40S ribosomal protein S14
jgi|Trire2|104491|fgenesh5_pg.C_scaffold_3000446	47	14353	2	2	2	2	0.15	0.82	60S ribosomal protein L35
jgi|Trire2|121824|estExt_fgenesh5_pg.C_90197	46	71796	1	1	1	1	0.02	0.06	ATP-citrate lyase
jgi|Trire2|123145|estExt_fgenesh5_pg.C_180145	46	21029	1	1	1	1	0.05	0.22	60S ribosomal protein L22
jgi|Trire2|120779|estExt_fgenesh5_pg.C_40410	45	23299	2	2	1	1	0.07	0.2	40S ribosomal protein S8
jgi|Trire2|124310|RAM_RAM_e_gw1.16.275.1	45	32066	1	1	1	1	0.03	0.15	-
jgi|Trire2|123368|estExt_fgenesh5_pg.C_200188	45	79414	1	1	1	1	0.02	0.06	1,4-alpha-glucan branching enzyme/starch branching enzyme II
jgi|Trire2|72685|kg2.C_scaffold_3000120	43	57735	2	2	2	2	0.04	0.16	6-phosphogluconate dehydrogenase
jgi|Trire2|74194|estExt_GeneWisePlus.C_11306	43	28631	1	1	1	1	0.04	0.15	Reductases with broad range of substrate specificities
jgi|Trire2|73450|kg2.C_scaffold_9000053	43	10660	1	1	1	1	0.11	0.48	-
jgi|Trire2|124110|estExt_fgenesh5_pg.C_340029	42	29488	1	1	1	1	0.04	0.16	60S ribosomal protein L7A
jgi|Trire2|122415|estExt_fgenesh5_pg.C_120115	41	55007	1	1	1	1	0.02	0.08	Protein disulfide isomerase (prolyl 4-hydroxylase beta subunit)
jgi|Trire2|43814|estExt_Genewise1.C_10470	41	10424	1	1	1	1	0.2	0.49	60S ribosomal protein L37
jgi|Trire2|122385|estExt_fgenesh5_pg.C_120056	40	78280	3	3	2	2	0.03	0.11	Glucosamine 6-phosphate synthetases
jgi|Trire2|121028|estExt_fgenesh5_pg.C_50371	40	29665	1	1	1	1	0.03	0.15	Multifunctional chaperone (14-3-3 family)
jgi|Trire2|61595|e_gw1.9.679.1	39	15675	1	1	1	1	0.1	0.3	60s ribosomal protein L23
jgi|Trire2|73618|estExt_GeneWisePlus.C_10249	39	278205	2	2	2	2	0.01	0.03	Animal-type fatty acid synthase and related proteins
jgi|Trire2|78870|estExt_GeneWisePlus.C_120009	38	22007	3	3	2	2	0.11	0.48	60S ribosomal protein L9
jgi|Trire2|122040|estExt_fgenesh5_pg.C_100141	38	13582	1	1	1	1	0.09	0.37	60S ribosomal protein L31
jgi|Trire2|32293|gw1.8.334.1	38	26743	4	4	1	1	0.03	0.17	-
jgi|Trire2|77084|estExt_GeneWisePlus.C_70294	38	121870	1	1	1	1	0.01	0.04	Exosomal 3'-5' exoribonuclease complex, subunit Rrp44/Dis3
jgi|Trire2|62003|e_gw1.9.586.1	36	37755	1	1	1	1	0.02	0.12	COP9 signalosome, subunit CSN5
jgi|Trire2|64295|e_gw1.13.389.1	35	50928	3	3	1	1	0.03	0.09	Nitrogen permease regulator NLRG/NPR2
jgi|Trire2|23059|estExt_fgenesh1_pm.C_210055	33	15251	1	1	1	1	0.07	0.32	60S ribosomal protein L26
jgi|Trire2|120354|estExt_fgenesh5_pg.C_30138	32	9758	1	1	1	1	0.1	0.51	-
jgi|Trire2|82227|estExt_GeneWisePlus.C_330071	32	91544	2	2	1	1	0.01	0.05	-
jgi|Trire2|108340|fgenesh5_pg.C_scaffold_11000313	31	20713	4	4	1	1	0.05	0.23	-
jgi|Trire2|22654|estExt_fgenesh1_pm.C_130006	31	58879	1	1	1	1	0.02	0.07	Monodehydroascorbate/ferredoxin reductase
jgi|Trire2|51212|estExt_Genewise1.C_210271	31	34254	1	1	1	1	0.03	0.13	60S ribosomal protein L5
jgi|Trire2|78439|estExt_GeneWisePlus.C_100477	31	59307	1	1	1	1	0.02	0.07	Pyruvate kinase
jgi|Trire2|21425|estExt_fgenesh1_pm.C_20025	31	49233	1	1	1	1	0.03	0.09	ATP-dependent RNA helicase
jgi|Trire2|77906|estExt_GeneWisePlus.C_90285	30	31910	3	3	2	2	0.09	0.29	40S ribosomal protein SA (P40)/Laminin receptor 1
jgi|Trire2|81014|estExt_GeneWisePlus.C_220017	30	141064	1	1	1	1	0.01	0.03	Non-ribosomal peptide synthetase
jgi|Trire2|5710|fgenesh1_pm.C_scaffold_28000018	30	101148	1	1	1	1	0.01	0.04	WD40-repeat-containing subunit of the 18S rRNA processing complex
jgi|Trire2|73840|estExt_GeneWisePlus.C_10632	30	27644	1	1	1	1	0.04	0.16	60s ribosomal protein L2/L8
jgi|Trire2|56074|e_gw1.2.956.1	30	45640	3	3	1	1	0.02	0.1	Synaptic vesicle protein EHS-1 and related EH domain proteins
jgi|Trire2|120749|estExt_fgenesh5_pg.C_40356	29	52493	1	1	1	1	0.03	0.08	Beta-glucosidase, lactase phlorizinhydrolase, and related proteins
jgi|Trire2|122572|estExt_fgenesh5_pg.C_130159	29	66812	2	2	2	2	0.05	0.13	Molecular chaperones HSP70/HSC70, HSP70 superfamily
jgi|Trire2|2433|fgenesh1_pm.C_scaffold_2000222	29	32190	4	4	1	1	0.03	0.14	-
jgi|Trire2|68326|e_gw1.24.171.1	28	156576	1	1	1	1	0.01	0.03	Nuclear pore complex, Nup155 component
jgi|Trire2|122920|estExt_fgenesh5_pg.C_160150	28	72660	2	2	1	1	0.02	0.06	Molecular chaperones GRP78/BiP/KAR2, HSP70 superfamily
jgi|Trire2|77685|estExt_GeneWisePlus.C_80677	27	125693	1	1	1	1	0.01	0.03	Histone acetyltransferase SAGA/ADA
jgi|Trire2|120868|estExt_fgenesh5_pg.C_40582	27	16862	1	1	1	1	0.05	0.28	40S ribosomal protein S13
jgi|Trire2|121878|estExt_fgenesh5_pg.C_90280	27	16624	2	2	1	1	0.09	0.28	40S ribosomal protein S19
jgi|Trire2|73832|estExt_GeneWisePlus.C_10623	27	227364	1	1	1	1	0	0.02	C-type lectin
jgi|Trire2|66689|e_gw1.19.17.1	27	61886	2	2	1	1	0.01	0.07	Adenine deaminase/adenosine deaminase
jgi|Trire2|78836|estExt_GeneWisePlus.C_110519	26	32783	1	1	1	1	0.03	0.13	Mitochondrial phosphate carrier protein
jgi|Trire2|59843|e_gw1.7.590.1	26	79179	2	2	1	1	0.01	0.06	Acyl-CoA synthetase
jgi|Trire2|52476|estExt_Genewise1.C_330007	25	16561	4	4	1	1	0.05	0.69	-
jgi|Trire2|106155|fgenesh5_pg.C_scaffold_6000381	25	42763	2	2	1	1	0.03	0.11	N-methyltransferase
jgi|Trire2|55584|e_gw1.2.322.1	25	41193	2	2	1	1	0.04	0.11	-
jgi|Trire2|79169|estExt_GeneWisePlus.C_120513	24	38952	2	2	2	2	0.05	0.24	Voltage-gated shaker-like K+ channel, subunit beta/KCNAB
jgi|Trire2|50491|estExt_Genewise1.C_170390	23	118198	3	3	1	1	0.01	0.04	Predicted RNA-binding protein
jgi|Trire2|74258|estExt_GeneWisePlus.C_11467	23	68297	1	1	1	1	0.02	0.07	Phenylalanyl-tRNA synthetase beta subunit
jgi|Trire2|123705|estExt_fgenesh5_pg.C_250090	23	68329	1	1	1	1	0.02	0.06	UDP-glucose/GDP-mannose dehydrogenase
jgi|Trire2|68909|e_gw1.26.100.1	22	12972	1	1	1	1	0.13	0.39	40s ribosomal protein S26
jgi|Trire2|121491|estExt_fgenesh5_pg.C_70483	22	77720	1	1	1	1	0.01	0.06	Glycosyltransferase
jgi|Trire2|78626|estExt_GeneWisePlus.C_110166	22	31742	1	1	1	1	0.02	0.14	-
jgi|Trire2|80994|estExt_GeneWisePlus.C_210334	22	59302	1	1	1	1	0.01	0.07	Phosphoglucomutase/phosphomannomutase
jgi|Trire2|61258|e_gw1.8.655.1	21	54469	1	1	1	1	0.01	0.08	Ubiquitin C-terminal hydrolase
jgi|Trire2|61470|e_gw1.9.296.1	21	21589	1	1	1	1	0.07	0.22	Vesicle coat complex COPII, GTPase subunit SAR1
jgi|Trire2|47795|estExt_Genewise1.C_80584	21	13308	1	1	1	1	0.06	0.38	40S ribosomal protein S20
jgi|Trire2|102953|fgenesh5_pg.C_scaffold_1000586	21	65478	1	1	1	1	0.02	0.07	Synaptic vesicle transporter SVOP
jgi|Trire2|121516|estExt_fgenesh5_pg.C_80024	21	14822	1	1	1	1	0.07	0.31	Histone H2B
jgi|Trire2|124010|estExt_fgenesh5_pg.C_300067	20	22922	1	1	1	1	0.03	0.2	60S ribosomal protein L13a
jgi|Trire2|43701|estExt_Genewise1.C_10269	20	58342	1	1	1	1	0.02	0.07	Synaptic vesicle transporter SVOP
jgi|Trire2|111638|fgenesh5_pg.C_scaffold_28000051	20	35560	1	1	1	1	0.04	0.12	-
jgi|Trire2|108893|fgenesh5_pg.C_scaffold_13000239	20	66202	1	1	1	1	0.01	0.06	Predicted transporter (major facilitator superfamily)
jgi|Trire2|60665|e_gw1.8.170.1	20	55785	1	1	1	1	0.02	0.08	-
jgi|Trire2|80961|estExt_GeneWisePlus.C_210259	20	125422	1	1	1	1	0.01	0.03	Transcription factor TCF20
jgi|Trire2|123114|estExt_fgenesh5_pg.C_180087	20	78614	1	1	1	1	0.02	0.06	Molecular chaperone (HSP90 family)
jgi|Trire2|80898|estExt_GeneWisePlus.C_210140	20	22635	1	1	1	1	0.04	0.2	GTPase Rab1/YPT1
jgi|Trire2|58953|e_gw1.5.639.1	20	52728	1	1	1	1	0.02	0.09	Cytochrome P450 CYP3/CYP5/CYP6/CYP9 subfamilies
jgi|Trire2|21658|estExt_fgenesh1_pm.C_30196	19	22162	1	1	1	1	0.04	0.21	60s ribosomal protein L6
jgi|Trire2|76543|estExt_GeneWisePlus.C_50683	19	122670	1	1	1	1	0.02	0.04	Putative GTPase activating proteins (GAPs)
jgi|Trire2|122036|estExt_fgenesh5_pg.C_100136	19	28457	1	1	1	1	0.04	0.15	40S ribosomal protein S2/30S ribosomal protein S5
jgi|Trire2|46902|estExt_Genewise1.C_60255	19	49419	1	1	1	1	0.02	0.09	Transcriptional activator FOSB/c-Fos
jgi|Trire2|106491|fgenesh5_pg.C_scaffold_7000292	19	28224	1	1	1	1	0.04	0.17	-
jgi|Trire2|77764|estExt_GeneWisePlus.C_80856	19	153650	1	1	1	1	0.01	0.03	Sensory transduction histidine kinase
jgi|Trire2|123014|estExt_fgenesh5_pg.C_170103	18	105577	1	1	1	1	0.01	0.04	KEKE-like motif-containing transcription regulator (Rlr1)
jgi|Trire2|74041|estExt_GeneWisePlus.C_10953	18	52889	1	1	1	1	0.02	0.08	Kynurenine aminotransferase, glutamine transaminase K
jgi|Trire2|72012|kg2.C_scaffold_18000025	18	61317	1	1	1	1	0.03	0.07	Glycosyl transferase, family 8 - glycogenin
jgi|Trire2|78309|estExt_GeneWisePlus.C_100226	18	59981	1	1	1	1	0.02	0.07	Checkpoint kinase and related serine/threonine protein kinases
jgi|Trire2|64680|e_gw1.14.140.1	18	53698	2	2	1	1	0.03	0.09	Histone acetyltransferase SAGA/ADA
jgi|Trire2|45736|estExt_Genewise1.C_31083	18	35449	1	1	1	1	0.03	0.13	G protein beta subunit-like protein
jgi|Trire2|61746|e_gw1.9.75.1	18	73412	1	1	1	1	0.01	0.06	Phosphoinositide-specific phospholipase C
jgi|Trire2|107805|fgenesh5_pg.C_scaffold_10000195	18	74655	1	1	1	1	0.01	0.06	Predicted DNA damage inducible protein
jgi|Trire2|57263|e_gw1.4.735.1	18	58536	1	1	1	1	0.01	0.07	Protoporphyrinogen oxidase
jgi|Trire2|69425|e_gw1.28.235.1	17	42031	1	1	1	1	0.03	0.1	Monodehydroascorbate/ferredoxin reductase
jgi|Trire2|73774|estExt_GeneWisePlus.C_10526	17	73728	1	1	1	1	0.01	0.06	Acyl-CoA synthetase
jgi|Trire2|55180|e_gw1.2.325.1	17	45922	1	1	1	1	0.02	0.1	COP9 signalosome, subunit CSN6
jgi|Trire2|68548|e_gw1.25.81.1	17	34185	1	1	1	1	0.02	0.13	-
jgi|Trire2|110258|fgenesh5_pg.C_scaffold_19000143	17	12758	1	1	1	1	0.12	0.36	-
jgi|Trire2|102641|fgenesh5_pg.C_scaffold_1000274	17	43024	1	1	1	1	0.04	0.1	-
jgi|Trire2|121579|estExt_fgenesh5_pg.C_80122	17	31744	1	1	1	1	0.06	0.14	3'-5' exonuclease
jgi|Trire2|61971|e_gw1.9.269.1	16	28209	1	1	1	1	0.05	0.16	Transport protein particle (TRAPP) complex subunit
jgi|Trire2|119822|estExt_fgenesh5_pg.C_10618	16	58486	1	1	1	1	0.01	0.08	Serine/threonine protein kinase
jgi|Trire2|76872|estExt_GeneWisePlus.C_60493	16	55125	1	1	1	1	0.02	0.08	SWI-SNF chromatin-remodeling complex protein
jgi|Trire2|123681|estExt_fgenesh5_pg.C_250042	16	31927	1	1	1	1	0.03	0.14	1-Acyl dihydroxyacetone phosphate reductase
jgi|Trire2|76710|estExt_GeneWisePlus.C_60186	16	165522	1	1	1	1	0	0.03	RNA polymerase III, large subunit
jgi|Trire2|69863|e_gw1.31.20.1	16	60120	1	1	1	1	0.03	0.07	Amidases
jgi|Trire2|65891|e_gw1.17.241.1	16	259305	1	1	1	1	0.01	0.02	Animal-type fatty acid synthase and related proteins
jgi|Trire2|73101|kg2.C_scaffold_50000002	16	26592	1	1	1	1	0.05	0.17	-
jgi|Trire2|121126|estExt_fgenesh5_pg.C_60037	15	30248	1	1	1	1	0.04	0.15	-
jgi|Trire2|77336|estExt_GeneWisePlus.C_80021	15	86254	1	1	1	1	0.01	0.05	Aconitase/homoaconitase (aconitase superfamily)
jgi|Trire2|70191|e_gw1.33.17.1	15	68079	1	1	1	1	0.02	0.06	Intracellular membrane-bound Ca2+-independent phospholipase A2
jgi|Trire2|74983|estExt_GeneWisePlus.C_20875	15	41229	1	1	1	1	0.03	0.11	Isocitrate dehydrogenase, alpha subunit
jgi|Trire2|44747|estExt_Genewise1.C_20231	15	104722	1	1	1	1	0.01	0.04	Helicase-like transcription factor HLTF/DNA helicase RAD5
jgi|Trire2|47315|estExt_Genewise1.C_70431	15	157158	1	1	1	1	0.01	0.03	P-type ATPase
jgi|Trire2|104418|fgenesh5_pg.C_scaffold_3000373	15	46325	1	1	1	1	0.02	0.09	Kynurenine 3-monooxygenase
jgi|Trire2|73823|estExt_GeneWisePlus.C_10611	15	19806	1	1	1	1	0.04	0.25	SCF ubiquitin ligase, Skp1 component
jgi|Trire2|62702|e_gw1.10.215.1	14	36775	1	1	1	1	0.03	0.12	-
jgi|Trire2|52055|estExt_Genewise1.C_270237	14	46849	1	1	1	1	0.02	0.1	NADP-dependent isocitrate dehydrogenase
jgi|Trire2|106591|fgenesh5_pg.C_scaffold_7000392	14	15266	1	1	1	1	0.05	0.31	-
jgi|Trire2|108401|fgenesh5_pg.C_scaffold_12000020	14	52536	1	1	1	1	0.02	0.08	Kinesin (SMY1 subfamily)
jgi|Trire2|49197|estExt_Genewise1.C_120234	14	84873	1	1	1	1	0.02	0.05	Threonyl-tRNA synthetase

## Sheet: peptide-Pgpd1-myc-his-Trfwd1-2
prot_acc	prot_score	prot_mass	prot_matches	prot_matches_sig	prot_sequences	prot_sequences_sig	pep_query	pep_index	pep_rank	pep_isbold	pep_isunique	pep_exp_mz	pep_exp_mr	pep_exp_z	pep_calc_mr	pep_delta	pep_miss	pep_score	pep_expect	pep_res_before	pep_seq	pep_res_after
jgi|Trire2|79756|estExt_GeneWisePlus.C_150125	2855	101625	92	92	26	26	5778	39091	1	1	1	470.269	938.522	2	938.523	-0.0001	0	49.73	4.3e-05	R	LYIDFIR	H
jgi|Trire2|79756|estExt_GeneWisePlus.C_150125	2855	101625	92	92	26	26	5779	39148	1	1	1	470.269	938.523	2	938.523	0	0	50.93	3.3e-05	R	LYIDFIR	H
jgi|Trire2|79756|estExt_GeneWisePlus.C_150125	2855	101625	92	92	26	26	5780	38718	1	1	1	470.269	938.523	2	938.523	0	0	42.66	0.00022	R	LYIDFIR	H
jgi|Trire2|79756|estExt_GeneWisePlus.C_150125	2855	101625	92	92	26	26	5781	39165	1	1	1	470.269	938.523	2	938.523	0.0001	0	42.89	0.00021	R	LYIDFIR	H
jgi|Trire2|79756|estExt_GeneWisePlus.C_150125	2855	101625	92	92	26	26	5782	38842	1	1	1	470.269	938.523	2	938.523	0.0001	0	49.86	4.2e-05	R	LYIDFIR	H
jgi|Trire2|79756|estExt_GeneWisePlus.C_150125	2855	101625	92	92	26	26	5783	39585	1	1	1	470.269	938.523	2	938.523	0.0001	0	25.33	0.012	R	LYIDFIR	H
jgi|Trire2|79756|estExt_GeneWisePlus.C_150125	2855	101625	92	92	26	26	5784	34755	1	1	1	470.269	938.523	2	938.523	0.0003	0	26.82	0.0084	R	LYIDFIR	H
jgi|Trire2|79756|estExt_GeneWisePlus.C_150125	2855	101625	92	92	26	26	6318	9538	1	1	1	479.24	956.465	2	956.465	-0.0002	0	39.8	0.00037	R	IWNMHTR	R
jgi|Trire2|79756|estExt_GeneWisePlus.C_150125	2855	101625	92	92	26	26	6319	9188	1	1	1	479.24	956.465	2	956.465	0	0	25.84	0.0091	R	IWNMHTR	R
jgi|Trire2|79756|estExt_GeneWisePlus.C_150125	2855	101625	92	92	26	26	6320	9692	1	1	1	479.24	956.465	2	956.465	0.0001	0	22.68	0.019	R	IWNMHTR	R
jgi|Trire2|79756|estExt_GeneWisePlus.C_150125	2855	101625	92	92	26	26	6322	9518	1	1	1	479.24	956.465	2	956.465	0.0003	0	35.85	0.00091	R	IWNMHTR	R
jgi|Trire2|79756|estExt_GeneWisePlus.C_150125	2855	101625	92	92	26	26	6323	9602	1	1	1	479.24	956.466	2	956.465	0.0005	0	33	0.0019	R	IWNMHTR	R
jgi|Trire2|79756|estExt_GeneWisePlus.C_150125	2855	101625	92	92	26	26	8519	16660	1	1	1	518.774	1035.53	2	1035.53	-0.0007	0	49.48	2.3e-05	K	FSTGELVQR	I
jgi|Trire2|79756|estExt_GeneWisePlus.C_150125	2855	101625	92	92	26	26	8521	16554	1	1	1	518.775	1035.54	2	1035.53	0.0003	0	63.11	1.2e-06	K	FSTGELVQR	I
jgi|Trire2|79756|estExt_GeneWisePlus.C_150125	2855	101625	92	92	26	26	8522	16422	1	1	1	518.775	1035.54	2	1035.53	0.0005	0	68.82	5.2e-07	K	FSTGELVQR	I
jgi|Trire2|79756|estExt_GeneWisePlus.C_150125	2855	101625	92	92	26	26	9035	10103	1	1	1	528.267	1054.52	2	1054.52	-0.0001	1	15.74	0.033	K	RVDAEYFR	A
jgi|Trire2|79756|estExt_GeneWisePlus.C_150125	2855	101625	92	92	26	26	9036	10484	1	1	1	528.267	1054.52	2	1054.52	-0.0001	1	35.39	0.0015	K	RVDAEYFR	A
jgi|Trire2|79756|estExt_GeneWisePlus.C_150125	2855	101625	92	92	26	26	9037	9933	1	1	1	528.267	1054.52	2	1054.52	0.0002	1	35.96	0.0013	K	RVDAEYFR	A
jgi|Trire2|79756|estExt_GeneWisePlus.C_150125	2855	101625	92	92	26	26	9039	10149	1	1	1	528.267	1054.52	2	1054.52	0.0003	1	51.14	3.9e-05	K	RVDAEYFR	A
jgi|Trire2|79756|estExt_GeneWisePlus.C_150125	2855	101625	92	92	26	26	9040	9957	1	1	1	528.267	1054.52	2	1054.52	0.0004	1	52.58	2.8e-05	K	RVDAEYFR	A
jgi|Trire2|79756|estExt_GeneWisePlus.C_150125	2855	101625	92	92	26	26	9243	10216	1	1	1	532.298	1062.58	2	1062.58	-0.0011	0	52.23	1.3e-05	R	ILAPDNPPAR	V
jgi|Trire2|79756|estExt_GeneWisePlus.C_150125	2855	101625	92	92	26	26	9244	10482	1	1	1	532.298	1062.58	2	1062.58	-0.0001	0	51.44	1.5e-05	R	ILAPDNPPAR	V
jgi|Trire2|79756|estExt_GeneWisePlus.C_150125	2855	101625	92	92	26	26	9245	10478	1	1	1	532.298	1062.58	2	1062.58	-0.0001	0	65.37	2e-06	R	ILAPDNPPAR	V
jgi|Trire2|79756|estExt_GeneWisePlus.C_150125	2855	101625	92	92	26	26	9247	10396	1	1	1	532.299	1062.58	2	1062.58	0.0004	0	67.61	4.8e-07	R	ILAPDNPPAR	V
jgi|Trire2|79756|estExt_GeneWisePlus.C_150125	2855	101625	92	92	26	26	9400	33799	1	1	1	536.279	1070.54	2	1070.54	-0.0006	0	48.91	7e-05	R	LYYLEGWK	A
jgi|Trire2|79756|estExt_GeneWisePlus.C_150125	2855	101625	92	92	26	26	9401	33610	1	1	1	536.279	1070.54	2	1070.54	-0.0001	0	42.05	0.00034	R	LYYLEGWK	A
jgi|Trire2|79756|estExt_GeneWisePlus.C_150125	2855	101625	92	92	26	26	9402	33709	1	1	1	536.279	1070.54	2	1070.54	-0.0001	0	53.07	3.1e-05	R	LYYLEGWK	A
jgi|Trire2|79756|estExt_GeneWisePlus.C_150125	2855	101625	92	92	26	26	9614	17739	1	1	1	540.797	1079.58	2	1079.58	-0.0003	0	29.36	0.0018	R	HLPAEICLK	I
jgi|Trire2|79756|estExt_GeneWisePlus.C_150125	2855	101625	92	92	26	26	9615	17539	1	1	1	540.797	1079.58	2	1079.58	-0.0001	0	50.68	1.8e-05	R	HLPAEICLK	I
jgi|Trire2|79756|estExt_GeneWisePlus.C_150125	2855	101625	92	92	26	26	9616	17640	1	1	1	540.797	1079.58	2	1079.58	0	0	54.97	7e-06	R	HLPAEICLK	I
jgi|Trire2|79756|estExt_GeneWisePlus.C_150125	2855	101625	92	92	26	26	9617	17636	1	1	1	540.797	1079.58	2	1079.58	0	0	56.23	5.3e-06	R	HLPAEICLK	I
jgi|Trire2|79756|estExt_GeneWisePlus.C_150125	2855	101625	92	92	26	26	10943	34807	1	1	1	554.774	1107.53	2	1107.53	-0.0008	0	37.85	0.00028	R	AWYDLAVDR	K
jgi|Trire2|79756|estExt_GeneWisePlus.C_150125	2855	101625	92	92	26	26	10945	35345	1	1	1	554.775	1107.53	2	1107.53	-0.0003	0	41.03	0.0006	R	AWYDLAVDR	K
jgi|Trire2|79756|estExt_GeneWisePlus.C_150125	2855	101625	92	92	26	26	10946	35020	1	1	1	554.775	1107.53	2	1107.53	-0.0002	0	40.63	0.00066	R	AWYDLAVDR	K
jgi|Trire2|79756|estExt_GeneWisePlus.C_150125	2855	101625	92	92	26	26	10947	34763	1	1	1	554.775	1107.53	2	1107.53	-0.0001	0	28.84	0.0033	R	AWYDLAVDR	K
jgi|Trire2|79756|estExt_GeneWisePlus.C_150125	2855	101625	92	92	26	26	10948	35110	1	1	1	554.775	1107.53	2	1107.53	-0.0001	0	37.54	0.0013	R	AWYDLAVDR	K
jgi|Trire2|79756|estExt_GeneWisePlus.C_150125	2855	101625	92	92	26	26	10949	35301	1	1	1	554.775	1107.53	2	1107.53	0	0	49.49	8.2e-05	R	AWYDLAVDR	K
jgi|Trire2|79756|estExt_GeneWisePlus.C_150125	2855	101625	92	92	26	26	10950	35305	1	1	1	554.775	1107.53	2	1107.53	0	0	66.11	1.8e-06	R	AWYDLAVDR	K
jgi|Trire2|79756|estExt_GeneWisePlus.C_150125	2855	101625	92	92	26	26	10951	35173	1	1	1	554.775	1107.53	2	1107.53	0	0	37.06	0.0014	R	AWYDLAVDR	K
jgi|Trire2|79756|estExt_GeneWisePlus.C_150125	2855	101625	92	92	26	26	10952	34903	1	1	1	554.775	1107.53	2	1107.53	0	0	28.11	0.0023	R	AWYDLAVDR	K
jgi|Trire2|79756|estExt_GeneWisePlus.C_150125	2855	101625	92	92	26	26	10953	34845	1	1	1	554.775	1107.54	2	1107.53	0.0001	0	31.64	0.0038	R	AWYDLAVDR	K
jgi|Trire2|79756|estExt_GeneWisePlus.C_150125	2855	101625	92	92	26	26	10954	34457	1	1	1	554.775	1107.54	2	1107.53	0.0004	0	27.06	0.0049	R	AWYDLAVDR	K
jgi|Trire2|79756|estExt_GeneWisePlus.C_150125	2855	101625	92	92	26	26	14973	15237	1	1	1	616.325	1230.64	2	1230.64	0.0001	1	16.98	0.037	R	RLESNWELGK	Y
jgi|Trire2|79756|estExt_GeneWisePlus.C_150125	2855	101625	92	92	26	26	14974	15601	1	1	1	616.325	1230.64	2	1230.64	0.0002	1	73.01	5.3e-07	R	RLESNWELGK	Y
jgi|Trire2|79756|estExt_GeneWisePlus.C_150125	2855	101625	92	92	26	26	15050	15301	1	1	1	616.826	1231.64	2	1230.64	1.0017	1	23.47	0.01	R	RLESNWELGK	Y
jgi|Trire2|79756|estExt_GeneWisePlus.C_150125	2855	101625	92	92	26	26	19196	6488	1	1	1	443.911	1328.71	3	1328.71	-0.0004	0	26.77	0.0031	K	EGVWKPAHHLR	Q
jgi|Trire2|79756|estExt_GeneWisePlus.C_150125	2855	101625	92	92	26	26	19201	6867	1	1	1	443.911	1328.71	3	1328.71	0.0006	0	23.77	0.0059	K	EGVWKPAHHLR	Q
jgi|Trire2|79756|estExt_GeneWisePlus.C_150125	2855	101625	92	92	26	26	20839	26937	1	1	1	691.85	1381.69	2	1381.69	-0.0015	0	16.34	0.029	R	TVQAGFGDLPYSK	E
jgi|Trire2|79756|estExt_GeneWisePlus.C_150125	2855	101625	92	92	26	26	20840	26743	1	1	1	691.851	1381.69	2	1381.69	-0.0001	0	49.89	2.1e-05	R	TVQAGFGDLPYSK	E
jgi|Trire2|79756|estExt_GeneWisePlus.C_150125	2855	101625	92	92	26	26	20841	26492	1	1	1	691.851	1381.69	2	1381.69	0	0	79.85	3.3e-08	R	TVQAGFGDLPYSK	E
jgi|Trire2|79756|estExt_GeneWisePlus.C_150125	2855	101625	92	92	26	26	20842	26593	1	1	1	691.851	1381.69	2	1381.69	0.0003	0	66.78	5.5e-07	R	TVQAGFGDLPYSK	E
jgi|Trire2|79756|estExt_GeneWisePlus.C_150125	2855	101625	92	92	26	26	20843	26302	1	1	1	691.851	1381.69	2	1381.69	0.0003	0	51.87	1.4e-05	R	TVQAGFGDLPYSK	E
jgi|Trire2|79756|estExt_GeneWisePlus.C_150125	2855	101625	92	92	26	26	21912	29499	1	1	1	708.859	1415.7	2	1415.7	-0.0003	0	87.38	6.4e-09	K	AVQTEIDAWEVR	V
jgi|Trire2|79756|estExt_GeneWisePlus.C_150125	2855	101625	92	92	26	26	21913	29268	1	1	1	708.859	1415.7	2	1415.7	-0.0003	0	66.95	5.3e-07	K	AVQTEIDAWEVR	V
jgi|Trire2|79756|estExt_GeneWisePlus.C_150125	2855	101625	92	92	26	26	21914	29666	1	1	1	708.86	1415.7	2	1415.7	0.0004	0	63.18	1.2e-06	K	AVQTEIDAWEVR	V
jgi|Trire2|79756|estExt_GeneWisePlus.C_150125	2855	101625	92	92	26	26	22893	15568	1	1	1	483.604	1447.79	3	1447.79	-0.0004	0	40.9	0.00066	K	LEGHGAAVNAIQIR	G
jgi|Trire2|79756|estExt_GeneWisePlus.C_150125	2855	101625	92	92	26	26	22896	15215	1	1	1	483.604	1447.79	3	1447.79	0.0003	0	70.08	7.8e-07	K	LEGHGAAVNAIQIR	G
jgi|Trire2|79756|estExt_GeneWisePlus.C_150125	2855	101625	92	92	26	26	22897	15220	1	1	1	724.903	1447.79	2	1447.79	0.001	0	47	3.9e-05	K	LEGHGAAVNAIQIR	G
jgi|Trire2|79756|estExt_GeneWisePlus.C_150125	2855	101625	92	92	26	26	23356	41154	1	1	1	733.357	1464.7	2	1464.7	0.0004	0	60.57	2.1e-06	K	STLWTWDINSSR	Y
jgi|Trire2|79756|estExt_GeneWisePlus.C_150125	2855	101625	92	92	26	26	23357	41232	1	1	1	733.357	1464.7	2	1464.7	0.0007	0	44.09	7.3e-05	K	STLWTWDINSSR	Y
jgi|Trire2|79756|estExt_GeneWisePlus.C_150125	2855	101625	92	92	26	26	23358	41281	1	1	1	733.358	1464.7	2	1464.7	0.0015	0	59.19	2.8e-06	K	STLWTWDINSSR	Y
jgi|Trire2|79756|estExt_GeneWisePlus.C_150125	2855	101625	92	92	26	26	24121	8901	1	1	1	373.451	1489.77	4	1489.78	-0.0009	0	24.46	0.012	R	VNTGVSNSIGHLHR	M
jgi|Trire2|79756|estExt_GeneWisePlus.C_150125	2855	101625	92	92	26	26	24124	9041	1	1	1	497.599	1489.77	3	1489.78	-0.0002	0	113.9	2.1e-11	R	VNTGVSNSIGHLHR	M
jgi|Trire2|79756|estExt_GeneWisePlus.C_150125	2855	101625	92	92	26	26	24125	9111	1	1	1	745.895	1489.77	2	1489.78	-0.0001	0	98.8	6.9e-10	R	VNTGVSNSIGHLHR	M
jgi|Trire2|79756|estExt_GeneWisePlus.C_150125	2855	101625	92	92	26	26	24126	9032	1	1	1	497.599	1489.77	3	1489.78	-0.0001	0	77.01	6e-08	R	VNTGVSNSIGHLHR	M
jgi|Trire2|79756|estExt_GeneWisePlus.C_150125	2855	101625	92	92	26	26	24127	8844	1	1	1	497.599	1489.78	3	1489.78	0	0	91.54	2.6e-09	R	VNTGVSNSIGHLHR	M
jgi|Trire2|79756|estExt_GeneWisePlus.C_150125	2855	101625	92	92	26	26	24128	8779	1	1	1	745.895	1489.78	2	1489.78	0.0009	0	81.25	2.8e-08	R	VNTGVSNSIGHLHR	M
jgi|Trire2|79756|estExt_GeneWisePlus.C_150125	2855	101625	92	92	26	26	24129	9063	1	1	1	373.451	1489.78	4	1489.78	0.0012	0	33.78	0.00068	R	VNTGVSNSIGHLHR	M
jgi|Trire2|79756|estExt_GeneWisePlus.C_150125	2855	101625	92	92	26	26	29109	41163	1	1	1	819.439	1636.86	2	1635.86	1.0015	0	40.28	0.00034	R	IVSGSYDQSIIIWR	R
jgi|Trire2|79756|estExt_GeneWisePlus.C_150125	2855	101625	92	92	26	26	29110	40699	1	1	1	819.44	1636.86	2	1635.86	1.0028	0	95.9	1.1e-09	R	IVSGSYDQSIIIWR	R
jgi|Trire2|79756|estExt_GeneWisePlus.C_150125	2855	101625	92	92	26	26	29111	40258	1	1	1	819.44	1636.87	2	1635.86	1.0036	0	83.99	1.3e-08	R	IVSGSYDQSIIIWR	R
jgi|Trire2|79756|estExt_GeneWisePlus.C_150125	2855	101625	92	92	26	26	33231	28888	1	1	1	599.659	1795.95	3	1795.95	-0.0005	0	24.23	0.0053	R	QVVADGLIAIQNNQSAR	Q
jgi|Trire2|79756|estExt_GeneWisePlus.C_150125	2855	101625	92	92	26	26	33232	28754	1	1	1	599.659	1795.95	3	1795.95	0	0	41.78	0.00012	R	QVVADGLIAIQNNQSAR	Q
jgi|Trire2|79756|estExt_GeneWisePlus.C_150125	2855	101625	92	92	26	26	33233	28646	1	1	1	599.659	1795.95	3	1795.95	0	0	61.02	1.9e-06	R	QVVADGLIAIQNNQSAR	Q
jgi|Trire2|79756|estExt_GeneWisePlus.C_150125	2855	101625	92	92	26	26	33234	28932	1	1	1	898.984	1795.95	2	1795.95	0.0003	0	44.35	6.9e-05	R	QVVADGLIAIQNNQSAR	Q
jgi|Trire2|79756|estExt_GeneWisePlus.C_150125	2855	101625	92	92	26	26	33235	28611	1	1	1	898.985	1795.95	2	1795.95	0.0008	0	110.1	4.8e-11	R	QVVADGLIAIQNNQSAR	Q
jgi|Trire2|79756|estExt_GeneWisePlus.C_150125	2855	101625	92	92	26	26	33263	28546	1	1	1	899.485	1796.96	2	1795.95	1.0017	0	61.47	1.7e-06	R	QVVADGLIAIQNNQSAR	Q
jgi|Trire2|79756|estExt_GeneWisePlus.C_150125	2855	101625	92	92	26	26	35925	51716	1	1	1	949.035	1896.06	2	1896.06	-0.0011	0	25.07	0.014	M	TLLDQLPTSAIVEIVER	L
jgi|Trire2|79756|estExt_GeneWisePlus.C_150125	2855	101625	92	92	26	26	35938	51720	1	1	1	633.361	1897.06	3	1896.06	1.0036	0	58.47	6.8e-06	M	TLLDQLPTSAIVEIVER	L
jgi|Trire2|79756|estExt_GeneWisePlus.C_150125	2855	101625	92	92	26	26	36556	48312	1	1	1	961.519	1921.02	2	1920.02	1.0017	0	34.86	0.00054	R	IYMAMIDSVVPVGVAALR	Q
jgi|Trire2|79756|estExt_GeneWisePlus.C_150125	2855	101625	92	92	26	26	38409	44355	1	1	1	659.985	1976.93	3	1976.93	-0.0004	0	58.47	3.3e-06	R	QMLPSLGDMHLDSFTSAK	G
jgi|Trire2|79756|estExt_GeneWisePlus.C_150125	2855	101625	92	92	26	26	38410	44254	1	1	1	989.476	1976.94	2	1976.93	0.0045	0	32.88	0.00083	R	QMLPSLGDMHLDSFTSAK	G
jgi|Trire2|79756|estExt_GeneWisePlus.C_150125	2855	101625	92	92	26	26	42509	42953	1	1	1	1079.52	2157.03	2	2157.03	0.0022	0	84.17	1.3e-08	R	IVSGSSDYEVCIFDAPTGLK	V
jgi|Trire2|79756|estExt_GeneWisePlus.C_150125	2855	101625	92	92	26	26	43488	31240	1	1	1	741.693	2222.06	3	2222.06	-0.0006	0	24.45	0.0051	K	VWNWPEQVCTQTIPAHEK	G
jgi|Trire2|79756|estExt_GeneWisePlus.C_150125	2855	101625	92	92	26	26	43489	31650	1	1	1	741.694	2222.06	3	2222.06	0.0012	0	15.49	0.035	K	VWNWPEQVCTQTIPAHEK	G
jgi|Trire2|79756|estExt_GeneWisePlus.C_150125	2855	101625	92	92	26	26	46287	47570	1	1	1	805.755	2414.24	3	2414.24	-0.0005	0	70.93	2.2e-07	R	LPSIVDSSAASSIFGTPNALQSPR	Q
jgi|Trire2|79756|estExt_GeneWisePlus.C_150125	2855	101625	92	92	26	26	46305	47690	1	1	1	806.083	2415.23	3	2414.24	0.9832	0	23.01	0.0069	R	LPSIVDSSAASSIFGTPNALQSPR	Q
jgi|Trire2|79756|estExt_GeneWisePlus.C_150125	2855	101625	92	92	26	26	46307	47581	1	1	1	1208.63	2415.25	2	2414.24	1.0043	0	27.49	0.0026	R	LPSIVDSSAASSIFGTPNALQSPR	Q
jgi|Trire2|79756|estExt_GeneWisePlus.C_150125	2855	101625	92	92	26	26	46346	42126	1	1	1	807.051	2418.13	3	2418.13	0.0014	0	32.16	0.0028	K	EPGGTPEMSLPSIEAGDTTASMIK	S
jgi|Trire2|79756|estExt_GeneWisePlus.C_150125	2855	101625	92	92	26	26	47723	35662	1	1	1	849.749	2546.22	3	2546.22	-0.0004	1	23.45	0.0063	R	KEPGGTPEMSLPSIEAGDTTASMIK	S
jgi|Trire2|79756|estExt_GeneWisePlus.C_150125	2855	101625	92	92	26	26	47733	35627	1	1	1	850.082	2547.23	3	2546.22	1.0012	1	28.71	0.002	R	KEPGGTPEMSLPSIEAGDTTASMIK	S
jgi|Trire2|79756|estExt_GeneWisePlus.C_150125	2855	101625	92	92	26	26	52795	29807	1	1	1	951.458	3801.8	4	3800.79	1.0095	0	29.44	0.0042	R	GNSHIQGPVAAAPHLLPGYAGGAMAGSSSAAAAADGSGSDPR	H
jgi|Trire2|77481|estExt_GeneWisePlus.C_80242	1585	92235	52	52	19	19	1780	26081	1	1	1	399.735	797.455	2	797.455	-0.0003	0	18.14	0.025	K	GIGIWPR	F
jgi|Trire2|77481|estExt_GeneWisePlus.C_80242	1585	92235	52	52	19	19	1782	26490	1	1	1	399.735	797.455	2	797.455	-0.0001	0	34.73	0.00056	K	GIGIWPR	F
jgi|Trire2|77481|estExt_GeneWisePlus.C_80242	1585	92235	52	52	19	19	5697	8140	1	1	1	468.761	935.508	2	935.508	0.0001	0	49.48	9.4e-05	K	LSAVYQAGK	K
jgi|Trire2|77481|estExt_GeneWisePlus.C_80242	1585	92235	52	52	19	19	5698	8087	1	1	1	468.761	935.508	2	935.508	0.0004	0	49.26	0.0001	K	LSAVYQAGK	K
jgi|Trire2|77481|estExt_GeneWisePlus.C_80242	1585	92235	52	52	19	19	6442	28696	1	1	1	481.25	960.485	2	960.485	0.0003	0	41.56	0.00059	K	LLENWMR	S
jgi|Trire2|77481|estExt_GeneWisePlus.C_80242	1585	92235	52	52	19	19	6443	28302	1	1	1	481.25	960.485	2	960.485	0.0003	0	41.8	0.00057	K	LLENWMR	S
jgi|Trire2|77481|estExt_GeneWisePlus.C_80242	1585	92235	52	52	19	19	7766	15832	1	1	1	506.3	1010.59	2	1010.59	-0.0016	0	58.71	4.9e-06	K	INNPTILAR	V
jgi|Trire2|77481|estExt_GeneWisePlus.C_80242	1585	92235	52	52	19	19	10516	44616	1	1	1	548.805	1095.6	2	1095.6	-0.0003	0	38.25	0.00026	R	YVNVVDLFK	L
jgi|Trire2|77481|estExt_GeneWisePlus.C_80242	1585	92235	52	52	19	19	10517	45070	1	1	1	548.805	1095.6	2	1095.6	-0.0002	0	21.94	0.012	R	YVNVVDLFK	L
jgi|Trire2|77481|estExt_GeneWisePlus.C_80242	1585	92235	52	52	19	19	10518	44719	1	1	1	548.806	1095.6	2	1095.6	0.0002	0	61.19	1.8e-06	R	YVNVVDLFK	L
jgi|Trire2|77481|estExt_GeneWisePlus.C_80242	1585	92235	52	52	19	19	10519	44871	1	1	1	1096.61	1095.6	1	1095.6	0.0017	0	32.73	0.0021	R	YVNVVDLFK	L
jgi|Trire2|77481|estExt_GeneWisePlus.C_80242	1585	92235	52	52	19	19	10769	19570	1	1	1	552.3	1102.58	2	1102.58	0.0004	0	27.53	0.0044	R	KPLQMPDFK	K
jgi|Trire2|77481|estExt_GeneWisePlus.C_80242	1585	92235	52	52	19	19	11307	37183	1	1	1	560.803	1119.59	2	1119.59	-0.0003	0	64.55	8.9e-07	R	FSLAIDAIDR	M
jgi|Trire2|77481|estExt_GeneWisePlus.C_80242	1585	92235	52	52	19	19	11308	37397	1	1	1	560.803	1119.59	2	1119.59	-0.0001	0	88.99	5.3e-09	R	FSLAIDAIDR	M
jgi|Trire2|77481|estExt_GeneWisePlus.C_80242	1585	92235	52	52	19	19	11309	37622	1	1	1	560.804	1119.59	2	1119.59	0.0003	0	52.64	1.2e-05	R	FSLAIDAIDR	M
jgi|Trire2|77481|estExt_GeneWisePlus.C_80242	1585	92235	52	52	19	19	11365	36806	1	1	1	561.305	1120.6	2	1119.59	1.0029	0	14.55	0.043	R	FSLAIDAIDR	M
jgi|Trire2|77481|estExt_GeneWisePlus.C_80242	1585	92235	52	52	19	19	11366	36747	1	1	1	561.305	1120.6	2	1119.59	1.0031	0	16.36	0.029	R	FSLAIDAIDR	M
jgi|Trire2|77481|estExt_GeneWisePlus.C_80242	1585	92235	52	52	19	19	12851	4085	1	1	1	388.551	1162.63	3	1162.63	0.0008	0	55	7e-06	K	RPGSQNIHVR	G
jgi|Trire2|77481|estExt_GeneWisePlus.C_80242	1585	92235	52	52	19	19	15318	10057	1	1	1	413.879	1238.62	3	1238.62	-0.0004	0	23.2	0.0078	R	DVVAANPHNFR	L
jgi|Trire2|77481|estExt_GeneWisePlus.C_80242	1585	92235	52	52	19	19	15319	10125	1	1	1	413.879	1238.62	3	1238.62	-0.0002	0	24.01	0.017	R	DVVAANPHNFR	L
jgi|Trire2|77481|estExt_GeneWisePlus.C_80242	1585	92235	52	52	19	19	15320	10085	1	1	1	620.315	1238.62	2	1238.62	0.0001	0	88.24	5.3e-09	R	DVVAANPHNFR	L
jgi|Trire2|77481|estExt_GeneWisePlus.C_80242	1585	92235	52	52	19	19	15684	17331	1	1	1	622.824	1243.63	2	1243.63	-0.0005	0	31.33	0.0012	R	QAMLNAQIEAR	N
jgi|Trire2|77481|estExt_GeneWisePlus.C_80242	1585	92235	52	52	19	19	15685	17286	1	1	1	622.824	1243.63	2	1243.63	-0.0003	0	48.41	2.9e-05	R	QAMLNAQIEAR	N
jgi|Trire2|77481|estExt_GeneWisePlus.C_80242	1585	92235	52	52	19	19	15686	17170	1	1	1	622.824	1243.63	2	1243.63	-0.0001	0	84.71	1.2e-08	R	QAMLNAQIEAR	N
jgi|Trire2|77481|estExt_GeneWisePlus.C_80242	1585	92235	52	52	19	19	15687	17368	1	1	1	622.825	1243.63	2	1243.63	0.0006	0	70.19	2.6e-07	R	QAMLNAQIEAR	N
jgi|Trire2|77481|estExt_GeneWisePlus.C_80242	1585	92235	52	52	19	19	15688	16994	1	1	1	622.825	1243.64	2	1243.63	0.0011	0	68.03	4.2e-07	R	QAMLNAQIEAR	N
jgi|Trire2|77481|estExt_GeneWisePlus.C_80242	1585	92235	52	52	19	19	18380	18229	1	1	1	655.832	1309.65	2	1309.65	-0.0009	0	69.14	3.6e-07	R	SSNYVNVVVSDK	Q
jgi|Trire2|77481|estExt_GeneWisePlus.C_80242	1585	92235	52	52	19	19	18382	18456	1	1	1	655.833	1309.65	2	1309.65	0.0002	0	79.58	3.5e-08	R	SSNYVNVVVSDK	Q
jgi|Trire2|77481|estExt_GeneWisePlus.C_80242	1585	92235	52	52	19	19	18384	18608	1	1	1	655.833	1309.65	2	1309.65	0.0005	0	81.35	6e-08	R	SSNYVNVVVSDK	Q
jgi|Trire2|77481|estExt_GeneWisePlus.C_80242	1585	92235	52	52	19	19	18417	38809	1	1	1	656.367	1310.72	2	1310.72	-0.0006	0	71.4	2e-07	K	GNIDTPLELAIR	N
jgi|Trire2|77481|estExt_GeneWisePlus.C_80242	1585	92235	52	52	19	19	18418	38989	1	1	1	656.367	1310.72	2	1310.72	-0.0001	0	80.68	2.7e-08	K	GNIDTPLELAIR	N
jgi|Trire2|77481|estExt_GeneWisePlus.C_80242	1585	92235	52	52	19	19	18419	38872	1	1	1	656.367	1310.72	2	1310.72	0.0001	0	79.2	3.7e-08	K	GNIDTPLELAIR	N
jgi|Trire2|77481|estExt_GeneWisePlus.C_80242	1585	92235	52	52	19	19	18420	39080	1	1	1	656.367	1310.72	2	1310.72	0.0002	0	91.81	2.5e-09	K	GNIDTPLELAIR	N
jgi|Trire2|77481|estExt_GeneWisePlus.C_80242	1585	92235	52	52	19	19	18421	39013	1	1	1	656.367	1310.72	2	1310.72	0.0004	0	89.37	4.2e-09	K	GNIDTPLELAIR	N
jgi|Trire2|77481|estExt_GeneWisePlus.C_80242	1585	92235	52	52	19	19	19234	22534	1	1	1	665.859	1329.7	2	1328.69	1.0161	0	16.33	0.034	R	MSANPVTNGGILR	K
jgi|Trire2|77481|estExt_GeneWisePlus.C_80242	1585	92235	52	52	19	19	21786	31602	1	1	1	706.861	1411.71	2	1410.7	1.0036	1	18.68	0.026	R	KVDGNYLGGFWR	A
jgi|Trire2|77481|estExt_GeneWisePlus.C_80242	1585	92235	52	52	19	19	35593	11892	1	1	1	628.658	1882.95	3	1882.95	-0.0006	0	14.68	0.042	R	AHQVPITDPSTNPEHLK	L
jgi|Trire2|77481|estExt_GeneWisePlus.C_80242	1585	92235	52	52	19	19	35595	11834	1	1	1	471.746	1882.95	4	1882.95	-0.0003	0	17.99	0.021	R	AHQVPITDPSTNPEHLK	L
jgi|Trire2|77481|estExt_GeneWisePlus.C_80242	1585	92235	52	52	19	19	35596	11727	1	1	1	471.746	1882.95	4	1882.95	-0.0002	0	42.24	0.00011	R	AHQVPITDPSTNPEHLK	L
jgi|Trire2|77481|estExt_GeneWisePlus.C_80242	1585	92235	52	52	19	19	35597	11809	1	1	1	628.659	1882.95	3	1882.95	0	0	39.54	0.0002	R	AHQVPITDPSTNPEHLK	L
jgi|Trire2|77481|estExt_GeneWisePlus.C_80242	1585	92235	52	52	19	19	35598	11697	1	1	1	628.659	1882.95	3	1882.95	0	0	68	4.2e-07	R	AHQVPITDPSTNPEHLK	L
jgi|Trire2|77481|estExt_GeneWisePlus.C_80242	1585	92235	52	52	19	19	35599	11792	1	1	1	628.659	1882.95	3	1882.95	0	0	58.13	3.5e-06	R	AHQVPITDPSTNPEHLK	L
jgi|Trire2|77481|estExt_GeneWisePlus.C_80242	1585	92235	52	52	19	19	35600	11605	1	1	1	471.746	1882.95	4	1882.95	0.0009	0	51.11	1.6e-05	R	AHQVPITDPSTNPEHLK	L
jgi|Trire2|77481|estExt_GeneWisePlus.C_80242	1585	92235	52	52	19	19	35645	11643	1	1	1	942.986	1883.96	2	1882.95	1.0033	0	30.76	0.0013	R	AHQVPITDPSTNPEHLK	L
jgi|Trire2|77481|estExt_GeneWisePlus.C_80242	1585	92235	52	52	19	19	35716	20965	1	1	1	630.634	1888.88	3	1888.88	0.0001	0	17.4	0.023	K	YGVAVEHPGAVMDASMQK	L
jgi|Trire2|77481|estExt_GeneWisePlus.C_80242	1585	92235	52	52	19	19	35717	20751	1	1	1	630.635	1888.88	3	1888.88	0.0006	0	21.29	0.01	K	YGVAVEHPGAVMDASMQK	L
jgi|Trire2|77481|estExt_GeneWisePlus.C_80242	1585	92235	52	52	19	19	42068	22369	1	1	1	710.996	2129.97	3	2128.97	1.0006	0	22.73	0.022	K	QEHLQYLDMDAAVAHCTK	G
jgi|Trire2|77481|estExt_GeneWisePlus.C_80242	1585	92235	52	52	19	19	43150	35204	1	1	1	734.059	2199.15	3	2199.15	0.0008	0	49.16	4.1e-05	R	LFDESGKPIASLTSLPPTGNR	R
jgi|Trire2|77481|estExt_GeneWisePlus.C_80242	1585	92235	52	52	19	19	43151	34615	1	1	1	734.059	2199.16	3	2199.15	0.0015	0	40.54	0.00016	R	LFDESGKPIASLTSLPPTGNR	R
jgi|Trire2|77481|estExt_GeneWisePlus.C_80242	1585	92235	52	52	19	19	43152	34759	1	1	1	734.059	2199.16	3	2199.15	0.0021	0	35.41	0.00069	R	LFDESGKPIASLTSLPPTGNR	R
jgi|Trire2|77481|estExt_GeneWisePlus.C_80242	1585	92235	52	52	19	19	43153	34569	1	1	1	734.059	2199.16	3	2199.15	0.0021	0	25.06	0.0054	R	LFDESGKPIASLTSLPPTGNR	R
jgi|Trire2|77481|estExt_GeneWisePlus.C_80242	1585	92235	52	52	19	19	43736	27324	1	1	1	560.769	2239.05	4	2238.05	1.0002	0	20.3	0.04	R	QDHNGFTHQDPGFLDVVANK	S
jgi|Trire2|110171|fgenesh5_pg.C_scaffold_19000056	1246	48908	33	33	14	14	1234	7024	1	1	1	385.187	768.359	2	768.359	-0.0001	0	22.14	0.0061	R	FTMASGR	H
jgi|Trire2|110171|fgenesh5_pg.C_scaffold_19000056	1246	48908	33	33	14	14	1235	7023	1	1	1	385.187	768.359	2	768.359	0.0003	0	29.27	0.0012	R	FTMASGR	H
jgi|Trire2|110171|fgenesh5_pg.C_scaffold_19000056	1246	48908	33	33	14	14	1236	6933	1	1	1	385.187	768.359	2	768.359	0.0004	0	38.97	0.00013	R	FTMASGR	H
jgi|Trire2|110171|fgenesh5_pg.C_scaffold_19000056	1246	48908	33	33	14	14	1520	4053	1	1	1	393.184	784.354	2	784.354	0.0002	0	21.01	0.0079	R	FTMASGR	H
jgi|Trire2|110171|fgenesh5_pg.C_scaffold_19000056	1246	48908	33	33	14	14	8075	17943	1	1	1	511.311	1020.61	2	1020.61	-0.0002	0	18	0.03	R	HIILLAEGR	L
jgi|Trire2|110171|fgenesh5_pg.C_scaffold_19000056	1246	48908	33	33	14	14	8076	17182	1	1	1	511.311	1020.61	2	1020.61	0	0	49.7	2e-05	R	HIILLAEGR	L
jgi|Trire2|110171|fgenesh5_pg.C_scaffold_19000056	1246	48908	33	33	14	14	8077	17328	1	1	1	511.311	1020.61	2	1020.61	0.0001	0	61.71	1.3e-06	R	HIILLAEGR	L
jgi|Trire2|110171|fgenesh5_pg.C_scaffold_19000056	1246	48908	33	33	14	14	8078	17547	1	1	1	511.311	1020.61	2	1020.61	0.0001	0	66.7	4.1e-07	R	HIILLAEGR	L
jgi|Trire2|110171|fgenesh5_pg.C_scaffold_19000056	1246	48908	33	33	14	14	8642	14087	1	1	1	522.732	1043.45	2	1043.45	0.0003	0	16.39	0.028	K	FDNLYGCR	E
jgi|Trire2|110171|fgenesh5_pg.C_scaffold_19000056	1246	48908	33	33	14	14	11261	25103	1	1	1	559.813	1117.61	2	1117.61	-0.001	0	68.61	3.7e-07	K	VAVVAGFGDVGK	G
jgi|Trire2|110171|fgenesh5_pg.C_scaffold_19000056	1246	48908	33	33	14	14	11262	25173	1	1	1	559.814	1117.61	2	1117.61	-0.0002	0	68.45	3.8e-07	K	VAVVAGFGDVGK	G
jgi|Trire2|110171|fgenesh5_pg.C_scaffold_19000056	1246	48908	33	33	14	14	11264	25650	1	1	1	559.827	1117.64	2	1117.64	0.0021	0	26.41	0.0033	K	LETGVYVLPK	T
jgi|Trire2|110171|fgenesh5_pg.C_scaffold_19000056	1246	48908	33	33	14	14	11282	35023	1	1	1	560.311	1118.61	2	1118.61	-0.0001	0	98.25	6.1e-10	K	VADLSLAAFGR	R
jgi|Trire2|110171|fgenesh5_pg.C_scaffold_19000056	1246	48908	33	33	14	14	11283	34917	1	1	1	560.312	1118.61	2	1118.61	0	0	92.1	2.3e-09	K	VADLSLAAFGR	R
jgi|Trire2|110171|fgenesh5_pg.C_scaffold_19000056	1246	48908	33	33	14	14	11284	34835	1	1	1	560.312	1118.61	2	1118.61	0	0	92.78	2e-09	K	VADLSLAAFGR	R
jgi|Trire2|110171|fgenesh5_pg.C_scaffold_19000056	1246	48908	33	33	14	14	14966	9946	1	1	1	616.278	1230.54	2	1230.54	-0.0008	0	58.25	2.3e-06	K	GCAMALHGMGAR	V
jgi|Trire2|110171|fgenesh5_pg.C_scaffold_19000056	1246	48908	33	33	14	14	15787	5182	1	1	1	624.275	1246.54	2	1246.54	-0.0009	0	16.11	0.026	K	GCAMALHGMGAR	V
jgi|Trire2|110171|fgenesh5_pg.C_scaffold_19000056	1246	48908	33	33	14	14	17215	6382	1	1	1	642.357	1282.7	2	1282.7	0.0006	0	60.71	5.9e-06	K	SVQNIKPQVDR	F
jgi|Trire2|110171|fgenesh5_pg.C_scaffold_19000056	1246	48908	33	33	14	14	23932	35168	1	1	1	741.93	1481.85	2	1481.85	0.0002	0	24.93	0.012	K	LLVPAINVNDSVTK	S
jgi|Trire2|110171|fgenesh5_pg.C_scaffold_19000056	1246	48908	33	33	14	14	23933	34942	1	1	1	741.93	1481.85	2	1481.85	0.0003	0	52.73	2.1e-05	K	LLVPAINVNDSVTK	S
jgi|Trire2|110171|fgenesh5_pg.C_scaffold_19000056	1246	48908	33	33	14	14	27586	33691	1	1	1	796.416	1590.82	2	1590.82	-0.0013	0	24.14	0.0054	K	AAPIGQIFVTTTGCR	D
jgi|Trire2|110171|fgenesh5_pg.C_scaffold_19000056	1246	48908	33	33	14	14	27587	33541	1	1	1	796.416	1590.82	2	1590.82	-0.0012	0	34.13	0.00063	K	AAPIGQIFVTTTGCR	D
jgi|Trire2|110171|fgenesh5_pg.C_scaffold_19000056	1246	48908	33	33	14	14	27588	33580	1	1	1	531.281	1590.82	3	1590.82	0.0019	0	33.47	0.00073	K	AAPIGQIFVTTTGCR	D
jgi|Trire2|110171|fgenesh5_pg.C_scaffold_19000056	1246	48908	33	33	14	14	30342	43198	1	1	1	839.938	1677.86	2	1677.86	-0.0006	0	43.03	9.2e-05	K	VQAEYLGLEVEGPFK	S
jgi|Trire2|110171|fgenesh5_pg.C_scaffold_19000056	1246	48908	33	33	14	14	30343	42785	1	1	1	839.938	1677.86	2	1677.86	-0.0002	0	89.66	3.9e-09	K	VQAEYLGLEVEGPFK	S
jgi|Trire2|110171|fgenesh5_pg.C_scaffold_19000056	1246	48908	33	33	14	14	30344	42880	1	1	1	560.295	1677.86	3	1677.86	0.0005	0	25.85	0.0038	K	VQAEYLGLEVEGPFK	S
jgi|Trire2|110171|fgenesh5_pg.C_scaffold_19000056	1246	48908	33	33	14	14	30345	43050	1	1	1	839.938	1677.86	2	1677.86	0.0007	0	76.5	6.7e-08	K	VQAEYLGLEVEGPFK	S
jgi|Trire2|110171|fgenesh5_pg.C_scaffold_19000056	1246	48908	33	33	14	14	30346	42945	1	1	1	839.938	1677.86	2	1677.86	0.001	0	109.76	5.1e-11	K	VQAEYLGLEVEGPFK	S
jgi|Trire2|110171|fgenesh5_pg.C_scaffold_19000056	1246	48908	33	33	14	14	33716	46662	1	1	1	908.456	1814.9	2	1814.89	0.0068	0	86.77	1.4e-08	R	EIELAENEMPGLMAIR	K
jgi|Trire2|110171|fgenesh5_pg.C_scaffold_19000056	1246	48908	33	33	14	14	35856	46788	1	1	1	632.014	1893.02	3	1893.02	-0.0001	0	121.63	3.4e-12	K	LNLILDDGGDLTALVHSK	Y
jgi|Trire2|110171|fgenesh5_pg.C_scaffold_19000056	1246	48908	33	33	14	14	35857	46804	1	1	1	947.518	1893.02	2	1893.02	0.0007	0	63.46	2.3e-06	K	LNLILDDGGDLTALVHSK	Y
jgi|Trire2|110171|fgenesh5_pg.C_scaffold_19000056	1246	48908	33	33	14	14	41927	17809	1	1	1	708.653	2122.94	3	2122.94	-0.0009	0	47.74	3.7e-05	K	DCYGVSEETTTGVHHLYR	M
jgi|Trire2|110171|fgenesh5_pg.C_scaffold_19000056	1246	48908	33	33	14	14	41929	17612	1	1	1	531.742	2122.94	4	2122.94	0.0007	0	22.43	0.012	K	DCYGVSEETTTGVHHLYR	M
jgi|Trire2|55706|e_gw1.2.780.1	1133	84954	34	34	15	15	1368	13517	1	1	1	388.223	774.431	2	774.431	0	0	28.4	0.0034	K	VMDAVLK	L
jgi|Trire2|55706|e_gw1.2.780.1	1133	84954	34	34	15	15	1369	13438	1	1	1	388.223	774.431	2	774.431	0.0001	0	26.39	0.004	K	VMDAVLK	L
jgi|Trire2|55706|e_gw1.2.780.1	1133	84954	34	34	15	15	3748	22070	1	1	1	435.231	868.447	2	868.448	-0.0009	0	27.39	0.0064	R	MYSLLSR	I
jgi|Trire2|55706|e_gw1.2.780.1	1133	84954	34	34	15	15	3749	22304	1	1	1	435.231	868.447	2	868.448	-0.0004	0	35.28	0.0013	R	MYSLLSR	I
jgi|Trire2|55706|e_gw1.2.780.1	1133	84954	34	34	15	15	4031	18976	1	1	1	440.25	878.485	2	878.486	-0.001	0	51.72	3.5e-05	K	YTDVLLR	K
jgi|Trire2|55706|e_gw1.2.780.1	1133	84954	34	34	15	15	4032	18930	1	1	1	440.25	878.485	2	878.486	-0.0009	0	45.01	0.00016	K	YTDVLLR	K
jgi|Trire2|55706|e_gw1.2.780.1	1133	84954	34	34	15	15	4033	18556	1	1	1	440.25	878.485	2	878.486	-0.0008	0	24.65	0.0049	K	YTDVLLR	K
jgi|Trire2|55706|e_gw1.2.780.1	1133	84954	34	34	15	15	4034	18641	1	1	1	440.25	878.486	2	878.486	-0.0001	0	41.11	0.00016	K	YTDVLLR	K
jgi|Trire2|55706|e_gw1.2.780.1	1133	84954	34	34	15	15	5478	23692	1	1	1	464.285	926.555	2	926.555	-0.0002	0	60.08	3.7e-06	R	VNLNLGGIK	E
jgi|Trire2|55706|e_gw1.2.780.1	1133	84954	34	34	15	15	5480	23810	1	1	1	464.285	926.555	2	926.555	0.0001	0	56.38	8.7e-06	R	VNLNLGGIK	E
jgi|Trire2|55706|e_gw1.2.780.1	1133	84954	34	34	15	15	7447	27326	1	1	1	498.279	994.544	2	994.545	-0.0009	0	45.6	7e-05	R	IPDGLDPLR	T
jgi|Trire2|55706|e_gw1.2.780.1	1133	84954	34	34	15	15	7538	23376	1	1	1	499.821	997.628	2	997.628	-0.0003	0	73.23	9e-08	K	LVLQSAIVR	I
jgi|Trire2|55706|e_gw1.2.780.1	1133	84954	34	34	15	15	10559	9474	1	1	1	549.301	1096.59	2	1096.59	-0.0002	0	18.25	0.019	R	HLADLVQSSK	S
jgi|Trire2|55706|e_gw1.2.780.1	1133	84954	34	34	15	15	10560	9628	1	1	1	549.301	1096.59	2	1096.59	-0.0001	0	68.48	7.5e-07	R	HLADLVQSSK	S
jgi|Trire2|55706|e_gw1.2.780.1	1133	84954	34	34	15	15	10561	9810	1	1	1	549.301	1096.59	2	1096.59	0.0002	0	32.09	0.0011	R	HLADLVQSSK	S
jgi|Trire2|55706|e_gw1.2.780.1	1133	84954	34	34	15	15	10562	9738	1	1	1	549.301	1096.59	2	1096.59	0.0004	0	61.17	2.3e-06	R	HLADLVQSSK	S
jgi|Trire2|55706|e_gw1.2.780.1	1133	84954	34	34	15	15	11575	20539	1	1	1	564.265	1126.52	2	1126.52	0	0	66.99	7.1e-07	R	MFQDMQISK	D
jgi|Trire2|55706|e_gw1.2.780.1	1133	84954	34	34	15	15	11576	20533	1	1	1	564.265	1126.52	2	1126.52	0	0	50.45	3.2e-05	R	MFQDMQISK	D
jgi|Trire2|55706|e_gw1.2.780.1	1133	84954	34	34	15	15	12739	34620	1	1	1	580.293	1158.57	2	1158.57	0	0	60.36	2.2e-06	K	VFNLNYDFK	S
jgi|Trire2|55706|e_gw1.2.780.1	1133	84954	34	34	15	15	12978	42100	1	1	1	584.326	1166.64	2	1166.64	0	0	39.53	0.00029	R	TLSQIMTVFK	Y
jgi|Trire2|55706|e_gw1.2.780.1	1133	84954	34	34	15	15	12979	42124	1	1	1	584.326	1166.64	2	1166.64	0.0002	0	45.97	4.9e-05	R	TLSQIMTVFK	Y
jgi|Trire2|55706|e_gw1.2.780.1	1133	84954	34	34	15	15	20869	13715	1	1	1	461.914	1382.72	3	1382.72	-0.0016	0	24.18	0.0054	K	VLLMDGGDKPGPGK	V
jgi|Trire2|55706|e_gw1.2.780.1	1133	84954	34	34	15	15	20870	13748	1	1	1	692.369	1382.72	2	1382.72	0.0001	0	60.59	2.1e-06	K	VLLMDGGDKPGPGK	V
jgi|Trire2|55706|e_gw1.2.780.1	1133	84954	34	34	15	15	20901	13739	1	1	1	692.871	1383.73	2	1382.72	1.0039	0	62.86	1.3e-06	K	VLLMDGGDKPGPGK	V
jgi|Trire2|55706|e_gw1.2.780.1	1133	84954	34	34	15	15	23814	25959	1	1	1	740.417	1478.82	2	1478.82	-0.0005	0	54.17	1.8e-05	K	HGLLVSETINQIR	S
jgi|Trire2|55706|e_gw1.2.780.1	1133	84954	34	34	15	15	23816	26312	1	1	1	740.418	1478.82	2	1478.82	0.0001	0	25.64	0.013	K	HGLLVSETINQIR	S
jgi|Trire2|55706|e_gw1.2.780.1	1133	84954	34	34	15	15	23833	25967	1	1	1	740.918	1479.82	2	1478.82	1.002	0	47.36	8.5e-05	K	HGLLVSETINQIR	S
jgi|Trire2|55706|e_gw1.2.780.1	1133	84954	34	34	15	15	26845	37246	1	1	1	786.392	1570.77	2	1570.77	-0.0004	0	50.33	1.9e-05	K	QFIAENTVVEYMK	K
jgi|Trire2|55706|e_gw1.2.780.1	1133	84954	34	34	15	15	26846	37140	1	1	1	786.392	1570.77	2	1570.77	-0.0004	0	92.05	2.3e-09	K	QFIAENTVVEYMK	K
jgi|Trire2|55706|e_gw1.2.780.1	1133	84954	34	34	15	15	26847	37100	1	1	1	786.393	1570.77	2	1570.77	0.0012	0	76.44	6.8e-08	K	QFIAENTVVEYMK	K
jgi|Trire2|55706|e_gw1.2.780.1	1133	84954	34	34	15	15	31060	23226	1	1	1	570.298	1707.87	3	1707.87	-0.0007	0	88.46	5.1e-09	R	TCNQALIADHSLPLR	E
jgi|Trire2|55706|e_gw1.2.780.1	1133	84954	34	34	15	15	31061	23319	1	1	1	570.298	1707.87	3	1707.87	-0.0001	0	69.04	3.4e-07	R	TCNQALIADHSLPLR	E
jgi|Trire2|55706|e_gw1.2.780.1	1133	84954	34	34	15	15	31085	23268	1	1	1	855.446	1708.88	2	1707.87	1.0052	0	57.24	4.3e-06	R	TCNQALIADHSLPLR	E
jgi|Trire2|55706|e_gw1.2.780.1	1133	84954	34	34	15	15	36109	45393	1	1	1	635.986	1904.94	3	1904.94	-0.0001	0	24.21	0.0054	K	QVVDSFVSLGLDEADPSK	S
jgi|Trire2|121820|estExt_fgenesh5_pg.C_90192	1072	85849	34	34	15	15	3569	5900	1	1	1	431.743	861.471	2	861.471	-0.0003	1	14.52	0.043	R	KSEFPVR	I
jgi|Trire2|121820|estExt_fgenesh5_pg.C_90192	1072	85849	34	34	15	15	3571	5955	1	1	1	431.743	861.471	2	861.471	-0.0002	1	23.1	0.015	R	KSEFPVR	I
jgi|Trire2|121820|estExt_fgenesh5_pg.C_90192	1072	85849	34	34	15	15	3618	23369	1	1	1	432.23	862.445	2	862.445	-0.0003	0	26.63	0.0032	K	WAVNAFR	L
jgi|Trire2|121820|estExt_fgenesh5_pg.C_90192	1072	85849	34	34	15	15	5825	22233	1	1	1	471.305	940.595	2	940.596	-0.0005	0	57.71	4.7e-06	K	VVEVAIIAK	A
jgi|Trire2|121820|estExt_fgenesh5_pg.C_90192	1072	85849	34	34	15	15	9414	16597	1	1	1	537.301	1072.59	2	1072.59	0.0002	0	26.35	0.0034	K	TVLSAGVVDGR	N
jgi|Trire2|121820|estExt_fgenesh5_pg.C_90192	1072	85849	34	34	15	15	9416	24859	1	1	1	537.309	1072.6	2	1072.6	-0.0003	0	19.43	0.015	M	VQSAVLGFPR	M
jgi|Trire2|121820|estExt_fgenesh5_pg.C_90192	1072	85849	34	34	15	15	9417	24707	1	1	1	537.309	1072.6	2	1072.6	-0.0003	0	32.53	0.00089	M	VQSAVLGFPR	M
jgi|Trire2|121820|estExt_fgenesh5_pg.C_90192	1072	85849	34	34	15	15	9418	24799	1	1	1	537.309	1072.6	2	1072.6	-0.0001	0	31.95	0.001	M	VQSAVLGFPR	M
jgi|Trire2|121820|estExt_fgenesh5_pg.C_90192	1072	85849	34	34	15	15	14127	26855	1	1	1	602.812	1203.61	2	1203.61	-0.0001	0	46.66	4.2e-05	K	GMLTGPVTCLR	W
jgi|Trire2|121820|estExt_fgenesh5_pg.C_90192	1072	85849	34	34	15	15	14128	26887	1	1	1	602.812	1203.61	2	1203.61	0.0001	0	44.65	7.9e-05	K	GMLTGPVTCLR	W
jgi|Trire2|121820|estExt_fgenesh5_pg.C_90192	1072	85849	34	34	15	15	14129	26789	1	1	1	602.813	1203.61	2	1203.61	0.0002	0	33.95	0.0012	K	GMLTGPVTCLR	W
jgi|Trire2|121820|estExt_fgenesh5_pg.C_90192	1072	85849	34	34	15	15	14132	26998	1	1	1	602.813	1203.61	2	1203.61	0.0006	0	17.42	0.023	K	GMLTGPVTCLR	W
jgi|Trire2|121820|estExt_fgenesh5_pg.C_90192	1072	85849	34	34	15	15	18528	35241	1	1	1	438.578	1312.71	3	1312.71	-0.001	0	25.1	0.0044	K	DIYAVHIDLVR	N
jgi|Trire2|121820|estExt_fgenesh5_pg.C_90192	1072	85849	34	34	15	15	18529	35252	1	1	1	657.364	1312.71	2	1312.71	0.0002	0	64.99	8.1e-07	K	DIYAVHIDLVR	N
jgi|Trire2|121820|estExt_fgenesh5_pg.C_90192	1072	85849	34	34	15	15	18530	35524	1	1	1	657.365	1312.71	2	1312.71	0.0006	0	56.38	5.2e-06	K	DIYAVHIDLVR	N
jgi|Trire2|121820|estExt_fgenesh5_pg.C_90192	1072	85849	34	34	15	15	20353	39098	1	1	1	683.872	1365.73	2	1365.73	0	0	55.47	6.3e-06	K	LLSVFVDSAYPR	H
jgi|Trire2|121820|estExt_fgenesh5_pg.C_90192	1072	85849	34	34	15	15	20354	39130	1	1	1	683.872	1365.73	2	1365.73	0.0004	0	37.76	0.00037	K	LLSVFVDSAYPR	H
jgi|Trire2|121820|estExt_fgenesh5_pg.C_90192	1072	85849	34	34	15	15	22841	14236	1	1	1	483.253	1446.74	3	1446.74	0	0	46.2	8.6e-05	R	HIGPGVYDIHSPR	V
jgi|Trire2|121820|estExt_fgenesh5_pg.C_90192	1072	85849	34	34	15	15	22842	13610	1	1	1	483.253	1446.74	3	1446.74	0.0003	0	46.81	4.1e-05	R	HIGPGVYDIHSPR	V
jgi|Trire2|121820|estExt_fgenesh5_pg.C_90192	1072	85849	34	34	15	15	22843	14380	1	1	1	483.253	1446.74	3	1446.74	0.0004	0	34.84	0.0013	R	HIGPGVYDIHSPR	V
jgi|Trire2|121820|estExt_fgenesh5_pg.C_90192	1072	85849	34	34	15	15	22844	13830	1	1	1	483.253	1446.74	3	1446.74	0.0006	0	45.85	5e-05	R	HIGPGVYDIHSPR	V
jgi|Trire2|121820|estExt_fgenesh5_pg.C_90192	1072	85849	34	34	15	15	22845	14013	1	1	1	483.253	1446.74	3	1446.74	0.0006	0	61.47	1.7e-06	R	HIGPGVYDIHSPR	V
jgi|Trire2|121820|estExt_fgenesh5_pg.C_90192	1072	85849	34	34	15	15	22846	13942	1	1	1	483.253	1446.74	3	1446.74	0.0012	0	52.2	1.3e-05	R	HIGPGVYDIHSPR	V
jgi|Trire2|121820|estExt_fgenesh5_pg.C_90192	1072	85849	34	34	15	15	26451	45480	1	1	1	783.43	1564.85	2	1564.85	-0.0002	0	24.24	0.0053	R	NPEQLETVLGALGPK	T
jgi|Trire2|121820|estExt_fgenesh5_pg.C_90192	1072	85849	34	34	15	15	26452	45473	1	1	1	783.43	1564.85	2	1564.85	-0.0002	0	100.47	3.8e-10	R	NPEQLETVLGALGPK	T
jgi|Trire2|121820|estExt_fgenesh5_pg.C_90192	1072	85849	34	34	15	15	26453	45448	1	1	1	783.43	1564.85	2	1564.85	0.0002	0	93.12	1.9e-09	R	NPEQLETVLGALGPK	T
jgi|Trire2|121820|estExt_fgenesh5_pg.C_90192	1072	85849	34	34	15	15	26454	45413	1	1	1	783.431	1564.85	2	1564.85	0.0006	0	107.89	7.7e-11	R	NPEQLETVLGALGPK	T
jgi|Trire2|121820|estExt_fgenesh5_pg.C_90192	1072	85849	34	34	15	15	26570	45380	1	1	1	522.957	1565.85	3	1564.85	1.0037	0	16.1	0.031	R	NPEQLETVLGALGPK	T
jgi|Trire2|121820|estExt_fgenesh5_pg.C_90192	1072	85849	34	34	15	15	27395	46388	1	1	1	794.36	1586.7	2	1586.7	0.0015	0	66.18	6.6e-07	K	DGLDTVDQYFAMGR	G
jgi|Trire2|121820|estExt_fgenesh5_pg.C_90192	1072	85849	34	34	15	15	31778	50782	1	1	1	869.92	1737.83	2	1737.83	0.0011	0	68.34	3.9e-07	K	LDPEIADWFAFASEK	V
jgi|Trire2|121820|estExt_fgenesh5_pg.C_90192	1072	85849	34	34	15	15	35839	33342	1	1	1	631.665	1891.97	3	1891.98	-0.001	0	52.6	1.2e-05	R	DDVHQSVQAEQLALALR	D
jgi|Trire2|121820|estExt_fgenesh5_pg.C_90192	1072	85849	34	34	15	15	35840	33164	1	1	1	631.665	1891.97	3	1891.98	-0.0006	0	67.97	4.2e-07	R	DDVHQSVQAEQLALALR	D
jgi|Trire2|121820|estExt_fgenesh5_pg.C_90192	1072	85849	34	34	15	15	41379	22507	1	1	1	698.053	2091.14	3	2090.14	1.0012	0	22.65	0.0075	R	VIVATSSSLLHTPHTLASEK	K
jgi|Trire2|121820|estExt_fgenesh5_pg.C_90192	1072	85849	34	34	15	15	43859	48984	1	1	1	1121.59	2241.16	2	2240.16	1.0056	0	74.63	1e-07	K	EAGAETVQIDEPVLVFDLPAK	T
jgi|Trire2|80920|estExt_GeneWisePlus.C_210182	883	38151	27	27	9	9	2487	6388	1	1	1	411.233	820.452	2	819.449	1.0034	0	45.83	5e-05	K	TGGPVVYK	R
jgi|Trire2|80920|estExt_GeneWisePlus.C_210182	883	38151	27	27	9	9	3906	32975	1	1	1	437.773	873.532	2	873.532	-0.0005	0	58.99	4.5e-06	R	GLITVPFK	T
jgi|Trire2|80920|estExt_GeneWisePlus.C_210182	883	38151	27	27	9	9	13708	30387	1	1	1	596.814	1191.61	2	1191.61	0.0002	0	52.91	1.4e-05	K	DIQIGDYAGIK	W
jgi|Trire2|80920|estExt_GeneWisePlus.C_210182	883	38151	27	27	9	9	13709	30499	1	1	1	596.814	1191.61	2	1191.61	0.0003	0	18.78	0.017	K	DIQIGDYAGIK	W
jgi|Trire2|80920|estExt_GeneWisePlus.C_210182	883	38151	27	27	9	9	14489	37529	1	1	1	609.348	1216.68	2	1216.68	-0.0002	0	45.98	4.9e-05	R	LSAPVFDTVIR	M
jgi|Trire2|80920|estExt_GeneWisePlus.C_210182	883	38151	27	27	9	9	14490	37219	1	1	1	609.348	1216.68	2	1216.68	-0.0002	0	58.87	5.5e-06	R	LSAPVFDTVIR	M
jgi|Trire2|80920|estExt_GeneWisePlus.C_210182	883	38151	27	27	9	9	14491	37430	1	1	1	609.348	1216.68	2	1216.68	0.0001	0	66.55	1.6e-06	R	LSAPVFDTVIR	M
jgi|Trire2|80920|estExt_GeneWisePlus.C_210182	883	38151	27	27	9	9	18477	38604	1	1	1	656.811	1311.61	2	1311.61	-0.0025	0	21.71	0.027	R	ADTQEALDFFR	R
jgi|Trire2|80920|estExt_GeneWisePlus.C_210182	883	38151	27	27	9	9	18478	38587	1	1	1	656.812	1311.61	2	1311.61	-0.0004	0	23.72	0.018	R	ADTQEALDFFR	R
jgi|Trire2|80920|estExt_GeneWisePlus.C_210182	883	38151	27	27	9	9	18479	38476	1	1	1	656.812	1311.61	2	1311.61	-0.0002	0	96.98	8.8e-10	R	ADTQEALDFFR	R
jgi|Trire2|80920|estExt_GeneWisePlus.C_210182	883	38151	27	27	9	9	18480	38538	1	1	1	656.812	1311.61	2	1311.61	-0.0002	0	47.25	8.3e-05	R	ADTQEALDFFR	R
jgi|Trire2|80920|estExt_GeneWisePlus.C_210182	883	38151	27	27	9	9	18481	38246	1	1	1	656.812	1311.61	2	1311.61	-0.0002	0	82.93	2.2e-08	R	ADTQEALDFFR	R
jgi|Trire2|80920|estExt_GeneWisePlus.C_210182	883	38151	27	27	9	9	18482	38291	1	1	1	656.812	1311.61	2	1311.61	0	0	97.08	8.6e-10	R	ADTQEALDFFR	R
jgi|Trire2|80920|estExt_GeneWisePlus.C_210182	883	38151	27	27	9	9	18483	38362	1	1	1	656.812	1311.61	2	1311.61	0	0	69.48	5e-07	R	ADTQEALDFFR	R
jgi|Trire2|80920|estExt_GeneWisePlus.C_210182	883	38151	27	27	9	9	25260	23017	1	1	1	510.963	1529.87	3	1529.87	-0.0009	0	21.55	0.035	K	LPLVGGHEGAGVVVAR	G
jgi|Trire2|80920|estExt_GeneWisePlus.C_210182	883	38151	27	27	9	9	25261	23078	1	1	1	510.963	1529.87	3	1529.87	-0.0008	0	38.36	0.00073	K	LPLVGGHEGAGVVVAR	G
jgi|Trire2|80920|estExt_GeneWisePlus.C_210182	883	38151	27	27	9	9	25262	22843	1	1	1	510.963	1529.87	3	1529.87	-0.0004	0	63.56	1.1e-06	K	LPLVGGHEGAGVVVAR	G
jgi|Trire2|80920|estExt_GeneWisePlus.C_210182	883	38151	27	27	9	9	25263	23008	1	1	1	510.963	1529.87	3	1529.87	-0.0003	0	32.74	0.00085	K	LPLVGGHEGAGVVVAR	G
jgi|Trire2|80920|estExt_GeneWisePlus.C_210182	883	38151	27	27	9	9	25265	22606	1	1	1	510.963	1529.87	3	1529.87	-0.0003	0	51.04	1.6e-05	K	LPLVGGHEGAGVVVAR	G
jgi|Trire2|80920|estExt_GeneWisePlus.C_210182	883	38151	27	27	9	9	25266	22683	1	1	1	510.963	1529.87	3	1529.87	-0.0002	0	69.14	6.2e-07	K	LPLVGGHEGAGVVVAR	G
jgi|Trire2|80920|estExt_GeneWisePlus.C_210182	883	38151	27	27	9	9	25267	22790	1	1	1	765.941	1529.87	2	1529.87	-0.0002	0	95.68	1.4e-09	K	LPLVGGHEGAGVVVAR	G
jgi|Trire2|80920|estExt_GeneWisePlus.C_210182	883	38151	27	27	9	9	25269	22449	1	1	1	510.963	1529.87	3	1529.87	0.0001	0	29.5	0.0055	K	LPLVGGHEGAGVVVAR	G
jgi|Trire2|80920|estExt_GeneWisePlus.C_210182	883	38151	27	27	9	9	25292	22544	1	1	1	766.443	1530.87	2	1529.87	1.0043	0	31.42	0.0028	K	LPLVGGHEGAGVVVAR	G
jgi|Trire2|80920|estExt_GeneWisePlus.C_210182	883	38151	27	27	9	9	31994	26149	1	1	1	874.014	1746.01	2	1745.01	1.0037	0	19.8	0.023	R	IPVQKPGPDEVLVNIK	Y
jgi|Trire2|80920|estExt_GeneWisePlus.C_210182	883	38151	27	27	9	9	42148	48795	1	1	1	1069.53	2137.04	2	2137.04	0.0005	0	64.15	9.7e-07	K	ECDLESVAPILCAGITVYK	G
jgi|Trire2|80920|estExt_GeneWisePlus.C_210182	883	38151	27	27	9	9	51628	41875	1	1	1	796.162	3180.62	4	3180.62	-0.0006	0	15.87	0.032	R	AATVDGEGPHAALLVAAQEKPFQQATEYLR	S
jgi|Trire2|80920|estExt_GeneWisePlus.C_210182	883	38151	27	27	9	9	51629	41772	1	1	1	796.162	3180.62	4	3180.62	-0.0005	0	21.39	0.0099	R	AATVDGEGPHAALLVAAQEKPFQQATEYLR	S
jgi|Trire2|55362|e_gw1.2.175.1	878	73565	28	28	12	12	13924	32707	1	1	0	599.335	1196.65	2	1196.66	-0.0004	0	39.96	0.0002	K	FELTGIPPAPR	G
jgi|Trire2|55362|e_gw1.2.175.1	878	73565	28	28	12	12	13925	32310	1	1	0	599.335	1196.65	2	1196.66	-0.0003	0	29.18	0.0018	K	FELTGIPPAPR	G
jgi|Trire2|55362|e_gw1.2.175.1	878	73565	28	28	12	12	13926	32212	1	1	0	599.335	1196.66	2	1196.66	-0.0003	0	40.53	0.00016	K	FELTGIPPAPR	G
jgi|Trire2|55362|e_gw1.2.175.1	878	73565	28	28	12	12	13927	31896	1	1	0	599.335	1196.66	2	1196.66	-0.0001	0	45.55	7e-05	K	FELTGIPPAPR	G
jgi|Trire2|55362|e_gw1.2.175.1	878	73565	28	28	12	12	13928	31549	1	1	0	599.335	1196.66	2	1196.66	0.0001	0	50.94	2.7e-05	K	FELTGIPPAPR	G
jgi|Trire2|55362|e_gw1.2.175.1	878	73565	28	28	12	12	13929	32735	1	1	0	599.335	1196.66	2	1196.66	0.0007	0	32.91	0.00082	K	FELTGIPPAPR	G
jgi|Trire2|55362|e_gw1.2.175.1	878	73565	28	28	12	12	13930	31167	1	1	0	599.335	1196.66	2	1196.66	0.001	0	17.37	0.023	K	FELTGIPPAPR	G
jgi|Trire2|55362|e_gw1.2.175.1	878	73565	28	28	12	12	19257	29774	1	1	1	666.339	1330.66	2	1330.66	0.0003	0	30.58	0.0014	K	ELEGVANPIMMK	F
jgi|Trire2|55362|e_gw1.2.175.1	878	73565	28	28	12	12	20045	36818	1	1	1	678.816	1355.62	2	1355.62	-0.0012	0	63.85	1.4e-06	R	FEELCQDLFR	S
jgi|Trire2|55362|e_gw1.2.175.1	878	73565	28	28	12	12	23560	30932	1	1	1	736.356	1470.7	2	1470.7	-0.0007	0	72.77	2.6e-07	R	TTPSFVAFTDTER	L
jgi|Trire2|55362|e_gw1.2.175.1	878	73565	28	28	12	12	23594	30812	1	1	1	736.858	1471.7	2	1470.7	1.0017	0	69.17	5.6e-07	R	TTPSFVAFTDTER	L
jgi|Trire2|55362|e_gw1.2.175.1	878	73565	28	28	12	12	23861	16245	1	1	1	494.607	1480.8	3	1480.8	0.0002	0	27.54	0.0029	K	SQVHEIVLVGGSTR	I
jgi|Trire2|55362|e_gw1.2.175.1	878	73565	28	28	12	12	23927	15948	1	1	1	741.909	1481.8	2	1480.8	1.0033	0	59.03	6.2e-06	K	SQVHEIVLVGGSTR	I
jgi|Trire2|55362|e_gw1.2.175.1	878	73565	28	28	12	12	23928	15910	1	1	1	494.942	1481.8	3	1480.8	1.0033	0	31.51	0.0041	K	SQVHEIVLVGGSTR	I
jgi|Trire2|55362|e_gw1.2.175.1	878	73565	28	28	12	12	23929	15966	1	1	1	494.942	1481.8	3	1480.8	1.0039	0	46.06	7.1e-05	K	SQVHEIVLVGGSTR	I
jgi|Trire2|55362|e_gw1.2.175.1	878	73565	28	28	12	12	23930	15973	1	1	1	741.909	1481.8	2	1480.8	1.0046	0	49.89	5.3e-05	K	SQVHEIVLVGGSTR	I
jgi|Trire2|55362|e_gw1.2.175.1	878	73565	28	28	12	12	27272	45733	1	1	1	792.406	1582.8	2	1581.8	1.0016	0	24.44	0.0051	K	TFTPEEISSMVLTK	M
jgi|Trire2|55362|e_gw1.2.175.1	878	73565	28	28	12	12	29845	36315	1	1	1	830.452	1658.89	2	1658.89	0.0007	0	31.72	0.0011	R	IINEPTAAAIAYGLDK	K
jgi|Trire2|55362|e_gw1.2.175.1	878	73565	28	28	12	12	29846	36103	1	1	1	830.452	1658.89	2	1658.89	0.0015	0	75.76	7.9e-08	R	IINEPTAAAIAYGLDK	K
jgi|Trire2|55362|e_gw1.2.175.1	878	73565	28	28	12	12	29847	36187	1	1	1	553.971	1658.89	3	1658.89	0.0022	0	43.96	7.5e-05	R	IINEPTAAAIAYGLDK	K
jgi|Trire2|55362|e_gw1.2.175.1	878	73565	28	28	12	12	30270	22773	1	1	1	838.906	1675.8	2	1675.8	-0.0013	0	65.7	6.9e-07	K	NQVAMNPQNTVFDAK	R
jgi|Trire2|55362|e_gw1.2.175.1	878	73565	28	28	12	12	30271	22809	1	1	1	838.906	1675.8	2	1675.8	-0.0005	0	82.77	1.7e-08	K	NQVAMNPQNTVFDAK	R
jgi|Trire2|55362|e_gw1.2.175.1	878	73565	28	28	12	12	30272	22848	1	1	1	838.907	1675.8	2	1675.8	-0.0002	0	87.13	6.8e-09	K	NQVAMNPQNTVFDAK	R
jgi|Trire2|55362|e_gw1.2.175.1	878	73565	28	28	12	12	47727	23365	1	1	1	850.058	2547.15	3	2547.15	0.0012	0	34.01	0.0013	K	IVQWLDDNQQASTEEYESHQK	E
jgi|Trire2|55362|e_gw1.2.175.1	878	73565	28	28	12	12	47745	49284	1	1	1	850.429	2548.27	3	2548.27	-0.0004	0	50.28	1.9e-05	K	SINPDEAVAYGAAVQAAILSGDTTSK	S
jgi|Trire2|55362|e_gw1.2.175.1	878	73565	28	28	12	12	48246	47945	1	1	1	868.087	2601.24	3	2600.24	1.0013	0	51.63	1.4e-05	K	SEVFSTFSDNQPGVLIQVYEGER	Q
jgi|Trire2|55362|e_gw1.2.175.1	878	73565	28	28	12	12	48247	47960	1	1	1	868.088	2601.24	3	2600.24	1.0029	0	52.6	1.2e-05	K	SEVFSTFSDNQPGVLIQVYEGER	Q
jgi|Trire2|55362|e_gw1.2.175.1	878	73565	28	28	12	12	51185	48829	1	1	1	982.149	2943.43	3	2943.43	0.0007	0	18.06	0.032	R	ETAEAYLGTTVNNAVITVPAYFNDSQR	Q
jgi|Trire2|122920|estExt_fgenesh5_pg.C_160150	179	72660	8	8	2	2	13924	32707	1	0	0	599.335	1196.65	2	1196.66	-0.0004	0	39.96	0.0002	K	FELTGIPPAPR	G
jgi|Trire2|122920|estExt_fgenesh5_pg.C_160150	179	72660	8	8	2	2	13925	32310	1	0	0	599.335	1196.65	2	1196.66	-0.0003	0	29.18	0.0018	K	FELTGIPPAPR	G
jgi|Trire2|122920|estExt_fgenesh5_pg.C_160150	179	72660	8	8	2	2	13926	32212	1	0	0	599.335	1196.66	2	1196.66	-0.0003	0	40.53	0.00016	K	FELTGIPPAPR	G
jgi|Trire2|122920|estExt_fgenesh5_pg.C_160150	179	72660	8	8	2	2	13927	31896	1	0	0	599.335	1196.66	2	1196.66	-0.0001	0	45.55	7e-05	K	FELTGIPPAPR	G
jgi|Trire2|122920|estExt_fgenesh5_pg.C_160150	179	72660	8	8	2	2	13928	31549	1	0	0	599.335	1196.66	2	1196.66	0.0001	0	50.94	2.7e-05	K	FELTGIPPAPR	G
jgi|Trire2|122920|estExt_fgenesh5_pg.C_160150	179	72660	8	8	2	2	13929	32735	1	0	0	599.335	1196.66	2	1196.66	0.0007	0	32.91	0.00082	K	FELTGIPPAPR	G
jgi|Trire2|122920|estExt_fgenesh5_pg.C_160150	179	72660	8	8	2	2	13930	31167	1	0	0	599.335	1196.66	2	1196.66	0.001	0	17.37	0.023	K	FELTGIPPAPR	G
jgi|Trire2|122920|estExt_fgenesh5_pg.C_160150	179	72660	8	8	2	2	13988	35456	1	0	1	600.341	1198.67	2	1198.67	0.0005	0	28.83	0.002	K	DAGTIAGLNVLR	I
jgi|Trire2|119735|estExt_fgenesh5_pg.C_10410	763	36361	21	21	9	9	1402	12092	1	1	1	389.218	776.422	2	776.421	0.0001	0	46.27	9.6e-05	K	LTGMSIR	V
jgi|Trire2|119735|estExt_fgenesh5_pg.C_10410	763	36361	21	21	9	9	1403	12023	1	1	1	389.218	776.422	2	776.421	0.0001	0	45.58	0.00011	K	LTGMSIR	V
jgi|Trire2|119735|estExt_fgenesh5_pg.C_10410	763	36361	21	21	9	9	8953	10590	1	1	1	527.254	1052.49	2	1052.49	0	0	51.64	3.4e-05	K	YDSSHGLFK	G
jgi|Trire2|119735|estExt_fgenesh5_pg.C_10410	763	36361	21	21	9	9	8954	10779	1	1	1	527.254	1052.49	2	1052.49	0.0002	0	30.95	0.004	K	YDSSHGLFK	G
jgi|Trire2|119735|estExt_fgenesh5_pg.C_10410	763	36361	21	21	9	9	8955	10522	1	1	1	527.254	1052.49	2	1052.49	0.0003	0	41.7	0.00031	K	YDSSHGLFK	G
jgi|Trire2|119735|estExt_fgenesh5_pg.C_10410	763	36361	21	21	9	9	9532	28239	1	1	1	539.835	1077.65	2	1077.65	0	0	29.81	0.0014	R	VLDLLAHVAK	V
jgi|Trire2|119735|estExt_fgenesh5_pg.C_10410	763	36361	21	21	9	9	9534	28160	1	1	1	539.835	1077.65	2	1077.65	0.0002	0	63.78	5.7e-07	R	VLDLLAHVAK	V
jgi|Trire2|119735|estExt_fgenesh5_pg.C_10410	763	36361	21	21	9	9	9535	28119	1	1	1	539.835	1077.65	2	1077.65	0.0002	0	64.5	4.8e-07	R	VLDLLAHVAK	V
jgi|Trire2|119735|estExt_fgenesh5_pg.C_10410	763	36361	21	21	9	9	9536	28033	1	1	1	539.835	1077.65	2	1077.65	0.0003	0	57.86	2.2e-06	R	VLDLLAHVAK	V
jgi|Trire2|119735|estExt_fgenesh5_pg.C_10410	763	36361	21	21	9	9	19033	23355	1	1	1	663.825	1325.63	2	1325.64	-0.0001	0	47.69	3.4e-05	K	GASYDEITETIK	K
jgi|Trire2|119735|estExt_fgenesh5_pg.C_10410	763	36361	21	21	9	9	20937	14288	1	1	1	693.373	1384.73	2	1384.73	0.0002	0	49.1	0.0001	R	GAAQNIIPSSTGAAK	A
jgi|Trire2|119735|estExt_fgenesh5_pg.C_10410	763	36361	21	21	9	9	23512	33401	1	1	1	735.42	1468.83	2	1468.83	0.0002	0	45.34	5.6e-05	R	VPTANVSVVDLTVR	L
jgi|Trire2|119735|estExt_fgenesh5_pg.C_10410	763	36361	21	21	9	9	23513	33098	1	1	1	735.42	1468.83	2	1468.83	0.0002	0	111.2	3.7e-11	R	VPTANVSVVDLTVR	L
jgi|Trire2|119735|estExt_fgenesh5_pg.C_10410	763	36361	21	21	9	9	30539	41488	1	1	1	844.889	1687.76	2	1687.76	0.0008	0	46.88	6.3e-05	K	LISWYDNEWGYSR	R
jgi|Trire2|119735|estExt_fgenesh5_pg.C_10410	763	36361	21	21	9	9	30540	41311	1	1	1	844.889	1687.76	2	1687.76	0.0012	0	80.33	2.9e-08	K	LISWYDNEWGYSR	R
jgi|Trire2|119735|estExt_fgenesh5_pg.C_10410	763	36361	21	21	9	9	30555	41214	1	1	1	845.39	1688.77	2	1687.76	1.0021	0	64.54	1.1e-06	K	LISWYDNEWGYSR	R
jgi|Trire2|119735|estExt_fgenesh5_pg.C_10410	763	36361	21	21	9	9	30556	41667	1	1	1	845.391	1688.77	2	1687.76	1.0035	0	26.13	0.0077	K	LISWYDNEWGYSR	R
jgi|Trire2|119735|estExt_fgenesh5_pg.C_10410	763	36361	21	21	9	9	41401	41115	1	1	1	698.353	2092.04	3	2091.04	0.9998	0	43.95	7.6e-05	K	VIISAPSADAPMYVMGVNEK	D
jgi|Trire2|119735|estExt_fgenesh5_pg.C_10410	763	36361	21	21	9	9	41402	41088	1	1	1	1047.03	2092.04	2	2091.04	1.0006	0	37.75	0.00029	K	VIISAPSADAPMYVMGVNEK	D
jgi|Trire2|119735|estExt_fgenesh5_pg.C_10410	763	36361	21	21	9	9	45263	47110	1	1	1	779.038	2334.09	3	2334.09	0.0029	0	41.13	0.00021	K	WSETGAEYIVESTGVFTTTEK	A
jgi|Trire2|119735|estExt_fgenesh5_pg.C_10410	763	36361	21	21	9	9	45281	47111	1	1	1	1168.56	2335.1	2	2334.09	1.0067	0	76.13	7.3e-08	K	WSETGAEYIVESTGVFTTTEK	A
jgi|Trire2|78661|estExt_GeneWisePlus.C_110218	73	56130	2	2	1	1	1402	12092	1	0	1	389.218	776.422	2	776.421	0.0001	0	46.27	9.6e-05	R	LTGMSLR	D
jgi|Trire2|78661|estExt_GeneWisePlus.C_110218	73	56130	2	2	1	1	1403	12023	1	0	1	389.218	776.422	2	776.421	0.0001	0	45.58	0.00011	R	LTGMSLR	D
jgi|Trire2|46958|estExt_Genewise1.C_60370	624	50127	15	15	6	6	5190	14562	1	1	1	457.787	913.56	2	913.56	0.0001	0	47.64	0.00011	R	QTVAVGVIK	A
jgi|Trire2|46958|estExt_Genewise1.C_60370	624	50127	15	15	6	6	5192	14439	1	1	1	457.787	913.56	2	913.56	0.0004	0	43.81	0.00026	R	QTVAVGVIK	A
jgi|Trire2|46958|estExt_Genewise1.C_60370	624	50127	15	15	6	6	6882	21413	1	1	1	488.279	974.544	2	974.544	-0.0001	0	50.71	1.8e-05	R	LPLQDVYK	I
jgi|Trire2|46958|estExt_Genewise1.C_60370	624	50127	15	15	6	6	6883	21194	1	1	1	488.279	974.544	2	974.544	-0.0001	0	44.68	6.5e-05	R	LPLQDVYK	I
jgi|Trire2|46958|estExt_Genewise1.C_60370	624	50127	15	15	6	6	6884	21448	1	1	1	488.279	974.544	2	974.544	0	0	58.39	3.3e-06	R	LPLQDVYK	I
jgi|Trire2|46958|estExt_Genewise1.C_60370	624	50127	15	15	6	6	8224	19406	1	1	1	513.308	1024.6	2	1024.6	-0.0006	0	47.71	3.9e-05	K	IGGIGTVPVGR	I
jgi|Trire2|46958|estExt_Genewise1.C_60370	624	50127	15	15	6	6	8227	19496	1	1	1	513.309	1024.6	2	1024.6	0.0001	0	75.27	6.8e-08	K	IGGIGTVPVGR	I
jgi|Trire2|46958|estExt_Genewise1.C_60370	624	50127	15	15	6	6	21056	19279	1	1	1	464.242	1389.7	3	1389.7	-0.0004	0	39.34	0.0002	K	YYVTVIDAPGHR	D
jgi|Trire2|46958|estExt_Genewise1.C_60370	624	50127	15	15	6	6	21057	19437	1	1	1	464.242	1389.7	3	1389.7	0	0	43.36	8.6e-05	K	YYVTVIDAPGHR	D
jgi|Trire2|46958|estExt_Genewise1.C_60370	624	50127	15	15	6	6	21092	19282	1	1	1	696.361	1390.71	2	1389.7	1.0034	0	74.63	1e-07	K	YYVTVIDAPGHR	D
jgi|Trire2|46958|estExt_Genewise1.C_60370	624	50127	15	15	6	6	22172	44443	1	1	1	713.395	1424.78	2	1424.78	-0.001	0	77.01	1.1e-07	K	TLLEAIDSIEPPK	R
jgi|Trire2|46958|estExt_Genewise1.C_60370	624	50127	15	15	6	6	22173	44171	1	1	1	713.395	1424.78	2	1424.78	-0.0003	0	86.63	1.4e-08	K	TLLEAIDSIEPPK	R
jgi|Trire2|46958|estExt_Genewise1.C_60370	624	50127	15	15	6	6	22174	44396	1	1	1	713.395	1424.78	2	1424.78	-0.0003	0	89.36	7.6e-09	K	TLLEAIDSIEPPK	R
jgi|Trire2|46958|estExt_Genewise1.C_60370	624	50127	15	15	6	6	22175	44580	1	1	1	713.396	1424.78	2	1424.78	0.001	0	62.63	1.3e-06	K	TLLEAIDSIEPPK	R
jgi|Trire2|46958|estExt_Genewise1.C_60370	624	50127	15	15	6	6	47420	19121	1	1	1	841.396	2521.17	3	2521.17	0.0011	0	29.05	0.005	K	SVEMHHEQLAEGQPGDNVGFNVK	N
jgi|Trire2|21673|estExt_fgenesh1_pm.C_30234	554	59434	19	19	12	12	399	12820	1	1	1	362.229	722.444	2	722.444	-0.0002	0	36.9	0.0002	K	APGILPR	K
jgi|Trire2|21673|estExt_fgenesh1_pm.C_30234	554	59434	19	19	12	12	400	12929	1	1	1	362.229	722.444	2	722.444	-0.0001	0	59.3	1.2e-06	K	APGILPR	K
jgi|Trire2|21673|estExt_fgenesh1_pm.C_30234	554	59434	19	19	12	12	401	12856	1	1	1	362.229	722.444	2	722.444	0.0001	0	37.58	0.00017	K	APGILPR	K
jgi|Trire2|21673|estExt_fgenesh1_pm.C_30234	554	59434	19	19	12	12	3262	11949	1	1	1	423.258	844.502	2	844.502	0	0	28.74	0.002	R	STVAQLVK	T
jgi|Trire2|21673|estExt_fgenesh1_pm.C_30234	554	59434	19	19	12	12	3546	25633	1	1	1	430.755	859.495	2	859.495	0	0	50.26	0.00011	R	QMSLLLR	R
jgi|Trire2|21673|estExt_fgenesh1_pm.C_30234	554	59434	19	19	12	12	5067	23529	1	1	1	455.761	909.507	2	909.507	-0.0004	0	58	8.2e-06	K	LFLAQYR	E
jgi|Trire2|21673|estExt_fgenesh1_pm.C_30234	554	59434	19	19	12	12	5069	23794	1	1	1	455.761	909.507	2	909.507	0.0001	0	33.32	0.0012	K	LFLAQYR	E
jgi|Trire2|21673|estExt_fgenesh1_pm.C_30234	554	59434	19	19	12	12	5070	23463	1	1	1	455.761	909.508	2	909.507	0.0007	0	50.63	4.5e-05	K	LFLAQYR	E
jgi|Trire2|21673|estExt_fgenesh1_pm.C_30234	554	59434	19	19	12	12	7119	17502	1	1	1	493.785	985.556	2	985.556	0.0001	0	40.06	0.00018	R	VLSVGDGIAR	V
jgi|Trire2|21673|estExt_fgenesh1_pm.C_30234	554	59434	19	19	12	12	7120	17459	1	1	1	493.785	985.556	2	985.556	0.0002	0	69.54	8.5e-07	R	VLSVGDGIAR	V
jgi|Trire2|21673|estExt_fgenesh1_pm.C_30234	554	59434	19	19	12	12	8650	22610	1	1	1	522.779	1043.54	2	1043.54	0.0001	0	52.5	4.2e-05	K	SVDAMVPIGR	G
jgi|Trire2|21673|estExt_fgenesh1_pm.C_30234	554	59434	19	19	12	12	8651	22567	1	1	1	522.779	1043.54	2	1043.54	0.0003	0	61.09	5.9e-06	K	SVDAMVPIGR	G
jgi|Trire2|21673|estExt_fgenesh1_pm.C_30234	554	59434	19	19	12	12	13078	9449	1	1	1	585.828	1169.64	2	1169.64	0.0001	0	41.23	0.00014	K	SVNQPVQTGLK	S
jgi|Trire2|21673|estExt_fgenesh1_pm.C_30234	554	59434	19	19	12	12	13917	20687	1	1	1	599.327	1196.64	2	1196.64	-0.0007	0	45.39	5.5e-05	R	VVDALGNPIDGK	G
jgi|Trire2|21673|estExt_fgenesh1_pm.C_30234	554	59434	19	19	12	12	16877	21308	1	1	1	637.342	1272.67	2	1272.67	-0.001	0	29.08	0.0019	K	HALIVYDDLSK	Q
jgi|Trire2|21673|estExt_fgenesh1_pm.C_30234	554	59434	19	19	12	12	18179	32323	1	1	1	652.842	1303.67	2	1302.67	1.0024	0	30.72	0.0013	K	TNEADLLATIDK	E
jgi|Trire2|21673|estExt_fgenesh1_pm.C_30234	554	59434	19	19	12	12	21917	27242	1	1	1	708.87	1415.73	2	1415.73	0.0004	0	63.14	1.2e-06	K	ASPTEVSSILEQR	I
jgi|Trire2|21673|estExt_fgenesh1_pm.C_30234	554	59434	19	19	12	12	21919	27321	1	1	1	708.87	1415.73	2	1415.73	0.0009	0	34.63	0.00065	K	ASPTEVSSILEQR	I
jgi|Trire2|21673|estExt_fgenesh1_pm.C_30234	554	59434	19	19	12	12	29471	43038	1	1	1	825.465	1648.92	2	1648.91	0.0005	0	33.96	0.0018	R	TGQIVDVPVGPELLGR	V
jgi|Trire2|120635|estExt_fgenesh5_pg.C_40157	466	75622	17	17	11	11	1804	5988	1	1	1	400.7	799.385	2	799.386	-0.0009	0	49.54	1.3e-05	R	FGASGAYK	D
jgi|Trire2|120635|estExt_fgenesh5_pg.C_40157	466	75622	17	17	11	11	6929	26758	1	1	1	489.287	976.559	2	976.559	0.0001	0	72.89	2.3e-07	R	LLAVDATFK	S
jgi|Trire2|120635|estExt_fgenesh5_pg.C_40157	466	75622	17	17	11	11	6931	26636	1	1	1	489.287	976.56	2	976.559	0.0008	0	47.62	7.7e-05	R	LLAVDATFK	S
jgi|Trire2|120635|estExt_fgenesh5_pg.C_40157	466	75622	17	17	11	11	8004	7650	1	1	1	509.81	1017.61	2	1017.61	-0.0005	1	21.51	0.033	R	KLSETVLTK	I
jgi|Trire2|120635|estExt_fgenesh5_pg.C_40157	466	75622	17	17	11	11	10339	17107	1	1	1	547.819	1093.62	2	1093.62	0.0001	0	21.02	0.026	K	HTPSIIALSR	Q
jgi|Trire2|120635|estExt_fgenesh5_pg.C_40157	466	75622	17	17	11	11	10340	17045	1	1	1	547.819	1093.62	2	1093.62	0.0002	0	36.62	0.00073	K	HTPSIIALSR	Q
jgi|Trire2|120635|estExt_fgenesh5_pg.C_40157	466	75622	17	17	11	11	10884	48596	1	1	1	553.815	1105.62	2	1105.62	-0.0012	0	45.69	5.2e-05	R	ALLTIDFWK	D
jgi|Trire2|120635|estExt_fgenesh5_pg.C_40157	466	75622	17	17	11	11	13052	30890	1	1	1	585.3	1168.59	2	1167.58	1.0045	0	28.66	0.0021	K	FEFTPEGITK	R
jgi|Trire2|120635|estExt_fgenesh5_pg.C_40157	466	75622	17	17	11	11	16539	9890	1	1	1	633.309	1264.6	2	1263.6	1.0044	0	14.42	0.044	R	YTHEQFGLNR	F
jgi|Trire2|120635|estExt_fgenesh5_pg.C_40157	466	75622	17	17	11	11	26302	25926	1	1	1	780.903	1559.79	2	1559.79	-0.004	0	57.32	4.2e-06	K	NLPVYSPSDAAIASR	K
jgi|Trire2|120635|estExt_fgenesh5_pg.C_40157	466	75622	17	17	11	11	26315	25920	1	1	1	781.405	1560.8	2	1559.79	1.002	0	29.42	0.0017	K	NLPVYSPSDAAIASR	K
jgi|Trire2|120635|estExt_fgenesh5_pg.C_40157	466	75622	17	17	11	11	32132	44732	1	1	1	877.92	1753.82	2	1752.82	1.0032	0	27.03	0.0029	R	VVSMPCFEVFDAQPK	E
jgi|Trire2|120635|estExt_fgenesh5_pg.C_40157	466	75622	17	17	11	11	41919	23494	1	1	1	708.367	2122.08	3	2122.08	-0.0003	0	45.8	0.00021	R	TTIGFGSLQEGTHGVHGSPLK	A
jgi|Trire2|120635|estExt_fgenesh5_pg.C_40157	466	75622	17	17	11	11	44695	34770	1	1	1	765.064	2292.17	3	2292.17	-0.0006	0	69.08	3.3e-07	K	IHDVLPELQGGSADLTGSNLTR	W
jgi|Trire2|120635|estExt_fgenesh5_pg.C_40157	466	75622	17	17	11	11	44696	34812	1	1	1	765.064	2292.17	3	2292.17	-0.0002	0	48.82	2.6e-05	K	IHDVLPELQGGSADLTGSNLTR	W
jgi|Trire2|120635|estExt_fgenesh5_pg.C_40157	466	75622	17	17	11	11	44697	34884	1	1	1	765.065	2292.17	3	2292.17	0.0009	0	68.34	3.9e-07	K	IHDVLPELQGGSADLTGSNLTR	W
jgi|Trire2|120635|estExt_fgenesh5_pg.C_40157	466	75622	17	17	11	11	44699	34915	1	1	1	765.065	2292.17	3	2292.17	0.0021	0	43.6	8.2e-05	K	IHDVLPELQGGSADLTGSNLTR	W
jgi|Trire2|107776|fgenesh5_pg.C_scaffold_10000166	434	36713	14	14	7	7	4504	16995	1	1	1	449.279	896.544	2	896.544	-0.0003	0	43.72	0.0001	R	TPAQVLLR	W
jgi|Trire2|107776|fgenesh5_pg.C_scaffold_10000166	434	36713	14	14	7	7	4506	17043	1	1	1	449.279	896.544	2	896.544	0	0	66.63	5.2e-07	R	TPAQVLLR	W
jgi|Trire2|107776|fgenesh5_pg.C_scaffold_10000166	434	36713	14	14	7	7	4507	16958	1	1	1	449.279	896.544	2	896.544	0	0	52.74	1.3e-05	R	TPAQVLLR	W
jgi|Trire2|107776|fgenesh5_pg.C_scaffold_10000166	434	36713	14	14	7	7	9153	25429	1	1	1	530.776	1059.54	2	1059.54	-0.0004	0	25.67	0.01	K	IADMDLNIR	F
jgi|Trire2|107776|fgenesh5_pg.C_scaffold_10000166	434	36713	14	14	7	7	10880	19276	1	1	1	553.814	1105.61	2	1105.61	0.0001	1	53.53	2.9e-05	K	REDLFIVSK	L
jgi|Trire2|107776|fgenesh5_pg.C_scaffold_10000166	434	36713	14	14	7	7	14910	29250	1	1	1	615.285	1228.56	2	1228.56	-0.0002	0	25.49	0.0068	R	YPPGWFYDGK	S
jgi|Trire2|107776|fgenesh5_pg.C_scaffold_10000166	434	36713	14	14	7	7	14911	29235	1	1	1	615.285	1228.56	2	1228.56	-0.0001	0	23.71	0.01	R	YPPGWFYDGK	S
jgi|Trire2|107776|fgenesh5_pg.C_scaffold_10000166	434	36713	14	14	7	7	14912	29977	1	1	1	615.285	1228.56	2	1228.56	0.0001	0	22.87	0.012	R	YPPGWFYDGK	S
jgi|Trire2|107776|fgenesh5_pg.C_scaffold_10000166	434	36713	14	14	7	7	14913	29667	1	1	1	615.285	1228.56	2	1228.56	0.0001	0	36.12	0.00059	R	YPPGWFYDGK	S
jgi|Trire2|107776|fgenesh5_pg.C_scaffold_10000166	434	36713	14	14	7	7	16156	29871	1	1	1	628.849	1255.68	2	1255.68	-0.0004	0	71.16	2.1e-07	K	SVAPLMDSPVIK	A
jgi|Trire2|107776|fgenesh5_pg.C_scaffold_10000166	434	36713	14	14	7	7	25030	28002	1	1	1	761.87	1521.72	2	1521.72	0.0003	0	86.28	8.1e-09	K	TTTLQQTWGAMER	L
jgi|Trire2|107776|fgenesh5_pg.C_scaffold_10000166	434	36713	14	14	7	7	25046	27881	1	1	1	762.37	1522.73	2	1521.72	1.0016	0	38.5	0.00025	K	TTTLQQTWGAMER	L
jgi|Trire2|107776|fgenesh5_pg.C_scaffold_10000166	434	36713	14	14	7	7	43432	47465	1	1	1	1109.56	2217.11	2	2217.11	0.0013	0	87.46	6.3e-09	R	SIGVSNYQAQSVYDALIYAR	I
jgi|Trire2|107776|fgenesh5_pg.C_scaffold_10000166	434	36713	14	14	7	7	43434	47459	1	1	1	740.045	2217.11	3	2217.11	0.008	0	16.04	0.031	R	SIGVSNYQAQSVYDALIYAR	I
jgi|Trire2|121686|estExt_fgenesh5_pg.C_80360	432	53219	13	13	8	8	3182	32041	1	1	1	421.223	840.431	2	840.432	-0.0009	0	26.74	0.0065	R	GAMIFFR	K
jgi|Trire2|121686|estExt_fgenesh5_pg.C_80360	432	53219	13	13	8	8	5622	8352	1	1	1	467.245	932.475	2	932.475	-0.0001	0	35.67	0.00082	R	IGTPAMTSR	G
jgi|Trire2|121686|estExt_fgenesh5_pg.C_80360	432	53219	13	13	8	8	5626	8204	1	1	1	467.245	932.476	2	932.475	0.0007	0	43.27	8.8e-05	R	IGTPAMTSR	G
jgi|Trire2|121686|estExt_fgenesh5_pg.C_80360	432	53219	13	13	8	8	13885	13612	1	1	1	598.809	1195.6	2	1195.6	0.0015	0	46.08	4.8e-05	K	VLVAGTSAYCR	L
jgi|Trire2|121686|estExt_fgenesh5_pg.C_80360	432	53219	13	13	8	8	19398	29458	1	1	1	668.832	1335.65	2	1335.65	0.0001	0	53.02	1.1e-05	R	AVFDALGSPMSNK	Y
jgi|Trire2|121686|estExt_fgenesh5_pg.C_80360	432	53219	13	13	8	8	19428	29293	1	1	1	669.334	1336.65	2	1335.65	1.0035	0	91.6	4.1e-09	R	AVFDALGSPMSNK	Y
jgi|Trire2|121686|estExt_fgenesh5_pg.C_80360	432	53219	13	13	8	8	24482	39667	1	1	1	751.891	1501.77	2	1501.77	-0.0013	0	19.77	0.014	K	SLLESDPEVAAIMK	D
jgi|Trire2|121686|estExt_fgenesh5_pg.C_80360	432	53219	13	13	8	8	28896	34112	1	1	1	815.927	1629.84	2	1629.84	0.0001	0	64.22	9.5e-07	R	VETVLEQINIACNK	N
jgi|Trire2|121686|estExt_fgenesh5_pg.C_80360	432	53219	13	13	8	8	32141	36695	1	1	1	585.641	1753.9	3	1753.9	-0.0008	0	36.48	0.0019	K	LVADGTDSHMVLLDLR	Q
jgi|Trire2|121686|estExt_fgenesh5_pg.C_80360	432	53219	13	13	8	8	32158	36601	1	1	1	585.976	1754.91	3	1753.9	1.0018	0	34.28	0.0018	K	LVADGTDSHMVLLDLR	Q
jgi|Trire2|121686|estExt_fgenesh5_pg.C_80360	432	53219	13	13	8	8	41636	28255	1	1	1	703.005	2105.99	3	2106	-0.0009	0	56.35	1.1e-05	R	YYGGNQHIDQIELLCQR	R
jgi|Trire2|121686|estExt_fgenesh5_pg.C_80360	432	53219	13	13	8	8	41637	28418	1	1	1	703.006	2105.99	3	2106	-0.0002	0	74.07	1.1e-07	R	YYGGNQHIDQIELLCQR	R
jgi|Trire2|121686|estExt_fgenesh5_pg.C_80360	432	53219	13	13	8	8	41638	28362	1	1	1	703.006	2106	3	2106	0.0003	0	57.51	4e-06	R	YYGGNQHIDQIELLCQR	R
jgi|Trire2|121834|estExt_fgenesh5_pg.C_90222	423	34173	7	7	3	3	14316	29008	1	1	1	605.814	1209.61	2	1209.61	-0.0004	0	55.24	6.6e-06	R	QFNGLVDVYR	K
jgi|Trire2|121834|estExt_fgenesh5_pg.C_90222	423	34173	7	7	3	3	14317	29161	1	1	1	605.814	1209.61	2	1209.61	0.0002	0	33.12	0.00078	R	QFNGLVDVYR	K
jgi|Trire2|121834|estExt_fgenesh5_pg.C_90222	423	34173	7	7	3	3	15221	28944	1	1	1	618.832	1235.65	2	1235.65	-0.0005	0	94.18	2.5e-09	K	TLASDGIAGLYR	G
jgi|Trire2|121834|estExt_fgenesh5_pg.C_90222	423	34173	7	7	3	3	15222	28914	1	1	1	618.833	1235.65	2	1235.65	-0.0004	0	89.98	5.9e-09	K	TLASDGIAGLYR	G
jgi|Trire2|121834|estExt_fgenesh5_pg.C_90222	423	34173	7	7	3	3	15223	28830	1	1	1	618.833	1235.65	2	1235.65	-0.0002	0	57.59	6.9e-06	K	TLASDGIAGLYR	G
jgi|Trire2|121834|estExt_fgenesh5_pg.C_90222	423	34173	7	7	3	3	18717	42178	1	1	1	659.344	1316.67	2	1316.67	0.0007	0	104.85	1.5e-10	R	TAADEGVLSLWR	G
jgi|Trire2|121834|estExt_fgenesh5_pg.C_90222	423	34173	7	7	3	3	18718	42118	1	1	1	659.344	1316.67	2	1316.67	0.0007	0	97.87	6.7e-10	R	TAADEGVLSLWR	G
jgi|Trire2|121534|estExt_fgenesh5_pg.C_80051	387	63479	15	15	9	9	7297	28664	1	1	1	496.774	991.534	2	991.534	0	0	69.47	3.1e-07	K	ALVDVFGGSK	T
jgi|Trire2|121534|estExt_fgenesh5_pg.C_80051	387	63479	15	15	9	9	12166	16475	1	1	1	572.777	1143.54	2	1143.54	0.0003	0	53.64	1.3e-05	K	YSTYPGVAMR	G
jgi|Trire2|121534|estExt_fgenesh5_pg.C_80051	387	63479	15	15	9	9	12167	16499	1	1	1	572.777	1143.54	2	1143.54	0.0005	0	53.28	1.4e-05	K	YSTYPGVAMR	G
jgi|Trire2|121534|estExt_fgenesh5_pg.C_80051	387	63479	15	15	9	9	15934	21707	1	1	1	417.903	1250.69	3	1250.69	-0.0005	0	27.83	0.0025	R	VLDEVHGLIEK	T
jgi|Trire2|121534|estExt_fgenesh5_pg.C_80051	387	63479	15	15	9	9	15935	21768	1	1	1	626.351	1250.69	2	1250.69	0	0	24.37	0.0052	R	VLDEVHGLIEK	T
jgi|Trire2|121534|estExt_fgenesh5_pg.C_80051	387	63479	15	15	9	9	15936	21667	1	1	1	417.903	1250.69	3	1250.69	0.0001	0	14.23	0.046	R	VLDEVHGLIEK	T
jgi|Trire2|121534|estExt_fgenesh5_pg.C_80051	387	63479	15	15	9	9	15937	21706	1	1	1	626.351	1250.69	2	1250.69	0.0003	0	41.17	0.00014	R	VLDEVHGLIEK	T
jgi|Trire2|121534|estExt_fgenesh5_pg.C_80051	387	63479	15	15	9	9	15938	21637	1	1	1	626.351	1250.69	2	1250.69	0.0004	0	41.93	0.00012	R	VLDEVHGLIEK	T
jgi|Trire2|121534|estExt_fgenesh5_pg.C_80051	387	63479	15	15	9	9	16483	22486	1	1	1	632.784	1263.55	2	1263.55	0.0005	0	22.41	0.014	K	SDFNTAGFSYR	T
jgi|Trire2|121534|estExt_fgenesh5_pg.C_80051	387	63479	15	15	9	9	18778	29418	1	1	1	660.355	1318.7	2	1318.7	-0.0001	0	16.4	0.044	K	TNLPVFVTPMGK	G
jgi|Trire2|121534|estExt_fgenesh5_pg.C_80051	387	63479	15	15	9	9	20271	23397	1	1	1	682.38	1362.74	2	1362.74	0.0004	0	43.77	7.9e-05	K	HPVILVDACAIR	H
jgi|Trire2|121534|estExt_fgenesh5_pg.C_80051	387	63479	15	15	9	9	32339	43578	1	1	1	588.32	1761.94	3	1761.94	-0.0002	0	34.29	0.0021	K	LTNPAEIATQIDHALR	T
jgi|Trire2|121534|estExt_fgenesh5_pg.C_80051	387	63479	15	15	9	9	32342	43320	1	1	1	881.977	1761.94	2	1761.94	0.0016	0	14.18	0.047	K	LTNPAEIATQIDHALR	T
jgi|Trire2|121534|estExt_fgenesh5_pg.C_80051	387	63479	15	15	9	9	34595	37408	1	1	1	617.329	1848.97	3	1847.96	1.0014	0	14.63	0.042	K	SRPVYIMLPTDMVQAK	V
jgi|Trire2|121534|estExt_fgenesh5_pg.C_80051	387	63479	15	15	9	9	37130	50398	1	1	1	967.975	1933.93	2	1933.93	0.0023	0	134.25	2.5e-13	K	NLDDSSVITQAWFWPR	V
jgi|Trire2|78683|estExt_GeneWisePlus.C_110262	344	54084	16	16	8	8	7464	13146	1	1	1	498.762	995.51	2	995.511	-0.0008	0	49.18	4.6e-05	R	IMGYIQSGK	E
jgi|Trire2|78683|estExt_GeneWisePlus.C_110262	344	54084	16	16	8	8	7465	13290	1	1	1	498.763	995.511	2	995.511	-0.0002	0	39.17	0.00021	R	IMGYIQSGK	E
jgi|Trire2|78683|estExt_GeneWisePlus.C_110262	344	54084	16	16	8	8	10921	20816	1	1	1	554.306	1106.6	2	1106.61	-0.0108	0	15.58	0.035	K	VAFTGSTIVGR	S
jgi|Trire2|78683|estExt_GeneWisePlus.C_110262	344	54084	16	16	8	8	10922	20849	1	1	1	554.311	1106.61	2	1106.61	-0.0009	0	90.9	3e-09	K	VAFTGSTIVGR	S
jgi|Trire2|78683|estExt_GeneWisePlus.C_110262	344	54084	16	16	8	8	10923	20934	1	1	1	554.311	1106.61	2	1106.61	-0.0001	0	78.53	4.3e-08	K	VAFTGSTIVGR	S
jgi|Trire2|78683|estExt_GeneWisePlus.C_110262	344	54084	16	16	8	8	15693	36912	1	1	1	622.848	1243.68	2	1243.68	0.0008	0	16.08	0.031	R	EEIFGPVAAIAK	F
jgi|Trire2|78683|estExt_GeneWisePlus.C_110262	344	54084	16	16	8	8	20942	28032	1	1	1	693.394	1384.77	2	1384.77	-0.0019	0	38.87	0.00097	K	IGPALATGNTIVMK	S
jgi|Trire2|78683|estExt_GeneWisePlus.C_110262	344	54084	16	16	8	8	26202	42886	1	1	1	778.875	1555.74	2	1555.73	0.001	0	24.52	0.005	K	TLDIAPDMFNYTR	Q
jgi|Trire2|78683|estExt_GeneWisePlus.C_110262	344	54084	16	16	8	8	26203	42958	1	1	1	778.875	1555.74	2	1555.73	0.0014	0	27.4	0.0091	K	TLDIAPDMFNYTR	Q
jgi|Trire2|78683|estExt_GeneWisePlus.C_110262	344	54084	16	16	8	8	30147	18705	1	1	1	558.284	1671.83	3	1671.83	-0.0016	0	24.79	0.0047	R	LGNDTNYGLAAAVHTR	D
jgi|Trire2|78683|estExt_GeneWisePlus.C_110262	344	54084	16	16	8	8	30149	18579	1	1	1	836.924	1671.83	2	1671.83	0	0	14.86	0.04	R	LGNDTNYGLAAAVHTR	D
jgi|Trire2|78683|estExt_GeneWisePlus.C_110262	344	54084	16	16	8	8	30163	18532	1	1	1	558.619	1672.83	3	1671.83	1.0018	0	37.59	0.0003	R	LGNDTNYGLAAAVHTR	D
jgi|Trire2|78683|estExt_GeneWisePlus.C_110262	344	54084	16	16	8	8	30164	18573	1	1	1	837.426	1672.84	2	1671.83	1.0051	0	21.8	0.009	R	LGNDTNYGLAAAVHTR	D
jgi|Trire2|78683|estExt_GeneWisePlus.C_110262	344	54084	16	16	8	8	31607	50604	1	1	1	865.988	1729.96	2	1729.96	0.0007	0	67.21	5e-07	K	SAEQTPLSALVFAGLVK	E
jgi|Trire2|78683|estExt_GeneWisePlus.C_110262	344	54084	16	16	8	8	47916	32328	1	1	1	857.411	2569.21	3	2568.21	0.9975	0	17.86	0.021	K	VGDPFHHETFQGPQVSQLQFDR	I
jgi|Trire2|78683|estExt_GeneWisePlus.C_110262	344	54084	16	16	8	8	47917	32351	1	1	1	643.313	2569.22	4	2568.21	1.0089	0	14.2	0.047	K	VGDPFHHETFQGPQVSQLQFDR	I
jgi|Trire2|75609|estExt_GeneWisePlus.C_31029	320	20705	7	7	3	3	11941	10921	1	1	1	380.228	1137.66	3	1137.66	-0.0003	0	22.86	0.015	K	INRPPVSLSR	I
jgi|Trire2|75609|estExt_GeneWisePlus.C_31029	320	20705	7	7	3	3	11943	10754	1	1	1	380.228	1137.66	3	1137.66	0.0003	0	27.65	0.0043	K	INRPPVSLSR	I
jgi|Trire2|75609|estExt_GeneWisePlus.C_31029	320	20705	7	7	3	3	12107	17797	1	1	1	571.83	1141.65	2	1141.65	-0.0001	0	39.65	0.00019	R	APTGSNTLILR	G
jgi|Trire2|75609|estExt_GeneWisePlus.C_31029	320	20705	7	7	3	3	12108	17861	1	1	1	571.83	1141.65	2	1141.65	0.0001	0	21.8	0.009	R	APTGSNTLILR	G
jgi|Trire2|75609|estExt_GeneWisePlus.C_31029	320	20705	7	7	3	3	12110	17747	1	1	1	571.83	1141.65	2	1141.65	0.0002	0	98.02	6.5e-10	R	APTGSNTLILR	G
jgi|Trire2|75609|estExt_GeneWisePlus.C_31029	320	20705	7	7	3	3	12111	17644	1	1	1	571.83	1141.65	2	1141.65	0.0008	0	74.58	1e-07	R	APTGSNTLILR	G
jgi|Trire2|75609|estExt_GeneWisePlus.C_31029	320	20705	7	7	3	3	31482	45935	1	1	1	863	1723.98	2	1723.98	0.0015	0	133.86	1.2e-13	R	ILAAGGEAITLDQLALR	A
jgi|Trire2|61965|e_gw1.9.527.1	287	49237	6	6	3	3	9341	22092	1	1	1	533.816	1065.62	2	1065.62	0	0	53.36	1.5e-05	K	LLVAVSPDPR	L
jgi|Trire2|61965|e_gw1.9.527.1	287	49237	6	6	3	3	9342	22085	1	1	1	533.816	1065.62	2	1065.62	0	0	59.8	3.5e-06	K	LLVAVSPDPR	L
jgi|Trire2|61965|e_gw1.9.527.1	287	49237	6	6	3	3	9343	22018	1	1	1	533.817	1065.62	2	1065.62	0.0002	0	53.35	1.5e-05	K	LLVAVSPDPR	L
jgi|Trire2|61965|e_gw1.9.527.1	287	49237	6	6	3	3	9344	22000	1	1	1	533.817	1065.62	2	1065.62	0.0007	0	53.05	1.7e-05	K	LLVAVSPDPR	L
jgi|Trire2|61965|e_gw1.9.527.1	287	49237	6	6	3	3	16061	24182	1	1	1	627.88	1253.75	2	1253.75	0.0002	0	93.11	1.5e-09	R	LVVQTNALAVAR	K
jgi|Trire2|61965|e_gw1.9.527.1	287	49237	6	6	3	3	22270	28017	1	1	1	714.844	1427.67	2	1427.67	0.0019	0	62.02	1.5e-06	R	YSNCLSILESSR	A
jgi|Trire2|68608|e_gw1.25.221.1	279	35080	9	9	4	4	5074	22980	1	1	1	455.79	909.565	2	909.565	-0.0002	0	53.28	8e-06	K	VLQLPNVK	L
jgi|Trire2|68608|e_gw1.25.221.1	279	35080	9	9	4	4	5076	23070	1	1	1	455.79	909.565	2	909.565	0	0	27.17	0.0033	K	VLQLPNVK	L
jgi|Trire2|68608|e_gw1.25.221.1	279	35080	9	9	4	4	5265	9584	1	1	1	459.264	916.513	2	916.513	-0.0002	0	41.74	0.0008	R	KPADAFLR	E
jgi|Trire2|68608|e_gw1.25.221.1	279	35080	9	9	4	4	5266	9811	1	1	1	459.264	916.513	2	916.513	0.0004	0	38.22	0.0014	R	KPADAFLR	E
jgi|Trire2|68608|e_gw1.25.221.1	279	35080	9	9	4	4	5267	9863	1	1	1	459.264	916.514	2	916.513	0.0008	0	30.57	0.0014	R	KPADAFLR	E
jgi|Trire2|68608|e_gw1.25.221.1	279	35080	9	9	4	4	5268	9481	1	1	1	459.264	916.514	2	916.513	0.0009	0	26.4	0.0036	R	KPADAFLR	E
jgi|Trire2|68608|e_gw1.25.221.1	279	35080	9	9	4	4	42449	49113	1	1	1	719.04	2154.1	3	2154.1	0	0	47.67	3.4e-05	R	EVVPGLIVGGMELSEIDGANR	M
jgi|Trire2|68608|e_gw1.25.221.1	279	35080	9	9	4	4	42462	49086	1	1	1	1078.56	2155.1	2	2154.1	1.0048	0	122.03	3.6e-12	R	EVVPGLIVGGMELSEIDGANR	M
jgi|Trire2|68608|e_gw1.25.221.1	279	35080	9	9	4	4	43948	42937	1	1	1	750.389	2248.14	3	2247.13	1.0124	0	26.95	0.003	K	LFNATCVEDLITRPSAEGVR	I
jgi|Trire2|78401|estExt_GeneWisePlus.C_100413	275	118769	10	10	4	4	5609	15228	1	1	1	466.764	931.513	2	931.513	0.0002	0	40.8	0.00015	R	LGSVAPNFK	A
jgi|Trire2|78401|estExt_GeneWisePlus.C_100413	275	118769	10	10	4	4	5610	15252	1	1	1	466.764	931.513	2	931.513	0.0002	0	48.57	2.8e-05	R	LGSVAPNFK	A
jgi|Trire2|78401|estExt_GeneWisePlus.C_100413	275	118769	10	10	4	4	12908	18332	1	1	1	583.314	1164.61	2	1164.61	-0.0004	0	49.36	4.6e-05	R	TILSYPASTGR	N
jgi|Trire2|78401|estExt_GeneWisePlus.C_100413	275	118769	10	10	4	4	12909	18266	1	1	1	583.314	1164.61	2	1164.61	-0.0004	0	51.64	4.5e-05	R	TILSYPASTGR	N
jgi|Trire2|78401|estExt_GeneWisePlus.C_100413	275	118769	10	10	4	4	12910	18374	1	1	1	583.314	1164.61	2	1164.61	-0.0001	0	55.16	2.6e-05	R	TILSYPASTGR	N
jgi|Trire2|78401|estExt_GeneWisePlus.C_100413	275	118769	10	10	4	4	12911	18389	1	1	1	583.314	1164.61	2	1164.61	0	0	62.31	1.4e-06	R	TILSYPASTGR	N
jgi|Trire2|78401|estExt_GeneWisePlus.C_100413	275	118769	10	10	4	4	13810	23507	1	1	1	398.889	1193.64	3	1193.64	-0.0002	1	20.62	0.012	R	SVFFIDPNKK	I
jgi|Trire2|78401|estExt_GeneWisePlus.C_100413	275	118769	10	10	4	4	13811	23569	1	1	1	597.83	1193.64	2	1193.64	-0.0001	1	27.73	0.0025	R	SVFFIDPNKK	I
jgi|Trire2|78401|estExt_GeneWisePlus.C_100413	275	118769	10	10	4	4	13812	23462	1	1	1	597.83	1193.64	2	1193.64	0.0003	1	44.13	7.3e-05	R	SVFFIDPNKK	I
jgi|Trire2|78401|estExt_GeneWisePlus.C_100413	275	118769	10	10	4	4	49721	44582	1	1	1	912.484	2734.43	3	2733.42	1.009	1	24.29	0.0053	R	VTTPINWQPGDDVIVAPVIKDEEAK	K
jgi|Trire2|123071|estExt_fgenesh5_pg.C_170219	267	54898	8	8	6	6	11213	33274	1	1	1	558.824	1115.63	2	1115.63	0.0001	0	50.71	1.8e-05	K	VVDLLAPYAR	G
jgi|Trire2|123071|estExt_fgenesh5_pg.C_170219	267	54898	8	8	6	6	12296	16187	1	1	1	574.819	1147.62	2	1147.62	0	0	28.44	0.0022	R	VQQILQEYK	G
jgi|Trire2|123071|estExt_fgenesh5_pg.C_170219	267	54898	8	8	6	6	21409	5164	1	1	1	701.856	1401.7	2	1401.7	-0.0022	0	39.12	0.00048	R	IVGQEHYQTATR	V
jgi|Trire2|123071|estExt_fgenesh5_pg.C_170219	267	54898	8	8	6	6	21433	5146	1	1	1	468.575	1402.7	3	1401.7	1.0027	0	45.8	5.1e-05	R	IVGQEHYQTATR	V
jgi|Trire2|123071|estExt_fgenesh5_pg.C_170219	267	54898	8	8	6	6	22514	33988	1	1	1	718.38	1434.75	2	1434.75	-0.0007	0	88.44	6.1e-09	R	FTQAGSEVSALLGR	I
jgi|Trire2|123071|estExt_fgenesh5_pg.C_170219	267	54898	8	8	6	6	22547	33952	1	1	1	718.882	1435.75	2	1434.75	1.0026	0	50.63	1.8e-05	R	FTQAGSEVSALLGR	I
jgi|Trire2|123071|estExt_fgenesh5_pg.C_170219	267	54898	8	8	6	6	23000	48730	1	1	1	727.406	1452.8	2	1452.8	-0.0003	0	47.1	3.8e-05	R	VALTGLTIAEYFR	D
jgi|Trire2|123071|estExt_fgenesh5_pg.C_170219	267	54898	8	8	6	6	33572	39031	1	1	1	904.501	1806.99	2	1806.98	0.003	0	29.67	0.0022	K	ATDTGAPITIPVGPATLGR	I
jgi|Trire2|119855|estExt_fgenesh5_pg.C_10718	253	29072	11	11	5	5	5592	19318	1	1	1	466.276	930.538	2	930.539	-0.0003	0	26.26	0.0035	R	ELTSLIQK	R
jgi|Trire2|119855|estExt_fgenesh5_pg.C_10718	253	29072	11	11	5	5	14415	29701	1	1	1	607.361	1212.71	2	1212.71	-0.0002	0	51.95	1.3e-05	R	VTPTVTDIIVR	A
jgi|Trire2|119855|estExt_fgenesh5_pg.C_10718	253	29072	11	11	5	5	17189	35121	1	1	1	641.866	1281.72	2	1281.72	0.0001	0	31.31	0.0035	K	SLPDAVTIIEPK	E
jgi|Trire2|119855|estExt_fgenesh5_pg.C_10718	253	29072	11	11	5	5	17190	34978	1	1	1	641.866	1281.72	2	1281.72	0.0003	0	30.98	0.0037	K	SLPDAVTIIEPK	E
jgi|Trire2|119855|estExt_fgenesh5_pg.C_10718	253	29072	11	11	5	5	17192	35129	1	1	1	641.867	1281.72	2	1281.72	0.001	0	25.7	0.012	K	SLPDAVTIIEPK	E
jgi|Trire2|119855|estExt_fgenesh5_pg.C_10718	253	29072	11	11	5	5	17489	16965	1	1	1	645.827	1289.64	2	1289.64	-0.001	0	85.81	2.5e-08	R	GLSAVAQCESLR	Y
jgi|Trire2|119855|estExt_fgenesh5_pg.C_10718	253	29072	11	11	5	5	17491	17108	1	1	1	645.827	1289.64	2	1289.64	0.0002	0	56.37	1.1e-05	R	GLSAVAQCESLR	Y
jgi|Trire2|119855|estExt_fgenesh5_pg.C_10718	253	29072	11	11	5	5	25520	19043	1	1	1	768.366	1534.72	2	1534.72	-0.0058	0	19.82	0.018	K	FTDGFMIHSGQPAK	D
jgi|Trire2|119855|estExt_fgenesh5_pg.C_10718	253	29072	11	11	5	5	25521	19013	1	1	1	512.581	1534.72	3	1534.72	-0.0023	0	30.39	0.0045	K	FTDGFMIHSGQPAK	D
jgi|Trire2|119855|estExt_fgenesh5_pg.C_10718	253	29072	11	11	5	5	25543	19003	1	1	1	512.915	1535.72	3	1534.72	0.998	0	32.75	0.0012	K	FTDGFMIHSGQPAK	D
jgi|Trire2|119855|estExt_fgenesh5_pg.C_10718	253	29072	11	11	5	5	25545	19011	1	1	1	768.872	1535.73	2	1534.72	1.0052	0	37.07	0.00033	K	FTDGFMIHSGQPAK	D
jgi|Trire2|62166|e_gw1.10.402.1	249	98060	8	8	6	6	1677	25249	1	1	1	397.226	792.438	2	792.438	-0.0002	0	26.01	0.0063	R	FELSLGK	T
jgi|Trire2|62166|e_gw1.10.402.1	249	98060	8	8	6	6	12191	29653	1	1	1	573.303	1144.59	2	1144.59	0.0007	0	33.57	0.0041	R	YVDWPQPLK	H
jgi|Trire2|62166|e_gw1.10.402.1	249	98060	8	8	6	6	12192	29574	1	1	1	573.305	1144.59	2	1144.59	0.0032	0	33.47	0.0042	R	YVDWPQPLK	H
jgi|Trire2|62166|e_gw1.10.402.1	249	98060	8	8	6	6	17016	19120	1	1	1	639.321	1276.63	2	1276.63	-0.0003	0	40.22	0.00026	R	LMVEGNQSMIR	I
jgi|Trire2|62166|e_gw1.10.402.1	249	98060	8	8	6	6	19096	23983	1	1	1	664.349	1326.68	2	1326.68	0.0008	0	65.69	6.9e-07	R	TVVAAYLYQDGK	L
jgi|Trire2|62166|e_gw1.10.402.1	249	98060	8	8	6	6	26209	42711	1	1	1	778.891	1555.77	2	1555.77	-0.0001	0	100.84	6.3e-10	R	FVSEFGLEAFPSAR	T
jgi|Trire2|62166|e_gw1.10.402.1	249	98060	8	8	6	6	26210	42857	1	1	1	778.891	1555.77	2	1555.77	0.0003	0	58.08	8.4e-06	R	FVSEFGLEAFPSAR	T
jgi|Trire2|62166|e_gw1.10.402.1	249	98060	8	8	6	6	30597	18817	1	1	1	846.421	1690.83	2	1690.83	0.0015	0	21.05	0.011	R	ISEDGSSVTLSSDAPVK	G
jgi|Trire2|72685|kg2.C_scaffold_3000120	233	57735	10	10	6	6	6780	26452	1	1	1	486.8	971.584	2	971.584	0.0007	0	44.26	0.00013	R	IMLLVQAGK	A
jgi|Trire2|72685|kg2.C_scaffold_3000120	233	57735	10	10	6	6	10544	17780	1	1	1	549.278	1096.54	2	1096.54	-0.0006	0	17.44	0.023	K	DIHVNWTGR	G
jgi|Trire2|72685|kg2.C_scaffold_3000120	233	57735	10	10	6	6	10547	17755	1	1	1	549.278	1096.54	2	1096.54	0.0005	0	14.72	0.042	K	DIHVNWTGR	G
jgi|Trire2|72685|kg2.C_scaffold_3000120	233	57735	10	10	6	6	15279	29497	1	1	1	619.846	1237.68	2	1237.68	-0.0005	0	52.69	2.5e-05	K	DLPANLLQAQR	D
jgi|Trire2|72685|kg2.C_scaffold_3000120	233	57735	10	10	6	6	15280	29912	1	1	1	619.846	1237.68	2	1237.68	0	0	19.94	0.049	K	DLPANLLQAQR	D
jgi|Trire2|72685|kg2.C_scaffold_3000120	233	57735	10	10	6	6	15281	29752	1	1	1	619.846	1237.68	2	1237.68	0	0	53.25	2.3e-05	K	DLPANLLQAQR	D
jgi|Trire2|72685|kg2.C_scaffold_3000120	233	57735	10	10	6	6	20272	52033	1	1	1	682.386	1362.76	2	1361.76	1.0026	0	58.61	3.2e-06	K	GVLDSFLIEITR	D
jgi|Trire2|72685|kg2.C_scaffold_3000120	233	57735	10	10	6	6	31043	48373	1	1	1	854.426	1706.84	2	1706.84	-0.0034	0	32.73	0.0014	K	NLLFDNFFNDAIHK	A
jgi|Trire2|72685|kg2.C_scaffold_3000120	233	57735	10	10	6	6	31059	48400	1	1	1	570.29	1707.85	3	1706.84	1.0066	0	37.24	0.00032	K	NLLFDNFFNDAIHK	A
jgi|Trire2|72685|kg2.C_scaffold_3000120	233	57735	10	10	6	6	48325	48622	1	1	1	869.773	2606.3	3	2606.3	-0.0015	0	51.57	1.5e-05	R	LLPLLDEGDIIIDGGNSHFPDSNR	R
jgi|Trire2|62820|e_gw1.11.287.1	229	24210	9	9	4	4	4622	13694	1	1	1	449.743	897.471	2	897.471	-0.0002	0	44.69	0.00017	K	QGYVIYR	V
jgi|Trire2|62820|e_gw1.11.287.1	229	24210	9	9	4	4	4623	13646	1	1	1	449.743	897.471	2	897.471	-0.0001	0	30.99	0.0023	K	QGYVIYR	V
jgi|Trire2|62820|e_gw1.11.287.1	229	24210	9	9	4	4	4624	13570	1	1	1	449.743	897.471	2	897.471	0	0	42.16	0.00031	K	QGYVIYR	V
jgi|Trire2|62820|e_gw1.11.287.1	229	24210	9	9	4	4	8278	19134	1	1	1	513.778	1025.54	2	1025.54	-0.0003	0	39.29	0.00033	R	HNTLSLWR	Y
jgi|Trire2|62820|e_gw1.11.287.1	229	24210	9	9	4	4	23211	26329	1	1	1	488.258	1461.75	3	1461.75	0.0022	0	19.78	0.014	K	YYEVILVDPSHK	A
jgi|Trire2|62820|e_gw1.11.287.1	229	24210	9	9	4	4	23279	26292	1	1	1	732.382	1462.75	2	1461.75	0.9995	0	38.65	0.00024	K	YYEVILVDPSHK	A
jgi|Trire2|62820|e_gw1.11.287.1	229	24210	9	9	4	4	23280	26318	1	1	1	732.384	1462.75	2	1461.75	1.0033	0	72.71	1.5e-07	K	YYEVILVDPSHK	A
jgi|Trire2|62820|e_gw1.11.287.1	229	24210	9	9	4	4	31598	29148	1	1	1	865.923	1729.83	2	1729.83	-0.0002	0	36.1	0.00041	R	VLNSYWINQDSTYK	Y
jgi|Trire2|62820|e_gw1.11.287.1	229	24210	9	9	4	4	31599	29282	1	1	1	865.923	1729.83	2	1729.83	0	0	38.12	0.00027	R	VLNSYWINQDSTYK	Y
jgi|Trire2|120568|estExt_fgenesh5_pg.C_40047	226	47400	7	7	6	6	20199	28901	1	1	1	680.826	1359.64	2	1359.64	-0.0001	0	38.19	0.00069	K	IAMDVASSEFYK	E
jgi|Trire2|120568|estExt_fgenesh5_pg.C_40047	226	47400	7	7	6	6	20200	28933	1	1	1	680.827	1359.64	2	1359.64	0.0009	0	48.13	6.7e-05	K	IAMDVASSEFYK	E
jgi|Trire2|120568|estExt_fgenesh5_pg.C_40047	226	47400	7	7	6	6	26090	39408	1	1	1	776.458	1550.9	2	1550.9	-0.0013	0	19.45	0.02	K	AVENVNTIIGPALIK	E
jgi|Trire2|120568|estExt_fgenesh5_pg.C_40047	226	47400	7	7	6	6	26938	28644	1	1	1	787.435	1572.86	2	1571.85	1.0038	0	74.64	1e-07	K	VNQIGTLTESIQAAK	D
jgi|Trire2|120568|estExt_fgenesh5_pg.C_40047	226	47400	7	7	6	6	27113	28905	1	1	1	527.571	1579.69	3	1578.69	1.002	0	21.24	0.015	K	DSYADGWGVMVSHR	S
jgi|Trire2|120568|estExt_fgenesh5_pg.C_40047	226	47400	7	7	6	6	35933	46480	1	1	1	949.471	1896.93	2	1895.93	1.0012	0	45.61	5.3e-05	R	IEEELGDLAVYAGTNFR	N
jgi|Trire2|120568|estExt_fgenesh5_pg.C_40047	226	47400	7	7	6	6	39077	40729	1	1	1	1000.03	1998.05	2	1997.04	1.0031	0	80.31	3e-08	K	TQDIQIVGDDLTVTNPIR	I
jgi|Trire2|120235|estExt_fgenesh5_pg.C_20496	223	93544	10	10	9	9	2831	14572	1	1	1	418.722	835.43	2	835.43	0.0002	0	35.18	0.00057	R	TVLMMGGK	V
jgi|Trire2|120235|estExt_fgenesh5_pg.C_20496	223	93544	10	10	9	9	4336	19110	1	1	1	445.758	889.502	2	889.502	-0.0001	0	21.24	0.013	K	FSVSPVVR	R
jgi|Trire2|120235|estExt_fgenesh5_pg.C_20496	223	93544	10	10	9	9	6880	15515	1	1	1	488.268	974.522	2	974.522	0.0002	0	34.41	0.00059	K	VGAIVTEMR	K
jgi|Trire2|120235|estExt_fgenesh5_pg.C_20496	223	93544	10	10	9	9	7896	31277	1	1	1	507.813	1013.61	2	1013.61	-0.0003	0	34.23	0.00062	R	ALLELQISK	E
jgi|Trire2|120235|estExt_fgenesh5_pg.C_20496	223	93544	10	10	9	9	8165	13687	1	1	1	512.852	1023.69	2	1022.69	1.0036	0	20.39	0.0091	R	IKPVVIINK	V
jgi|Trire2|120235|estExt_fgenesh5_pg.C_20496	223	93544	10	10	9	9	8800	24576	1	1	1	524.798	1047.58	2	1047.58	-0.0005	0	43.69	8e-05	K	STLTDSLLAK	A
jgi|Trire2|120235|estExt_fgenesh5_pg.C_20496	223	93544	10	10	9	9	12172	7248	1	1	1	382.209	1143.61	3	1143.61	-0.0003	0	18	0.02	R	ALMDKPTNVR	N
jgi|Trire2|120235|estExt_fgenesh5_pg.C_20496	223	93544	10	10	9	9	12173	7250	1	1	1	572.811	1143.61	2	1143.61	0	0	38.14	0.001	R	ALMDKPTNVR	N
jgi|Trire2|120235|estExt_fgenesh5_pg.C_20496	223	93544	10	10	9	9	19887	35472	1	1	1	676.834	1351.65	2	1351.65	0.0006	0	34.68	0.00093	K	DSVVSGFQWATR	E
jgi|Trire2|120235|estExt_fgenesh5_pg.C_20496	223	93544	10	10	9	9	39957	46962	1	1	1	1017.52	2033.03	2	2032.03	1.0041	0	84.92	1.1e-08	K	IWTFGPDGTGANLLVDQTK	A
jgi|Trire2|73765|estExt_GeneWisePlus.C_10512	220	44110	8	8	5	5	3338	11278	1	1	1	424.736	847.458	2	847.459	-0.0003	0	46.89	0.00023	K	AGMTTIVR	D
jgi|Trire2|73765|estExt_GeneWisePlus.C_10512	220	44110	8	8	5	5	6391	27928	1	1	1	480.287	958.56	2	958.56	-0.0003	0	24.56	0.029	K	ITPLGGFVR	Y
jgi|Trire2|73765|estExt_GeneWisePlus.C_10512	220	44110	8	8	5	5	7155	5288	1	1	1	494.751	987.488	2	987.489	-0.0006	0	40.85	0.00015	K	GHGFSGVTAR	W
jgi|Trire2|73765|estExt_GeneWisePlus.C_10512	220	44110	8	8	5	5	7845	13110	1	1	1	507.28	1012.55	2	1012.55	-0.0003	0	39.13	0.00021	R	HGSLAYLPR	K
jgi|Trire2|73765|estExt_GeneWisePlus.C_10512	220	44110	8	8	5	5	7847	13029	1	1	1	507.28	1012.55	2	1012.55	-0.0002	0	59.59	2.6e-06	R	HGSLAYLPR	K
jgi|Trire2|73765|estExt_GeneWisePlus.C_10512	220	44110	8	8	5	5	7848	13059	1	1	1	507.28	1012.55	2	1012.55	-0.0001	0	51.27	1.6e-05	R	HGSLAYLPR	K
jgi|Trire2|73765|estExt_GeneWisePlus.C_10512	220	44110	8	8	5	5	7849	13167	1	1	1	507.28	1012.55	2	1012.55	0.0001	0	57.56	4e-06	R	HGSLAYLPR	K
jgi|Trire2|73765|estExt_GeneWisePlus.C_10512	220	44110	8	8	5	5	21892	26750	1	1	1	708.339	1414.66	2	1413.66	1.003	0	23.38	0.018	R	YGEVNNDFVMVK	G
jgi|Trire2|44504|estExt_Genewise1.C_11839	218	41823	8	8	4	4	11707	12457	1	1	1	566.766	1131.52	2	1131.52	-0.0012	0	44.79	0.00012	R	GYTFSTTAER	E
jgi|Trire2|44504|estExt_Genewise1.C_11839	218	41823	8	8	4	4	11708	12708	1	1	1	566.767	1131.52	2	1131.52	-0.0003	0	53.02	1.7e-05	R	GYTFSTTAER	E
jgi|Trire2|44504|estExt_Genewise1.C_11839	218	41823	8	8	4	4	11710	12850	1	1	1	566.767	1131.52	2	1131.52	0.0002	0	50.61	3.2e-05	R	GYTFSTTAER	E
jgi|Trire2|44504|estExt_Genewise1.C_11839	218	41823	8	8	4	4	12799	19885	1	1	1	581.312	1160.61	2	1160.61	-0.002	0	52.62	5.9e-05	K	EITALAPSTMK	V
jgi|Trire2|44504|estExt_Genewise1.C_11839	218	41823	8	8	4	4	33132	37420	1	1	1	896.451	1790.89	2	1789.88	1.0019	0	71.67	1.9e-07	K	SYELPDGQVITIGNER	F
jgi|Trire2|44504|estExt_Genewise1.C_11839	218	41823	8	8	4	4	37683	26421	1	1	1	652.025	1953.05	3	1953.06	-0.0039	0	35.49	0.00047	R	VAPEEHPVLLTEAPINPK	S
jgi|Trire2|44504|estExt_Genewise1.C_11839	218	41823	8	8	4	4	37684	27426	1	1	1	652.026	1953.06	3	1953.06	0.0002	0	14.37	0.045	R	VAPEEHPVLLTEAPINPK	S
jgi|Trire2|44504|estExt_Genewise1.C_11839	218	41823	8	8	4	4	37685	26476	1	1	1	977.538	1953.06	2	1953.06	0.0034	0	14.52	0.046	R	VAPEEHPVLLTEAPINPK	S
jgi|Trire2|46619|estExt_Genewise1.C_50587	216	44918	8	8	5	5	1294	20478	1	1	1	386.243	770.472	2	770.472	-0.0002	0	23.58	0.015	R	AIMPVIK	G
jgi|Trire2|46619|estExt_Genewise1.C_50587	216	44918	8	8	5	5	1295	20413	1	1	1	386.243	770.472	2	770.472	0.0001	0	24.99	0.011	R	AIMPVIK	G
jgi|Trire2|46619|estExt_Genewise1.C_50587	216	44918	8	8	5	5	9924	37678	1	1	1	542.84	1083.67	2	1083.67	0	0	28.85	0.0032	R	VLIATDLLAR	G
jgi|Trire2|46619|estExt_Genewise1.C_50587	216	44918	8	8	5	5	9927	37446	1	1	1	542.84	1083.67	2	1083.67	0.0002	0	47.45	4.4e-05	R	VLIATDLLAR	G
jgi|Trire2|46619|estExt_Genewise1.C_50587	216	44918	8	8	5	5	20404	5491	1	1	1	684.847	1367.68	2	1367.68	-0.0001	0	44.91	6.1e-05	K	GHDVIAQAQSGTGK	T
jgi|Trire2|46619|estExt_Genewise1.C_50587	216	44918	8	8	5	5	20405	5494	1	1	1	456.9	1367.68	3	1367.68	0	0	44.53	6.7e-05	K	GHDVIAQAQSGTGK	T
jgi|Trire2|46619|estExt_Genewise1.C_50587	216	44918	8	8	5	5	20693	32093	1	1	1	688.862	1375.71	2	1375.71	-0.0006	0	38.94	0.00034	K	GVAINFVTADDVR	M
jgi|Trire2|46619|estExt_Genewise1.C_50587	216	44918	8	8	5	5	24205	20126	1	1	1	747.407	1492.8	2	1492.8	-0.0007	0	77.85	5e-08	K	ALQDGPQVVVGTPGR	V
jgi|Trire2|123368|estExt_fgenesh5_pg.C_200188	213	79414	8	8	6	6	7535	27700	1	1	1	499.804	997.593	2	997.592	0.0007	0	37.38	0.00055	K	ISLVLPGGSR	V
jgi|Trire2|123368|estExt_fgenesh5_pg.C_200188	213	79414	8	8	6	6	7536	27645	1	1	1	499.804	997.594	2	997.592	0.0022	0	39.18	0.00047	K	ISLVLPGGSR	V
jgi|Trire2|123368|estExt_fgenesh5_pg.C_200188	213	79414	8	8	6	6	17947	20958	1	1	1	650.798	1299.58	2	1298.58	1.0028	0	27.19	0.0048	R	AGNNNSFWYAR	R
jgi|Trire2|123368|estExt_fgenesh5_pg.C_200188	213	79414	8	8	6	6	19723	38927	1	1	1	673.359	1344.7	2	1344.7	0.0004	0	20.09	0.019	R	QFNLTEDPLLR	Y
jgi|Trire2|123368|estExt_fgenesh5_pg.C_200188	213	79414	8	8	6	6	19724	38767	1	1	1	673.361	1344.71	2	1344.7	0.0029	0	24.96	0.0046	R	QFNLTEDPLLR	Y
jgi|Trire2|123368|estExt_fgenesh5_pg.C_200188	213	79414	8	8	6	6	27356	13768	1	1	1	529.27	1584.79	3	1584.79	0.0002	0	18.3	0.019	R	IYEAHVGISSPEQR	V
jgi|Trire2|123368|estExt_fgenesh5_pg.C_200188	213	79414	8	8	6	6	30101	35684	1	1	1	835.41	1668.81	2	1668.8	0.0056	0	69.73	5e-07	R	VTTYDEFTDNVLPR	I
jgi|Trire2|123368|estExt_fgenesh5_pg.C_200188	213	79414	8	8	6	6	30484	23984	1	1	1	842.913	1683.81	2	1683.81	0.0001	0	91.68	2.8e-09	K	YVTQDLSVSPAYDAR	F
jgi|Trire2|62676|e_gw1.10.265.1	209	29681	6	6	5	5	11348	13911	1	1	1	561.288	1120.56	2	1120.56	-0.0005	0	43.99	7.5e-05	K	GGGGGVLSAYQR	D
jgi|Trire2|62676|e_gw1.10.265.1	209	29681	6	6	5	5	11350	14011	1	1	1	561.288	1120.56	2	1120.56	-0.0002	0	49	2.5e-05	K	GGGGGVLSAYQR	D
jgi|Trire2|62676|e_gw1.10.265.1	209	29681	6	6	5	5	11433	18242	1	1	1	562.291	1122.57	2	1122.57	-0.0002	0	52.05	1.5e-05	R	ASLSYDALQR	A
jgi|Trire2|62676|e_gw1.10.265.1	209	29681	6	6	5	5	13600	32315	1	1	1	594.833	1187.65	2	1187.65	0.0006	0	51.63	6.4e-05	R	QLSLVSLASDR	A
jgi|Trire2|62676|e_gw1.10.265.1	209	29681	6	6	5	5	16696	22226	1	1	1	635.362	1268.71	2	1268.71	0.0003	0	62.67	1.8e-06	R	EAVQVTSVAPLR	D
jgi|Trire2|62676|e_gw1.10.265.1	209	29681	6	6	5	5	34071	45786	1	1	1	912.938	1823.86	2	1822.86	1.0038	0	34.49	0.00058	R	ASEALFQSVADSLGDADK	G
jgi|Trire2|46238|estExt_Genewise1.C_40871	203	42662	10	10	6	6	4293	7580	1	1	1	444.74	887.465	2	887.465	-0.0002	0	31.61	0.0011	K	LNAAMAAAR	R
jgi|Trire2|46238|estExt_Genewise1.C_40871	203	42662	10	10	6	6	21282	29776	1	1	1	699.873	1397.73	2	1397.73	0.001	0	25.9	0.0037	R	DGTLPWLRPDTK	T
jgi|Trire2|46238|estExt_Genewise1.C_40871	203	42662	10	10	6	6	21355	27850	1	1	1	467.593	1399.76	3	1399.76	-0.0009	0	40.15	0.00019	R	DNFDLRPGVIVR	E
jgi|Trire2|46238|estExt_Genewise1.C_40871	203	42662	10	10	6	6	21356	28009	1	1	1	467.593	1399.76	3	1399.76	-0.0004	0	43.33	9.5e-05	R	DNFDLRPGVIVR	E
jgi|Trire2|46238|estExt_Genewise1.C_40871	203	42662	10	10	6	6	21357	27875	1	1	1	700.886	1399.76	2	1399.76	-0.0004	0	26.76	0.017	R	DNFDLRPGVIVR	E
jgi|Trire2|46238|estExt_Genewise1.C_40871	203	42662	10	10	6	6	21390	27866	1	1	1	701.387	1400.76	2	1399.76	1.0027	0	24.17	0.011	R	DNFDLRPGVIVR	E
jgi|Trire2|46238|estExt_Genewise1.C_40871	203	42662	10	10	6	6	29848	29083	1	1	1	553.986	1658.94	3	1658.94	-0.0001	0	28.85	0.0063	R	ELNLTRPIYLQTAK	N
jgi|Trire2|46238|estExt_Genewise1.C_40871	203	42662	10	10	6	6	29849	29066	1	1	1	553.986	1658.94	3	1658.94	-0.0001	0	22.94	0.024	R	ELNLTRPIYLQTAK	N
jgi|Trire2|46238|estExt_Genewise1.C_40871	203	42662	10	10	6	6	37163	27153	1	1	1	646.302	1935.88	3	1935.89	-0.0011	0	61.34	3.1e-06	K	ADTFLFTSESVGEGHPDK	I
jgi|Trire2|46238|estExt_Genewise1.C_40871	203	42662	10	10	6	6	43108	24736	1	1	1	733.044	2196.11	3	2195.11	1.0021	0	51.57	1.5e-05	R	VDTVVVSAQHSPDITTEELR	K
jgi|Trire2|103222|fgenesh5_pg.C_scaffold_1000855	201	6982	7	7	1	1	9769	13808	1	1	1	541.768	1081.52	2	1081.52	-0.002	1	30.42	0.0015	R	KYDLDLCR	Q
jgi|Trire2|103222|fgenesh5_pg.C_scaffold_1000855	201	6982	7	7	1	1	9770	14039	1	1	1	541.768	1081.52	2	1081.52	-0.0009	1	36.14	0.00044	R	KYDLDLCR	Q
jgi|Trire2|103222|fgenesh5_pg.C_scaffold_1000855	201	6982	7	7	1	1	9771	13820	1	1	1	541.768	1081.52	2	1081.52	-0.0004	1	33.95	0.00076	R	KYDLDLCR	Q
jgi|Trire2|103222|fgenesh5_pg.C_scaffold_1000855	201	6982	7	7	1	1	9772	14366	1	1	1	541.769	1081.52	2	1081.52	-0.0002	1	52.29	1.4e-05	R	KYDLDLCR	Q
jgi|Trire2|103222|fgenesh5_pg.C_scaffold_1000855	201	6982	7	7	1	1	9773	14468	1	1	1	541.769	1081.52	2	1081.52	0	1	30.93	0.0015	R	KYDLDLCR	Q
jgi|Trire2|103222|fgenesh5_pg.C_scaffold_1000855	201	6982	7	7	1	1	9774	14214	1	1	1	541.769	1081.52	2	1081.52	0	1	60.55	2.3e-06	R	KYDLDLCR	Q
jgi|Trire2|103222|fgenesh5_pg.C_scaffold_1000855	201	6982	7	7	1	1	9775	14384	1	1	1	541.769	1081.52	2	1081.52	0.0001	1	49.74	2.3e-05	R	KYDLDLCR	Q
jgi|Trire2|123084|estExt_fgenesh5_pg.C_180024	198	29427	10	10	5	5	5667	20995	1	1	1	468.251	934.487	2	934.487	0	0	35.54	0.0005	K	ESVLQGFR	D
jgi|Trire2|123084|estExt_fgenesh5_pg.C_180024	198	29427	10	10	5	5	5668	21155	1	1	1	468.251	934.487	2	934.487	0.0001	0	48.17	3e-05	K	ESVLQGFR	D
jgi|Trire2|123084|estExt_fgenesh5_pg.C_180024	198	29427	10	10	5	5	5669	20771	1	1	1	468.251	934.488	2	934.487	0.0004	0	15.85	0.033	K	ESVLQGFR	D
jgi|Trire2|123084|estExt_fgenesh5_pg.C_180024	198	29427	10	10	5	5	5670	21126	1	1	1	468.251	934.488	2	934.487	0.0007	0	41.82	0.00014	K	ESVLQGFR	D
jgi|Trire2|123084|estExt_fgenesh5_pg.C_180024	198	29427	10	10	5	5	10398	19863	1	1	1	548.336	1094.66	2	1094.66	0.0013	0	17.83	0.036	R	GLAVDLRPVR	C
jgi|Trire2|123084|estExt_fgenesh5_pg.C_180024	198	29427	10	10	5	5	20940	24148	1	1	1	693.375	1384.74	2	1384.74	0.0002	0	22.58	0.0076	K	LDHVVFTAGDALK	T
jgi|Trire2|123084|estExt_fgenesh5_pg.C_180024	198	29427	10	10	5	5	20957	24086	1	1	1	693.876	1385.74	2	1384.74	1.0029	0	22.02	0.0086	K	LDHVVFTAGDALK	T
jgi|Trire2|123084|estExt_fgenesh5_pg.C_180024	198	29427	10	10	5	5	22564	26798	1	1	1	719.351	1436.69	2	1436.69	-0.0017	0	48.77	2.7e-05	K	DSFATGAIIGTDGGR	L
jgi|Trire2|123084|estExt_fgenesh5_pg.C_180024	198	29427	10	10	5	5	22566	26929	1	1	1	719.352	1436.69	2	1436.69	0.0003	0	59.04	2.9e-06	K	DSFATGAIIGTDGGR	L
jgi|Trire2|123084|estExt_fgenesh5_pg.C_180024	198	29427	10	10	5	5	36185	44247	1	1	1	636.996	1907.97	3	1907.97	0.0002	0	21.05	0.011	R	LGAVQTELLDMIPEDHK	E
jgi|Trire2|121824|estExt_fgenesh5_pg.C_90197	193	71796	7	7	6	6	6069	5723	1	1	1	475.259	948.503	2	948.503	0.0002	1	38.83	0.0012	R	RLPDYASK	F
jgi|Trire2|121824|estExt_fgenesh5_pg.C_90197	193	71796	7	7	6	6	11971	23941	1	1	1	570.287	1138.56	2	1138.56	0.0007	0	25.33	0.0042	R	CFVYGLQPR	A
jgi|Trire2|121824|estExt_fgenesh5_pg.C_90197	193	71796	7	7	6	6	16667	28204	1	1	1	634.864	1267.71	2	1267.71	-0.0004	0	75.38	1.4e-07	K	TIAIIAEGVPER	R
jgi|Trire2|121824|estExt_fgenesh5_pg.C_90197	193	71796	7	7	6	6	16697	28097	1	1	1	635.366	1268.72	2	1267.71	1.0033	0	55.87	1.3e-05	K	TIAIIAEGVPER	R
jgi|Trire2|121824|estExt_fgenesh5_pg.C_90197	193	71796	7	7	6	6	21781	30437	1	1	1	706.839	1411.66	2	1411.66	0.0012	0	34.13	0.0019	R	FGGALDGAAEEFTK	A
jgi|Trire2|121824|estExt_fgenesh5_pg.C_90197	193	71796	7	7	6	6	24592	24255	1	1	1	754.867	1507.72	2	1506.72	1.0029	0	44.83	6.3e-05	K	IGNTGGMMDNIVASK	L
jgi|Trire2|121824|estExt_fgenesh5_pg.C_90197	193	71796	7	7	6	6	32455	48626	1	1	1	884.453	1766.89	2	1766.89	-0.0003	0	23.37	0.0064	R	GQELLYAGMPISDVFK	E
jgi|Trire2|51426|estExt_Genewise1.C_230104	192	11888	4	4	1	1	17066	33025	1	1	1	639.401	1276.79	2	1276.79	0.0004	0	45.97	2.5e-05	K	LIIIAGNTPPLR	K
jgi|Trire2|51426|estExt_Genewise1.C_230104	192	11888	4	4	1	1	17067	33212	1	1	1	639.401	1276.79	2	1276.79	0.0008	0	76.19	2.4e-08	K	LIIIAGNTPPLR	K
jgi|Trire2|51426|estExt_Genewise1.C_230104	192	11888	4	4	1	1	17068	33295	1	1	1	639.401	1276.79	2	1276.79	0.0008	0	40.23	9.5e-05	K	LIIIAGNTPPLR	K
jgi|Trire2|51426|estExt_Genewise1.C_230104	192	11888	4	4	1	1	17069	33160	1	1	1	639.401	1276.79	2	1276.79	0.0011	0	68.88	1.3e-07	K	LIIIAGNTPPLR	K
jgi|Trire2|122385|estExt_fgenesh5_pg.C_120056	186	78280	6	6	6	6	1299	30637	1	1	1	386.258	770.501	2	770.501	-0.0007	0	35.2	0.0005	K	SLLLLGR	G
jgi|Trire2|122385|estExt_fgenesh5_pg.C_120056	186	78280	6	6	6	6	2530	13360	1	1	1	412.237	822.459	2	822.46	-0.0008	0	22.3	0.013	R	SYIATIR	R
jgi|Trire2|122385|estExt_fgenesh5_pg.C_120056	186	78280	6	6	6	6	7504	13095	1	1	1	499.324	996.633	2	996.633	-0.0001	1	13.07	0.049	R	KGSPLVIGVK	T
jgi|Trire2|122385|estExt_fgenesh5_pg.C_120056	186	78280	6	6	6	6	16454	21440	1	1	1	631.846	1261.68	2	1261.68	-0.0005	0	85.61	2.4e-08	K	SLNAYQQVIAR	G
jgi|Trire2|122385|estExt_fgenesh5_pg.C_120056	186	78280	6	6	6	6	18320	31017	1	1	1	654.843	1307.67	2	1307.67	-0.0009	0	62.16	1.7e-06	R	GSQFSTALEGALK	I
jgi|Trire2|122385|estExt_fgenesh5_pg.C_120056	186	78280	6	6	6	6	28493	49879	1	1	1	808.967	1615.92	2	1615.92	0.0004	0	53.1	2.2e-05	K	AVIQELEGAYGLLIK	S
jgi|Trire2|69946|e_gw1.31.72.1	35	542829	1	1	1	1	1299	30637	1	0	1	386.258	770.501	2	770.501	-0.0007	0	35.2	0.0005	K	SLLILGR	I
jgi|Trire2|121837|estExt_fgenesh5_pg.C_90225	174	23719	6	6	5	5	10650	5666	1	1	1	550.797	1099.58	2	1099.58	-0.0005	1	29.36	0.0072	R	KANCPIIER	L
jgi|Trire2|121837|estExt_fgenesh5_pg.C_90225	174	23719	6	6	5	5	14003	5011	1	1	1	400.875	1199.6	3	1199.6	-0.0009	0	31.76	0.0011	R	NPVYVTHSAGR	Y
jgi|Trire2|121837|estExt_fgenesh5_pg.C_90225	174	23719	6	6	5	5	14005	5008	1	1	1	600.81	1199.6	2	1199.6	-0.0001	0	62.46	1.4e-06	R	NPVYVTHSAGR	Y
jgi|Trire2|121837|estExt_fgenesh5_pg.C_90225	174	23719	6	6	5	5	17688	47494	1	1	1	648.346	1294.68	2	1294.68	0	0	64.57	3e-06	R	DISLTDYISLR	N
jgi|Trire2|121837|estExt_fgenesh5_pg.C_90225	174	23719	6	6	5	5	19107	31586	1	1	1	664.388	1326.76	2	1326.76	-0.0013	0	54.32	8.1e-06	R	VNQAIALLTTGAR	E
jgi|Trire2|121837|estExt_fgenesh5_pg.C_90225	174	23719	6	6	5	5	28927	50843	1	1	1	816.419	1630.82	2	1630.82	-0.0003	0	16.6	0.028	K	SIAECLAEELINAAK	G
jgi|Trire2|49304|estExt_Genewise1.C_120380	171	54095	7	7	7	7	2531	22518	1	1	1	412.239	822.464	2	822.464	-0.0002	0	19.07	0.042	R	YVGPLFK	S
jgi|Trire2|49304|estExt_Genewise1.C_120380	171	54095	7	7	7	7	5843	34571	1	1	1	471.779	941.544	2	941.545	-0.0002	0	19.42	0.015	K	WQIINLR	R
jgi|Trire2|49304|estExt_Genewise1.C_120380	171	54095	7	7	7	7	7858	32525	1	1	1	507.303	1012.59	2	1012.59	-0.0003	0	36.46	0.0011	R	ALILDEALR	F
jgi|Trire2|49304|estExt_Genewise1.C_120380	171	54095	7	7	7	7	15165	35774	1	1	1	618.325	1234.63	2	1234.63	0	0	26.19	0.0035	R	GIFQAFNPDVK	A
jgi|Trire2|49304|estExt_Genewise1.C_120380	171	54095	7	7	7	7	17827	44280	1	1	1	649.396	1296.78	2	1296.78	0.0009	0	62.2	1.9e-06	K	VAVELLSNAILR	I
jgi|Trire2|49304|estExt_Genewise1.C_120380	171	54095	7	7	7	7	20700	48274	1	1	1	688.891	1375.77	2	1374.77	1.0021	0	71.63	2.6e-07	R	FLLQFDPVQIR	Y
jgi|Trire2|49304|estExt_Genewise1.C_120380	171	54095	7	7	7	7	25837	21740	1	1	1	773.405	1544.8	2	1544.79	0.0006	0	36.17	0.00041	R	NYAASVTTNLPPAAR	A
jgi|Trire2|22994|estExt_fgenesh1_pm.C_200019	162	90046	7	7	6	6	1136	11997	1	1	1	382.208	762.402	2	762.402	-0.0001	0	22.29	0.025	K	FGLSPSR	G
jgi|Trire2|22994|estExt_fgenesh1_pm.C_200019	162	90046	7	7	6	6	6028	26136	1	1	1	474.269	946.524	2	946.524	0.0009	0	29.96	0.0054	K	QGDLFIVR	G
jgi|Trire2|22994|estExt_fgenesh1_pm.C_200019	162	90046	7	7	6	6	12716	23429	1	1	1	579.829	1157.64	2	1157.64	-0.0002	0	42.77	0.00013	R	GVLLYGPPGTGK	T
jgi|Trire2|22994|estExt_fgenesh1_pm.C_200019	162	90046	7	7	6	6	12718	23527	1	1	1	579.83	1157.64	2	1157.64	0.0002	0	29.67	0.0018	R	GVLLYGPPGTGK	T
jgi|Trire2|22994|estExt_fgenesh1_pm.C_200019	162	90046	7	7	6	6	13713	26507	1	1	1	596.821	1191.63	2	1191.63	-0.0018	0	29.18	0.0031	R	GVLFYGPPGTGK	T
jgi|Trire2|22994|estExt_fgenesh1_pm.C_200019	162	90046	7	7	6	6	14984	28247	1	1	1	616.343	1230.67	2	1230.67	0.0002	0	72.54	6.2e-07	R	FALGVSNPSALR	E
jgi|Trire2|22994|estExt_fgenesh1_pm.C_200019	162	90046	7	7	6	6	30486	47097	1	1	1	842.953	1683.89	2	1682.89	1.0034	0	42.59	0.0001	R	LDSLIYVPLPDEPGR	L
jgi|Trire2|63751|e_gw1.12.464.1	57	44057	2	2	1	1	12716	23429	1	0	1	579.829	1157.64	2	1157.64	-0.0002	0	42.77	0.00013	K	GVLLYGPPGTGK	T
jgi|Trire2|63751|e_gw1.12.464.1	57	44057	2	2	1	1	12718	23527	1	0	1	579.83	1157.64	2	1157.64	0.0002	0	29.67	0.0018	K	GVLLYGPPGTGK	T
jgi|Trire2|77906|estExt_GeneWisePlus.C_90285	158	31910	6	6	3	3	5109	17059	1	1	1	456.779	911.544	2	911.544	-0.0003	0	41.57	0.00017	R	LIVVTDPR	T
jgi|Trire2|77906|estExt_GeneWisePlus.C_90285	158	31910	6	6	3	3	5110	17152	1	1	1	456.779	911.544	2	911.544	-0.0001	0	68.3	3.6e-07	R	LIVVTDPR	T
jgi|Trire2|77906|estExt_GeneWisePlus.C_90285	158	31910	6	6	3	3	5111	17219	1	1	1	456.779	911.544	2	911.544	0.0001	0	17.81	0.041	R	LIVVTDPR	T
jgi|Trire2|77906|estExt_GeneWisePlus.C_90285	158	31910	6	6	3	3	16109	7641	1	1	1	419.223	1254.65	3	1254.65	0.0006	0	44.22	7.1e-05	K	FAAHTGASPIAGR	F
jgi|Trire2|77906|estExt_GeneWisePlus.C_90285	158	31910	6	6	3	3	16110	7644	1	1	1	628.331	1254.65	2	1254.65	0.0006	0	27.63	0.0026	K	FAAHTGASPIAGR	F
jgi|Trire2|77906|estExt_GeneWisePlus.C_90285	158	31910	6	6	3	3	21453	34656	1	1	1	702.854	1403.69	2	1402.69	1.0047	0	34.95	0.00053	R	FTPGSFTNYITR	S
jgi|Trire2|124310|RAM_RAM_e_gw1.16.275.1	158	32066	5	5	4	4	6723	29406	1	1	1	485.308	968.602	2	968.602	0.0002	0	72.79	8.2e-08	K	LVADGLIIR	K
jgi|Trire2|124310|RAM_RAM_e_gw1.16.275.1	158	32066	5	5	4	4	6724	29345	1	1	1	485.308	968.602	2	968.602	0.0004	0	35.18	0.00047	K	LVADGLIIR	K
jgi|Trire2|124310|RAM_RAM_e_gw1.16.275.1	158	32066	5	5	4	4	6845	4939	1	1	1	487.78	973.546	2	973.546	0.0001	0	45.26	0.00032	R	ALVEHIHR	A
jgi|Trire2|124310|RAM_RAM_e_gw1.16.275.1	158	32066	5	5	4	4	6881	11970	1	1	1	488.269	974.523	2	974.522	0.0008	0	55.47	2.4e-05	R	LAASVIGCGK	R
jgi|Trire2|124310|RAM_RAM_e_gw1.16.275.1	158	32066	5	5	4	4	37478	29118	1	1	1	973.47	1944.92	2	1944.92	0.0067	0	18.47	0.019	K	IWLDPSEQSEISNANSR	Q
jgi|Trire2|43701|estExt_Genewise1.C_10269	151	58342	7	7	4	4	6084	22597	1	1	1	475.289	948.564	2	948.564	-0.0001	0	46.17	7.7e-05	K	VYISVLQK	N
jgi|Trire2|43701|estExt_Genewise1.C_10269	151	58342	7	7	4	4	6086	22523	1	1	1	475.29	948.565	2	948.564	0.0002	0	22.81	0.017	K	VYISVLQK	N
jgi|Trire2|43701|estExt_Genewise1.C_10269	151	58342	7	7	4	4	8742	6543	1	1	1	524.283	1046.55	2	1046.55	0.0007	1	29.12	0.0064	K	KQPSEVFGR	A
jgi|Trire2|43701|estExt_Genewise1.C_10269	151	58342	7	7	4	4	10508	14631	1	1	1	548.782	1095.55	2	1094.54	1.0056	0	62.28	2e-06	K	YAAEAAQIMK	K
jgi|Trire2|43701|estExt_Genewise1.C_10269	151	58342	7	7	4	4	15195	27480	1	1	1	618.783	1235.55	2	1235.55	-0.0002	0	35.49	0.001	K	SNPMNWGQFR	K
jgi|Trire2|43701|estExt_Genewise1.C_10269	151	58342	7	7	4	4	15196	27501	1	1	1	618.783	1235.55	2	1235.55	0.0004	0	42.21	0.00021	K	SNPMNWGQFR	K
jgi|Trire2|43701|estExt_Genewise1.C_10269	151	58342	7	7	4	4	15954	17940	1	1	1	626.779	1251.54	2	1251.55	-0.0011	0	20.8	0.017	K	SNPMNWGQFR	K
jgi|Trire2|121826|estExt_fgenesh5_pg.C_90199	150	53099	5	5	4	4	5804	16769	1	1	1	470.782	939.55	2	939.55	0	0	51.21	2.3e-05	K	LTVLNPAGR	I
jgi|Trire2|121826|estExt_fgenesh5_pg.C_90199	150	53099	5	5	4	4	5805	16784	1	1	1	470.783	939.55	2	939.55	0.0002	0	43.69	0.00013	K	LTVLNPAGR	I
jgi|Trire2|121826|estExt_fgenesh5_pg.C_90199	150	53099	5	5	4	4	6418	41747	1	1	1	480.781	959.547	2	959.547	0	0	30.6	0.0081	R	TVLDLMLR	A
jgi|Trire2|121826|estExt_fgenesh5_pg.C_90199	150	53099	5	5	4	4	21353	21737	1	1	1	700.873	1399.73	2	1399.73	0.0006	0	78.54	4.3e-08	R	SPAALGLTNVAGSDK	I
jgi|Trire2|121826|estExt_fgenesh5_pg.C_90199	150	53099	5	5	4	4	32928	48891	1	1	1	892.973	1783.93	2	1782.93	1.001	0	14.41	0.044	K	ISIDAGPPIEFPAPFGR	E
jgi|Trire2|73623|estExt_GeneWisePlus.C_10254	147	49601	7	7	5	5	2801	14971	1	1	1	417.746	833.477	2	833.476	0.0011	0	32.44	0.0032	R	VAQLFTR	K
jgi|Trire2|73623|estExt_GeneWisePlus.C_10254	147	49601	7	7	5	5	2802	14951	1	1	1	417.746	833.478	2	833.476	0.0016	0	20.5	0.044	R	VAQLFTR	K
jgi|Trire2|73623|estExt_GeneWisePlus.C_10254	147	49601	7	7	5	5	2814	12336	1	1	1	418.237	834.46	2	834.46	-0.0003	0	29.57	0.0055	R	YVLPSTR	A
jgi|Trire2|73623|estExt_GeneWisePlus.C_10254	147	49601	7	7	5	5	12865	14327	1	1	1	582.777	1163.54	2	1163.54	-0.0009	0	56.89	8.4e-06	R	SAMFGSGPSAPR	A
jgi|Trire2|73623|estExt_GeneWisePlus.C_10254	147	49601	7	7	5	5	13420	23700	1	1	1	591.301	1180.59	2	1180.59	-0.0001	0	32.57	0.00088	K	AFTEFNPTVR	S
jgi|Trire2|73623|estExt_GeneWisePlus.C_10254	147	49601	7	7	5	5	17847	47668	1	1	1	649.881	1297.75	2	1297.75	-0.0008	0	57.92	6.3e-06	R	SLISLLPEELGK	W
jgi|Trire2|73623|estExt_GeneWisePlus.C_10254	147	49601	7	7	5	5	17866	47697	1	1	1	650.383	1298.75	2	1297.75	1.002	0	23.51	0.0062	R	SLISLLPEELGK	W
jgi|Trire2|80484|estExt_GeneWisePlus.C_180323	146	29314	7	7	5	5	4484	23348	1	1	1	448.782	895.549	2	895.549	-0.0002	0	15.25	0.039	K	LIPEVIGR	E
jgi|Trire2|80484|estExt_GeneWisePlus.C_180323	146	29314	7	7	5	5	10553	6700	1	1	1	549.283	1096.55	2	1096.55	0.0001	0	42.97	0.00011	K	TTYAASSQIR	A
jgi|Trire2|80484|estExt_GeneWisePlus.C_180323	146	29314	7	7	5	5	10554	6817	1	1	1	549.283	1096.55	2	1096.55	0.0002	0	14.3	0.046	K	TTYAASSQIR	A
jgi|Trire2|80484|estExt_GeneWisePlus.C_180323	146	29314	7	7	5	5	22100	23757	1	1	1	712.359	1422.7	2	1422.7	0.0005	0	93.51	1.7e-09	R	EASSCTLTQLVSK	L
jgi|Trire2|80484|estExt_GeneWisePlus.C_180323	146	29314	7	7	5	5	28769	26314	1	1	1	542.63	1624.87	3	1624.87	0.0009	0	32.03	0.00099	K	STQGIYPLQNVHIR	K
jgi|Trire2|80484|estExt_GeneWisePlus.C_180323	146	29314	7	7	5	5	28801	26354	1	1	1	813.943	1625.87	2	1624.87	1.0021	0	19.65	0.014	K	STQGIYPLQNVHIR	K
jgi|Trire2|80484|estExt_GeneWisePlus.C_180323	146	29314	7	7	5	5	32571	31962	1	1	1	590.604	1768.79	3	1767.79	1.0017	0	20.12	0.031	K	NCLTNFHGLDFTSDK	L
jgi|Trire2|122572|estExt_fgenesh5_pg.C_130159	143	66812	8	8	7	7	9044	34943	1	1	1	528.274	1054.53	2	1054.53	0.0004	0	13.92	0.049	K	LLSEFFDGK	K
jgi|Trire2|122572|estExt_fgenesh5_pg.C_130159	143	66812	8	8	7	7	10206	17005	1	1	1	547.285	1092.56	2	1092.56	0	0	30.95	0.0013	K	QQLESYIGR	V
jgi|Trire2|122572|estExt_fgenesh5_pg.C_130159	143	66812	8	8	7	7	10210	16794	1	1	1	547.286	1092.56	2	1092.56	0.0017	0	21.52	0.0096	K	QQLESYIGR	V
jgi|Trire2|122572|estExt_fgenesh5_pg.C_130159	143	66812	8	8	7	7	13055	35937	1	1	1	585.336	1168.66	2	1168.66	0.0002	0	53.97	8.7e-06	K	DAGAIAGLNVLR	I
jgi|Trire2|122572|estExt_fgenesh5_pg.C_130159	143	66812	8	8	7	7	13656	12758	1	1	1	595.823	1189.63	2	1189.63	0.002	0	21.85	0.0089	R	SANITISNSVGK	L
jgi|Trire2|122572|estExt_fgenesh5_pg.C_130159	143	66812	8	8	7	7	22316	30465	1	1	1	715.393	1428.77	2	1428.77	0.0004	0	20.11	0.037	R	VEEIVSDPTLSLK	L
jgi|Trire2|122572|estExt_fgenesh5_pg.C_130159	143	66812	8	8	7	7	31606	39263	1	1	1	865.98	1729.95	2	1728.94	1.005	0	34.2	0.00062	R	IINEPTAAAIAYGLGAGK	T
jgi|Trire2|122572|estExt_fgenesh5_pg.C_130159	143	66812	8	8	7	7	46476	34794	1	1	1	810.396	2428.17	3	2428.17	0.0016	0	53.7	1.6e-05	R	TFTTVADNQQTVQFPVYQGER	V
jgi|Trire2|121906|estExt_fgenesh5_pg.C_90335	142	15814	3	3	1	1	9004	7149	1	1	1	527.785	1053.55	2	1053.56	-0.0018	0	56.22	1.8e-05	K	TPGPGAQSALR	A
jgi|Trire2|121906|estExt_fgenesh5_pg.C_90335	142	15814	3	3	1	1	9009	7267	1	1	1	527.786	1053.56	2	1053.56	0.0001	0	49.87	2.2e-05	K	TPGPGAQSALR	A
jgi|Trire2|121906|estExt_fgenesh5_pg.C_90335	142	15814	3	3	1	1	9010	7168	1	1	1	527.786	1053.56	2	1053.56	0.0002	0	72.19	1.7e-07	K	TPGPGAQSALR	A
jgi|Trire2|122036|estExt_fgenesh5_pg.C_100136	135	28457	5	5	3	3	1468	20663	1	1	1	392.258	782.502	2	782.501	0.0002	0	37.99	0.00016	K	LSVIPVR	R
jgi|Trire2|122036|estExt_fgenesh5_pg.C_100136	135	28457	5	5	3	3	17621	34468	1	1	1	647.319	1292.62	2	1292.62	-0.0007	0	47.18	3.8e-05	R	SPLEEFSDTLR	E
jgi|Trire2|122036|estExt_fgenesh5_pg.C_100136	135	28457	5	5	3	3	17622	34598	1	1	1	647.32	1292.63	2	1292.62	0.0002	0	56.23	5.3e-06	R	SPLEEFSDTLR	E
jgi|Trire2|122036|estExt_fgenesh5_pg.C_100136	135	28457	5	5	3	3	17623	34566	1	1	1	647.32	1292.63	2	1292.62	0.0002	0	18.98	0.017	R	SPLEEFSDTLR	E
jgi|Trire2|122036|estExt_fgenesh5_pg.C_100136	135	28457	5	5	3	3	20771	42828	1	1	1	690.364	1378.71	2	1378.71	-0.0001	0	33.4	0.00074	K	EYQIVDQFLPK	L
jgi|Trire2|45604|estExt_Genewise1.C_30796	131	20978	3	3	3	3	10027	29530	1	1	1	544.312	1086.61	2	1086.61	-0.0004	0	55.1	1.5e-05	R	ILMVGLDAAGK	T
jgi|Trire2|45604|estExt_Genewise1.C_30796	131	20978	3	3	3	3	10808	45361	1	1	1	552.828	1103.64	2	1102.64	1.0037	0	64.08	1.8e-06	R	DAILLVFANK	Q
jgi|Trire2|45604|estExt_Genewise1.C_30796	131	20978	3	3	3	3	28186	40916	1	1	1	803.897	1605.78	2	1605.78	0.0011	0	46.85	4e-05	K	NIQFTVWDVGGQDK	I
jgi|Trire2|78439|estExt_GeneWisePlus.C_100477	131	59307	5	5	4	4	8031	5913	1	1	1	510.748	1019.48	2	1019.48	-0.0003	0	57.5	1.1e-05	K	GGMGNTNTLR	I
jgi|Trire2|78439|estExt_GeneWisePlus.C_100477	131	59307	5	5	4	4	10092	21625	1	1	1	545.302	1088.59	2	1088.59	0	0	51.77	1.7e-05	R	TSIICTIGPK	T
jgi|Trire2|78439|estExt_GeneWisePlus.C_100477	131	59307	5	5	4	4	10093	21511	1	1	1	545.303	1088.59	2	1088.59	0.0006	0	44.74	6.4e-05	R	TSIICTIGPK	T
jgi|Trire2|78439|estExt_GeneWisePlus.C_100477	131	59307	5	5	4	4	31548	47791	1	1	1	864.963	1727.91	2	1727.91	0.0012	0	23.77	0.0059	R	GDLGIEIPAAEVFAAQK	K
jgi|Trire2|78439|estExt_GeneWisePlus.C_100477	131	59307	5	5	4	4	36951	17343	1	1	1	644.314	1929.92	3	1929.92	-0.0019	0	16.85	0.026	R	TQSIMATTAQEHLETGGR	I
jgi|Trire2|49213|estExt_Genewise1.C_120252	127	30520	5	5	3	3	5003	23118	1	1	1	454.266	906.518	2	906.517	0.0004	0	30.76	0.004	R	NLLSVAYK	N
jgi|Trire2|49213|estExt_Genewise1.C_120252	127	30520	5	5	3	3	13628	49351	1	1	1	595.334	1188.65	2	1188.65	0.0001	0	51.89	6e-05	R	DSTLIMQLLR	D
jgi|Trire2|49213|estExt_Genewise1.C_120252	127	30520	5	5	3	3	34875	18035	1	1	1	621.99	1862.95	3	1862.95	-0.0004	0	42.44	0.0001	K	NATDVAQTELTPTHPIR	L
jgi|Trire2|49213|estExt_Genewise1.C_120252	127	30520	5	5	3	3	34877	17951	1	1	1	621.99	1862.95	3	1862.95	-0.0001	0	38.51	0.00024	K	NATDVAQTELTPTHPIR	L
jgi|Trire2|49213|estExt_Genewise1.C_120252	127	30520	5	5	3	3	34887	17982	1	1	1	932.982	1863.95	2	1862.95	1.0014	0	31.53	0.0011	K	NATDVAQTELTPTHPIR	L
jgi|Trire2|121028|estExt_fgenesh5_pg.C_50371	62	29665	2	2	2	2	5003	23118	1	0	1	454.266	906.518	2	906.517	0.0004	0	30.76	0.004	R	NLLSVAYK	N
jgi|Trire2|121028|estExt_fgenesh5_pg.C_50371	62	29665	2	2	2	2	13628	49351	1	0	1	595.334	1188.65	2	1188.65	0.0001	0	51.89	6e-05	K	DSTLIMQLLR	D
jgi|Trire2|121003|estExt_fgenesh5_pg.C_50330	125	17915	4	4	2	2	4124	6966	1	1	1	442.221	882.427	2	882.427	0.0001	0	39.23	0.00045	R	YSNLVCK	K
jgi|Trire2|121003|estExt_fgenesh5_pg.C_50330	125	17915	4	4	2	2	21958	26268	1	1	1	709.406	1416.8	2	1416.8	-0.0004	0	38.67	0.00036	R	IVTIIQNPTQYK	I
jgi|Trire2|121003|estExt_fgenesh5_pg.C_50330	125	17915	4	4	2	2	21959	26358	1	1	1	709.406	1416.8	2	1416.8	-0.0002	0	47.89	3.2e-05	R	IVTIIQNPTQYK	I
jgi|Trire2|121003|estExt_fgenesh5_pg.C_50330	125	17915	4	4	2	2	21960	26366	1	1	1	709.406	1416.8	2	1416.8	-0.0002	0	48.44	2.9e-05	R	IVTIIQNPTQYK	I
jgi|Trire2|80268|estExt_GeneWisePlus.C_170393	122	52280	4	4	2	2	16779	37465	1	1	1	636.37	1270.72	2	1270.72	0.0001	0	49.61	2.2e-05	R	SSVLEQIQVLR	A
jgi|Trire2|80268|estExt_GeneWisePlus.C_170393	122	52280	4	4	2	2	16780	37593	1	1	1	636.37	1270.72	2	1270.72	0.0004	0	16.12	0.031	R	SSVLEQIQVLR	A
jgi|Trire2|80268|estExt_GeneWisePlus.C_170393	122	52280	4	4	2	2	16781	37552	1	1	1	636.37	1270.73	2	1270.72	0.0009	0	38.52	0.00024	R	SSVLEQIQVLR	A
jgi|Trire2|80268|estExt_GeneWisePlus.C_170393	122	52280	4	4	2	2	20959	32293	1	1	1	693.884	1385.75	2	1385.75	0.0011	0	67.56	1.4e-06	K	LTLEQLQAIDSR	F
jgi|Trire2|121977|estExt_fgenesh5_pg.C_100037	119	25267	2	2	2	2	22011	48910	1	1	1	710.877	1419.74	2	1419.74	0	0	89.44	9.3e-09	R	INFNLFDDVVPK	T
jgi|Trire2|121977|estExt_fgenesh5_pg.C_100037	119	25267	2	2	2	2	28235	45024	1	1	1	804.914	1607.81	2	1607.81	0.0004	0	48.16	3e-05	R	IIPNFMLQGGDFTR	G
jgi|Trire2|55180|e_gw1.2.325.1	118	45922	3	3	2	2	5186	12247	1	1	1	457.774	913.534	2	913.534	0	0	52.56	3.5e-05	R	QIQALVSR	L
jgi|Trire2|55180|e_gw1.2.325.1	118	45922	3	3	2	2	5187	12320	1	1	1	457.775	913.535	2	913.534	0.0001	0	53.21	3e-05	R	QIQALVSR	L
jgi|Trire2|55180|e_gw1.2.325.1	118	45922	3	3	2	2	8319	28667	1	1	1	514.293	1026.57	2	1026.57	0.001	0	51.69	3e-05	R	LDLVIPSDR	E
jgi|Trire2|121278|estExt_fgenesh5_pg.C_60408	115	18020	4	4	3	3	2859	4801	1	1	1	419.256	836.498	2	836.498	0.0002	1	29.08	0.0022	K	RQPALPR	D
jgi|Trire2|121278|estExt_fgenesh5_pg.C_60408	115	18020	4	4	3	3	6511	25140	1	1	1	482.297	962.58	2	962.58	0.0001	0	32.14	0.0011	K	SAVGIIIYK	K
jgi|Trire2|121278|estExt_fgenesh5_pg.C_60408	115	18020	4	4	3	3	7385	13642	1	1	1	497.782	993.55	2	993.549	0.0005	0	51.38	1.5e-05	K	TGVIYNVTK	S
jgi|Trire2|121278|estExt_fgenesh5_pg.C_60408	115	18020	4	4	3	3	7386	13576	1	1	1	497.782	993.55	2	993.549	0.0006	0	51.87	3.5e-05	K	TGVIYNVTK	S
jgi|Trire2|109998|fgenesh5_pg.C_scaffold_18000095	112	28848	3	3	2	2	15897	30022	1	1	1	625.853	1249.69	2	1249.69	-0.0011	0	38.8	0.00065	R	LYSVLDTQLAK	S
jgi|Trire2|109998|fgenesh5_pg.C_scaffold_18000095	112	28848	3	3	2	2	29714	40006	1	1	1	829.434	1656.85	2	1655.85	1.0023	0	63	1.2e-06	R	IPAITDTWTDGTPLR	V
jgi|Trire2|109998|fgenesh5_pg.C_scaffold_18000095	112	28848	3	3	2	2	29715	39984	1	1	1	829.434	1656.85	2	1655.85	1.0026	0	43.26	8.8e-05	R	IPAITDTWTDGTPLR	V
jgi|Trire2|75444|estExt_GeneWisePlus.C_30688	108	46361	6	6	5	5	4229	7116	1	1	1	443.253	884.491	2	883.488	1.0036	0	35.98	0.0012	R	QGPGLVASR	S
jgi|Trire2|75444|estExt_GeneWisePlus.C_30688	108	46361	6	6	5	5	6585	30419	1	1	1	484.253	966.492	2	966.492	-0.0001	0	53.15	1e-05	R	DFLFAAQR	Y
jgi|Trire2|75444|estExt_GeneWisePlus.C_30688	108	46361	6	6	5	5	6586	30271	1	1	1	484.253	966.492	2	966.492	0.0002	0	22.65	0.0075	R	DFLFAAQR	Y
jgi|Trire2|75444|estExt_GeneWisePlus.C_30688	108	46361	6	6	5	5	17642	15798	1	1	1	647.366	1292.72	2	1292.72	-0.0017	0	29.71	0.0016	K	AVVEHNLLGVSR	L
jgi|Trire2|75444|estExt_GeneWisePlus.C_30688	108	46361	6	6	5	5	17861	23884	1	1	1	650.349	1298.68	2	1298.68	0.0009	0	19.46	0.015	K	ALAEIPLDSSQR	K
jgi|Trire2|75444|estExt_GeneWisePlus.C_30688	108	46361	6	6	5	5	18226	35695	1	1	1	653.356	1304.7	2	1304.7	0.0006	0	22.53	0.0077	R	SAQLAEFGILEK	M
jgi|Trire2|123114|estExt_fgenesh5_pg.C_180087	108	78614	5	5	5	5	1575	25810	1	1	1	394.258	786.502	2	786.5	0.0016	0	24.92	0.014	R	AILFVPK	R
jgi|Trire2|123114|estExt_fgenesh5_pg.C_180087	108	78614	5	5	5	5	16157	28310	1	1	1	628.851	1255.69	2	1255.69	0.0001	0	51.17	3.6e-05	K	ADLVNNLGTIAR	S
jgi|Trire2|123114|estExt_fgenesh5_pg.C_180087	108	78614	5	5	5	5	17955	27247	1	1	1	650.843	1299.67	2	1299.67	0.0003	0	19.44	0.017	K	NIYYITGESLK	A
jgi|Trire2|123114|estExt_fgenesh5_pg.C_180087	108	78614	5	5	5	5	20856	23433	1	1	1	692.308	1382.6	2	1382.6	-0.0013	0	43.95	8.3e-05	R	TGQFGWSANMER	I
jgi|Trire2|123114|estExt_fgenesh5_pg.C_180087	108	78614	5	5	5	5	24668	35226	1	1	1	757.395	1512.78	2	1512.78	-0.0029	0	35.25	0.0006	K	GVVDSEDLPLNLSR	E
jgi|Trire2|80142|estExt_GeneWisePlus.C_170155	108	103180	5	5	5	5	2231	38103	1	1	1	406.292	810.569	2	810.569	0.0002	0	47.49	1.8e-05	K	LAILILR	N
jgi|Trire2|80142|estExt_GeneWisePlus.C_170155	108	103180	5	5	5	5	5507	20254	1	1	1	465.264	928.513	2	928.513	-0.0002	0	28.23	0.012	K	WTGIPVTR	L
jgi|Trire2|80142|estExt_GeneWisePlus.C_170155	108	103180	5	5	5	5	12561	30083	1	1	1	577.848	1153.68	2	1153.68	-0.0001	0	29.63	0.0029	K	LLQEAIQAIR	G
jgi|Trire2|80142|estExt_GeneWisePlus.C_170155	108	103180	5	5	5	5	17641	20955	1	1	1	647.362	1292.71	2	1292.71	0.0012	0	30.38	0.0014	K	NNPVLIGEPGVGK	T
jgi|Trire2|80142|estExt_GeneWisePlus.C_170155	108	103180	5	5	5	5	20144	41782	1	1	1	679.88	1357.74	2	1357.75	-0.0009	0	35.8	0.00044	K	EPSITETISILR	G
jgi|Trire2|122587|estExt_fgenesh5_pg.C_130185	107	18570	3	3	3	3	8005	13788	1	1	1	509.811	1017.61	2	1017.61	-0.0002	0	81.84	3e-08	R	ILTGTVVSTK	M
jgi|Trire2|122587|estExt_fgenesh5_pg.C_130185	107	18570	3	3	3	3	12322	32813	1	1	1	575.308	1148.6	2	1148.6	0.0002	0	39.55	0.0002	K	CPFTGLVSIR	G
jgi|Trire2|122587|estExt_fgenesh5_pg.C_130185	107	18570	3	3	3	3	13448	14634	1	1	1	591.823	1181.63	2	1181.63	0.0005	0	17.12	0.025	K	NLAAHVSPAFR	V
jgi|Trire2|47221|estExt_Genewise1.C_70256	106	16991	2	2	2	2	5795	28431	1	1	1	470.303	938.591	2	938.591	-0.0001	0	57.23	1.9e-06	R	GLIGPIITR	F
jgi|Trire2|47221|estExt_Genewise1.C_70256	106	16991	2	2	2	2	29560	35132	1	1	1	826.971	1651.93	2	1651.93	0.002	0	65.22	1.3e-06	R	TILGATNPLASAPGTIR	G
jgi|Trire2|123145|estExt_fgenesh5_pg.C_180145	106	21029	4	4	3	3	7123	24631	1	1	1	493.798	985.581	2	985.581	0.0004	0	21.99	0.0087	K	GLDTGALIVK	H
jgi|Trire2|123145|estExt_fgenesh5_pg.C_180145	106	21029	4	4	3	3	7124	24536	1	1	1	493.798	985.582	2	985.581	0.0015	0	54.14	8.4e-06	K	GLDTGALIVK	H
jgi|Trire2|123145|estExt_fgenesh5_pg.C_180145	106	21029	4	4	3	3	8798	23299	1	1	1	524.796	1047.58	2	1046.58	1.0015	0	39.7	0.00094	R	AVQFLENVK	E
jgi|Trire2|123145|estExt_fgenesh5_pg.C_180145	106	21029	4	4	3	3	10120	49276	1	1	1	545.829	1089.64	2	1089.64	0.0002	0	41.45	0.00022	K	SAEFLLGLLK	N
jgi|Trire2|21957|estExt_fgenesh1_pm.C_50191	106	131844	5	5	5	5	5895	36138	1	1	1	472.295	942.575	2	942.575	0.0003	0	14.21	0.046	R	TIDLLGIAK	E
jgi|Trire2|21957|estExt_fgenesh1_pm.C_50191	106	131844	5	5	5	5	17628	33349	1	1	1	647.333	1292.65	2	1292.65	0.0005	0	32.03	0.00099	R	ALDTYWQQLR	L
jgi|Trire2|21957|estExt_fgenesh1_pm.C_50191	106	131844	5	5	5	5	21590	37272	1	1	1	704.368	1406.72	2	1406.72	-0.0008	0	23.29	0.0065	K	VVGDLAQFMVSNK	L
jgi|Trire2|21957|estExt_fgenesh1_pm.C_50191	106	131844	5	5	5	5	26340	41788	1	1	1	781.907	1561.8	2	1561.8	0.0005	0	77.25	7.7e-08	K	ITDEFGDLSVLPTR	Y
jgi|Trire2|21957|estExt_fgenesh1_pm.C_50191	106	131844	5	5	5	5	35364	50433	1	1	1	936.51	1871.01	2	1871	0.0015	0	18.74	0.017	K	AGLIFVGPTADVIDALGDK	V
jgi|Trire2|124110|estExt_fgenesh5_pg.C_340029	105	29488	2	2	1	1	12137	30224	1	1	1	572.34	1142.67	2	1142.67	0.0004	0	78.45	4.4e-08	K	TAAVLALTEVR	S
jgi|Trire2|124110|estExt_fgenesh5_pg.C_340029	105	29488	2	2	1	1	12138	30300	1	1	1	572.34	1142.67	2	1142.67	0.0004	0	42.69	9.9e-05	K	TAAVLALTEVR	S
jgi|Trire2|123056|estExt_fgenesh5_pg.C_170196	103	25306	3	3	3	3	9051	39519	1	1	1	528.292	1054.57	2	1054.57	-0.0003	0	46.96	7.5e-05	R	YLGVDLFTK	Q
jgi|Trire2|123056|estExt_fgenesh5_pg.C_170196	103	25306	3	3	3	3	13073	6269	1	1	1	585.791	1169.57	2	1169.57	-0.0004	0	66.78	5.5e-07	R	ISTSSATGQYR	Y
jgi|Trire2|123056|estExt_fgenesh5_pg.C_170196	103	25306	3	3	3	3	39515	41610	1	1	1	1008.47	2014.92	2	2014.92	0.0019	0	24.88	0.014	R	VLDMADGYVTAMTETGDVK	Q
jgi|Trire2|73618|estExt_GeneWisePlus.C_10249	101	278205	5	5	5	5	2328	22817	1	1	1	407.761	813.507	2	813.507	-0.0005	0	28.98	0.0052	K	NLVLLSR	S
jgi|Trire2|73618|estExt_GeneWisePlus.C_10249	101	278205	5	5	5	5	9186	22545	1	1	1	531.301	1060.59	2	1060.59	-0.0002	0	26.07	0.0056	R	TSSQLSGLLR	H
jgi|Trire2|73618|estExt_GeneWisePlus.C_10249	101	278205	5	5	5	5	11853	22028	1	1	1	569.269	1136.52	2	1136.53	-0.0008	0	30.75	0.004	R	SGWTEFPASR	F
jgi|Trire2|73618|estExt_GeneWisePlus.C_10249	101	278205	5	5	5	5	13752	23393	1	1	1	597.312	1192.61	2	1192.61	-0.0003	0	58.02	5.3e-06	K	ALGSAGFLSADGK	S
jgi|Trire2|73618|estExt_GeneWisePlus.C_10249	101	278205	5	5	5	5	22509	14679	1	1	1	718.364	1434.71	2	1434.71	-0.0013	0	26.37	0.0034	R	TITGQECSGIITR	V
jgi|Trire2|56853|e_gw1.3.557.1	29	205325	1	1	1	1	2328	22817	1	0	1	407.761	813.507	2	813.507	-0.0005	0	28.98	0.0052	R	INVLLSR	A
jgi|Trire2|80200|estExt_GeneWisePlus.C_170264	101	97989	3	3	2	2	2161	19549	1	1	1	405.23	808.445	2	808.444	0.0007	0	30.1	0.0027	R	ISFSSIR	G
jgi|Trire2|80200|estExt_GeneWisePlus.C_170264	101	97989	3	3	2	2	16489	14935	1	1	1	632.818	1263.62	2	1263.62	-0.0002	0	62.81	1.3e-06	R	SLDQSQFGVQR	L
jgi|Trire2|80200|estExt_GeneWisePlus.C_170264	101	97989	3	3	2	2	16543	15038	1	1	1	633.319	1264.62	2	1263.62	1.0019	0	40.09	0.00017	R	SLDQSQFGVQR	L
jgi|Trire2|74568|estExt_GeneWisePlus.C_20022	101	29490	4	4	4	4	15218	16854	1	1	1	412.888	1235.64	3	1235.64	0.0002	0	14.49	0.044	R	HDGGFNIVHIK	D
jgi|Trire2|74568|estExt_GeneWisePlus.C_20022	101	29490	4	4	4	4	16472	49698	1	1	1	632.333	1262.65	2	1262.65	-0.0003	0	24.47	0.0051	R	DCMPLIVFIR	N
jgi|Trire2|74568|estExt_GeneWisePlus.C_20022	101	29490	4	4	4	4	18983	22762	1	1	1	662.82	1323.63	2	1323.62	0.0012	0	86.54	7.7e-09	K	FDTGNVAMVTGGR	N
jgi|Trire2|74568|estExt_GeneWisePlus.C_20022	101	29490	4	4	4	4	36271	49195	1	1	1	957.482	1912.95	2	1912.95	-0.0004	0	19.64	0.014	R	TDITYPAGFMDVITIEK	T
jgi|Trire2|61503|e_gw1.9.246.1	99	31980	5	5	1	1	9283	13575	1	1	1	532.808	1063.6	2	1063.59	0.0098	1	33.28	0.00076	K	LAYSLWRR	V
jgi|Trire2|61503|e_gw1.9.246.1	99	31980	5	5	1	1	9284	13683	1	1	1	532.809	1063.6	2	1063.59	0.0101	1	29.67	0.0027	K	LAYSLWRR	V
jgi|Trire2|61503|e_gw1.9.246.1	99	31980	5	5	1	1	9285	13720	1	1	1	532.809	1063.6	2	1063.59	0.0102	1	33.51	0.00092	K	LAYSLWRR	V
jgi|Trire2|61503|e_gw1.9.246.1	99	31980	5	5	1	1	9287	13643	1	1	1	532.809	1063.6	2	1063.59	0.0105	1	30.74	0.0013	K	LAYSLWRR	V
jgi|Trire2|61503|e_gw1.9.246.1	99	31980	5	5	1	1	9288	13647	1	1	1	532.809	1063.6	2	1063.59	0.0105	1	31.54	0.0011	K	LAYSLWRR	V
jgi|Trire2|121019|estExt_fgenesh5_pg.C_50362	94	71576	4	4	4	4	10387	22609	1	1	1	548.278	1094.54	2	1094.54	-0.0007	0	53.25	1e-05	R	ATMGLAEAGFK	T
jgi|Trire2|121019|estExt_fgenesh5_pg.C_50362	94	71576	4	4	4	4	13949	22617	1	1	1	599.803	1197.59	2	1196.59	1.0045	0	33.93	0.00066	K	TMQTEVSVFR	T
jgi|Trire2|121019|estExt_fgenesh5_pg.C_50362	94	71576	4	4	4	4	26912	14576	1	1	1	525.265	1572.77	3	1571.77	1.0046	0	25.17	0.0048	R	GVLAYNQEDGTLHR	F
jgi|Trire2|121019|estExt_fgenesh5_pg.C_50362	94	71576	4	4	4	4	42753	39255	1	1	1	725.042	2172.1	3	2171.1	1.0023	0	26.94	0.004	K	YPVIDHEYDALVVGAGGAGLR	A
jgi|Trire2|78870|estExt_GeneWisePlus.C_120009	92	22007	2	2	2	2	17963	49523	1	1	1	650.9	1299.78	2	1298.78	1.0037	0	88.58	3.1e-09	R	SIIENLIIGVTK	G
jgi|Trire2|78870|estExt_GeneWisePlus.C_120009	92	22007	2	2	2	2	31869	21956	1	1	1	581.637	1741.89	3	1741.89	-0.0006	0	18.73	0.017	R	YIHSQETLEIPEGVK	V
jgi|Trire2|76215|estExt_GeneWisePlus.C_50035	89	48761	4	4	4	4	9471	16861	1	1	1	539.287	1076.56	2	1076.56	-0.0014	0	30.26	0.0015	K	YNAALEQLR	K
jgi|Trire2|76215|estExt_GeneWisePlus.C_50035	89	48761	4	4	4	4	17962	24189	1	1	1	650.867	1299.72	2	1299.72	0.0017	0	25.87	0.0037	K	GTAIFTQPAGPIK	C
jgi|Trire2|76215|estExt_GeneWisePlus.C_50035	89	48761	4	4	4	4	21857	21514	1	1	1	707.407	1412.8	2	1412.8	0.0006	0	39.67	0.00019	K	TAAAITSQSPVLVR	N
jgi|Trire2|76215|estExt_GeneWisePlus.C_50035	89	48761	4	4	4	4	31762	48830	1	1	1	869.415	1736.82	2	1736.82	-0.0007	0	37.14	0.00033	K	ETFGDWFGIDQAVPR	R
jgi|Trire2|54674|e_gw1.1.306.1	89	64653	2	2	2	2	8226	12295	1	1	1	513.309	1024.6	2	1024.6	-0.0002	0	44.06	9e-05	R	ILAAAPVTNR	G
jgi|Trire2|54674|e_gw1.1.306.1	89	64653	2	2	2	2	23175	30399	1	1	1	730.89	1459.77	2	1459.77	-0.0014	0	61.2	1.8e-06	R	IQLYDGVTGEPLR	Q
jgi|Trire2|122296|estExt_fgenesh5_pg.C_110223	87	52400	4	4	4	4	11374	8919	1	1	1	561.319	1120.62	2	1120.62	-0.0001	0	16.07	0.04	K	IAPGVLTEHGK	T
jgi|Trire2|122296|estExt_fgenesh5_pg.C_110223	87	52400	4	4	4	4	13016	12449	1	1	1	584.837	1167.66	2	1166.66	1.003	0	41.56	0.00029	R	VVPGYGHAVLR	K
jgi|Trire2|122296|estExt_fgenesh5_pg.C_110223	87	52400	4	4	4	4	13290	20475	1	1	1	589.812	1177.61	2	1177.61	0.0002	0	37.18	0.00033	K	VTLDQVYGGAR	G
jgi|Trire2|122296|estExt_fgenesh5_pg.C_110223	87	52400	4	4	4	4	18305	46711	1	1	1	654.406	1306.8	2	1306.8	0.0003	0	38.31	0.00015	R	AIGVLPQLIIDR	A
jgi|Trire2|80621|estExt_GeneWisePlus.C_190256	42	52445	1	1	1	1	13016	12449	1	0	1	584.837	1167.66	2	1166.66	1.003	0	41.56	0.00029	R	VVPGYGHAVLR	K
jgi|Trire2|78757|estExt_GeneWisePlus.C_110377	86	100261	3	3	3	3	13122	29908	1	1	1	586.837	1171.66	2	1170.66	0.9991	0	53.46	4.1e-05	R	LGLTEAEVLAR	R
jgi|Trire2|78757|estExt_GeneWisePlus.C_110377	86	100261	3	3	3	3	17605	45812	1	1	1	646.846	1291.68	2	1291.68	0.0001	0	51.4	1.5e-05	R	SLEDFVVSLQR	V
jgi|Trire2|78757|estExt_GeneWisePlus.C_110377	86	100261	3	3	3	3	22511	21777	1	1	1	718.372	1434.73	2	1433.73	1.0033	0	17.32	0.045	R	QLGLGTNVYNAER	L
jgi|Trire2|121904|estExt_fgenesh5_pg.C_90333	86	28448	2	2	2	2	6045	11281	1	1	1	474.749	947.483	2	947.482	0.0003	0	29.01	0.01	K	LSNPTGGFR	T
jgi|Trire2|121904|estExt_fgenesh5_pg.C_90333	86	28448	2	2	2	2	26231	33803	1	1	1	779.427	1556.84	2	1556.84	-0.0009	0	76.46	6.8e-08	R	VALTDNSIIEANLGK	Y
jgi|Trire2|49197|estExt_Genewise1.C_120234	86	84873	3	3	3	3	11691	34534	1	1	1	566.335	1130.65	2	1130.65	0.0004	0	25.05	0.0049	K	ALESLASSIIK	E
jgi|Trire2|49197|estExt_Genewise1.C_120234	86	84873	3	3	3	3	13382	37868	1	1	1	590.327	1178.64	2	1177.63	1.0057	0	55.45	1.9e-05	K	IDITVYDALR	R
jgi|Trire2|49197|estExt_Genewise1.C_120234	86	84873	3	3	3	3	19627	27664	1	1	1	671.859	1341.7	2	1341.7	-0.001	0	38.73	0.00023	K	GIAWETTPGAIAR	G
jgi|Trire2|61470|e_gw1.9.296.1	85	21589	4	4	3	3	7128	31947	1	1	1	493.805	985.596	2	985.596	-0.0001	0	35.28	0.00049	K	VPFVILGNK	I
jgi|Trire2|61470|e_gw1.9.296.1	85	21589	4	4	3	3	12776	41900	1	1	1	580.838	1159.66	2	1159.66	0.0008	0	44.11	7.3e-05	K	LLFLGLDNAGK	T
jgi|Trire2|61470|e_gw1.9.296.1	85	21589	4	4	3	3	24114	17283	1	1	1	497.576	1489.71	3	1489.71	-0.0006	0	32.89	0.00082	R	FNTFDLGGHQQAR	R
jgi|Trire2|61470|e_gw1.9.296.1	85	21589	4	4	3	3	24115	17384	1	1	1	745.861	1489.71	2	1489.71	0.001	0	16.94	0.026	R	FNTFDLGGHQQAR	R
jgi|Trire2|46490|estExt_Genewise1.C_50355	85	16172	4	4	4	4	2793	14985	1	1	1	417.728	833.44	2	833.439	0.0009	0	20.01	0.025	K	FANVDIR	V
jgi|Trire2|46490|estExt_Genewise1.C_50355	85	16172	4	4	4	4	7100	18560	1	1	1	493.271	984.528	2	984.528	-0.0001	0	40.7	0.00015	K	SLIAYYQK	Y
jgi|Trire2|46490|estExt_Genewise1.C_50355	85	16172	4	4	4	4	19697	44185	1	1	1	672.894	1343.77	2	1343.77	0.0035	0	50.05	4.6e-05	K	VYEPLLVVGLDK	F
jgi|Trire2|46490|estExt_Genewise1.C_50355	85	16172	4	4	4	4	23154	10684	1	1	1	487.259	1458.76	3	1458.76	-0.0018	0	21.8	0.009	R	VTGGGHTSQIYAIR	Q
jgi|Trire2|59100|e_gw1.5.453.1	20	163686	1	1	1	1	2793	14985	1	0	1	417.728	833.44	2	833.439	0.0009	0	20.01	0.025	K	FADAAALR	A
jgi|Trire2|122415|estExt_fgenesh5_pg.C_120115	84	55007	3	3	3	3	6522	5704	1	1	1	482.746	963.477	2	963.477	-0.0001	0	15.99	0.032	K	NPVTYSGAR	T
jgi|Trire2|122415|estExt_fgenesh5_pg.C_120115	84	55007	3	3	3	3	6573	34537	1	1	1	483.787	965.559	2	965.559	0.0005	0	39.02	0.00042	K	FPSIVLYK	S
jgi|Trire2|122415|estExt_fgenesh5_pg.C_120115	84	55007	3	3	3	3	7296	22370	1	1	1	496.774	991.534	2	991.534	0	0	63.91	3e-06	K	INFATIDAK	N
jgi|Trire2|51212|estExt_Genewise1.C_210271	82	34254	3	3	3	3	6452	32210	1	1	1	481.277	960.539	2	960.539	-0.0004	0	35.85	0.0027	K	AFLDVGLAR	T
jgi|Trire2|51212|estExt_Genewise1.C_210271	82	34254	3	3	3	3	16269	16219	1	1	1	629.35	1256.69	2	1256.69	-0.0023	0	36.79	0.00035	K	VLVAAYSHELR	A
jgi|Trire2|51212|estExt_Genewise1.C_210271	82	34254	3	3	3	3	29019	50313	1	1	1	817.919	1633.82	2	1633.82	0	0	44.78	6.3e-05	K	DIIMQIVSSEISGDK	V
jgi|Trire2|21658|estExt_fgenesh1_pm.C_30196	80	22162	2	2	2	2	5907	13868	1	1	1	472.758	943.501	2	943.501	0	0	42.17	0.00011	R	YVIATSYK	V
jgi|Trire2|21658|estExt_fgenesh1_pm.C_30196	80	22162	2	2	2	2	24097	45020	1	1	1	744.929	1487.84	2	1486.84	1.0042	0	54.04	1e-05	K	TLDQGVLLVTGPFK	I
jgi|Trire2|102700|fgenesh5_pg.C_scaffold_1000333	80	74645	5	5	4	4	2598	14083	1	1	1	413.761	825.508	2	825.507	0.0009	0	40.79	0.00017	K	TGAPLIVR	E
jgi|Trire2|102700|fgenesh5_pg.C_scaffold_1000333	80	74645	5	5	4	4	5263	19261	1	1	1	459.25	916.485	2	916.484	0.0011	0	22.7	0.0087	R	IHLFMEK	I
jgi|Trire2|102700|fgenesh5_pg.C_scaffold_1000333	80	74645	5	5	4	4	6243	8076	1	1	1	477.809	953.603	2	953.602	0.001	1	23.49	0.0058	K	KTGAPLIVR	E
jgi|Trire2|102700|fgenesh5_pg.C_scaffold_1000333	80	74645	5	5	4	4	30332	37714	1	1	1	839.926	1677.84	2	1677.84	0.0002	0	17.12	0.025	R	EYTPNVIEPSFGIGR	I
jgi|Trire2|102700|fgenesh5_pg.C_scaffold_1000333	80	74645	5	5	4	4	30333	37699	1	1	1	839.926	1677.84	2	1677.84	0.0002	0	36.69	0.00054	R	EYTPNVIEPSFGIGR	I
jgi|Trire2|77373|estExt_GeneWisePlus.C_80078	79	47812	1	1	1	1	14039	18112	1	1	1	601.361	1200.71	2	1200.71	-0.0007	0	79.2	5.7e-08	R	VITSTGAIALQK	V
jgi|Trire2|74983|estExt_GeneWisePlus.C_20875	79	41229	3	3	2	2	20247	30297	1	1	1	681.867	1361.72	2	1361.72	0.0003	0	31.72	0.0058	K	TPYEGVDTVLIR	E
jgi|Trire2|74983|estExt_GeneWisePlus.C_20875	79	41229	3	3	2	2	20248	30188	1	1	1	681.868	1361.72	2	1361.72	0.0015	0	38.57	0.00041	K	TPYEGVDTVLIR	E
jgi|Trire2|74983|estExt_GeneWisePlus.C_20875	79	41229	3	3	2	2	30627	48371	1	1	1	846.982	1691.95	2	1691.95	0.0001	0	46.54	7.2e-05	K	TPIAWEPIDVTPIIK	D
jgi|Trire2|75769|estExt_GeneWisePlus.C_40239	78	58273	4	4	4	4	7299	14641	1	1	1	496.784	991.553	2	990.55	1.0036	0	34.3	0.00061	K	NVIIGQYGK	S
jgi|Trire2|75769|estExt_GeneWisePlus.C_40239	78	58273	4	4	4	4	8399	15000	1	1	1	515.819	1029.62	2	1029.62	0.0009	0	28.28	0.0054	R	VIIEKPFGK	D
jgi|Trire2|75769|estExt_GeneWisePlus.C_40239	78	58273	4	4	4	4	16873	44119	1	1	1	637.314	1272.61	2	1272.61	-0.0005	0	42.11	0.00013	R	GGYFDEFGIIR	D
jgi|Trire2|75769|estExt_GeneWisePlus.C_40239	78	58273	4	4	4	4	38226	27471	1	1	1	985.969	1969.92	2	1968.92	1.0025	0	20.54	0.012	K	FSDAAGYQWPTTSAAAPTK	L
jgi|Trire2|52349|estExt_Genewise1.C_300126	77	34270	1	1	1	1	11164	39920	1	1	1	557.818	1113.62	2	1113.62	0.0007	0	77.37	6.9e-08	R	IGLLMDLPSR	T
jgi|Trire2|120749|estExt_fgenesh5_pg.C_40356	77	52493	5	5	3	3	22804	31097	1	1	1	723.387	1444.76	2	1444.76	0.0004	0	37.51	0.001	R	AMVTAVELDGVNVK	G
jgi|Trire2|120749|estExt_fgenesh5_pg.C_40356	77	52493	5	5	3	3	24428	43509	1	1	1	751.352	1500.69	2	1500.69	0.0002	0	34.16	0.0016	R	TEFPLDFENYAR	V
jgi|Trire2|120749|estExt_fgenesh5_pg.C_40356	77	52493	5	5	3	3	24430	43439	1	1	1	751.352	1500.69	2	1500.69	0.0004	0	36.02	0.0011	R	TEFPLDFENYAR	V
jgi|Trire2|120749|estExt_fgenesh5_pg.C_40356	77	52493	5	5	3	3	24477	43232	1	1	1	751.854	1501.69	2	1500.69	1.0046	0	22.23	0.028	R	TEFPLDFENYAR	V
jgi|Trire2|120749|estExt_fgenesh5_pg.C_40356	77	52493	5	5	3	3	40036	37325	1	1	1	1018.99	2035.97	2	2035.97	-0.001	0	19.5	0.015	R	SSPASADDTVGNVDVLFTNK	Q
jgi|Trire2|44529|estExt_Genewise1.C_11878	71	81166	4	4	4	4	3674	20665	1	1	1	433.731	865.448	2	865.448	0.0004	0	16.25	0.03	R	GIGMLYGR	W
jgi|Trire2|44529|estExt_Genewise1.C_11878	71	81166	4	4	4	4	5684	25018	1	1	1	468.281	934.548	2	934.549	-0.0003	0	33.5	0.0015	R	VGGIYSVLK	S
jgi|Trire2|44529|estExt_Genewise1.C_11878	71	81166	4	4	4	4	15245	45907	1	1	1	619.315	1236.62	2	1236.62	-0.0012	0	23.53	0.0062	K	GVDMFIESLAR	L
jgi|Trire2|44529|estExt_Genewise1.C_11878	71	81166	4	4	4	4	19232	38527	1	1	1	665.851	1329.69	2	1329.69	-0.0004	0	43.36	8.6e-05	K	DTTNIIEQAIGR	R
jgi|Trire2|22654|estExt_fgenesh1_pm.C_130006	71	58879	4	4	4	4	3826	31010	1	1	1	436.766	871.517	2	871.517	0	0	21.27	0.01	R	TLPLPGFK	E
jgi|Trire2|22654|estExt_fgenesh1_pm.C_130006	71	58879	4	4	4	4	7089	13620	1	1	1	492.796	983.577	2	983.576	0.0006	0	39.97	0.0003	K	LVLATGGTPR	T
jgi|Trire2|22654|estExt_fgenesh1_pm.C_130006	71	58879	4	4	4	4	10603	27190	1	1	1	549.848	1097.68	2	1097.68	0.0007	0	40.19	0.00026	K	VLLVGLQTAGK	A
jgi|Trire2|22654|estExt_fgenesh1_pm.C_130006	71	58879	4	4	4	4	22929	5545	1	1	1	483.923	1448.75	3	1447.74	1.0039	0	14.85	0.04	R	AVATHIVDPSHSSK	Q
jgi|Trire2|62213|e_gw1.10.542.1	70	37580	2	2	2	2	6847	33180	1	1	1	487.787	973.56	2	973.56	0.0002	0	28.31	0.0025	R	IITLFPDR	F
jgi|Trire2|62213|e_gw1.10.542.1	70	37580	2	2	2	2	13008	27134	1	1	1	584.79	1167.57	2	1167.57	-0.001	0	57.2	4.4e-06	R	ANAFLFNTDR	G
jgi|Trire2|120779|estExt_fgenesh5_pg.C_40410	70	23299	5	5	2	2	30114	26744	1	1	1	835.865	1669.72	2	1669.72	-0.0002	0	33.07	0.00072	R	LDSGNFAWASEGCTR	K
jgi|Trire2|120779|estExt_fgenesh5_pg.C_40410	70	23299	5	5	2	2	30426	19742	1	1	1	561.305	1680.89	3	1680.89	-0.0014	0	14.32	0.045	R	VIAVAYHPSNNELVR	T
jgi|Trire2|120779|estExt_fgenesh5_pg.C_40410	70	23299	5	5	2	2	30427	19790	1	1	1	561.305	1680.89	3	1680.89	-0.0009	0	24.94	0.0046	R	VIAVAYHPSNNELVR	T
jgi|Trire2|120779|estExt_fgenesh5_pg.C_40410	70	23299	5	5	2	2	30428	19892	1	1	1	561.305	1680.89	3	1680.89	-0.0003	0	19.58	0.015	R	VIAVAYHPSNNELVR	T
jgi|Trire2|120779|estExt_fgenesh5_pg.C_40410	70	23299	5	5	2	2	30431	19781	1	1	1	841.455	1680.9	2	1680.89	0.0007	0	34.09	0.00064	R	VIAVAYHPSNNELVR	T
jgi|Trire2|78836|estExt_GeneWisePlus.C_110519	69	32783	4	4	2	2	4066	6698	1	1	1	441.227	880.44	2	880.44	-0.0007	0	31.03	0.0012	R	GSYTGIGAR	L
jgi|Trire2|78836|estExt_GeneWisePlus.C_110519	69	32783	4	4	2	2	4067	6727	1	1	1	441.227	880.44	2	880.44	-0.0003	0	34.37	0.0006	R	GSYTGIGAR	L
jgi|Trire2|78836|estExt_GeneWisePlus.C_110519	69	32783	4	4	2	2	9921	21139	1	1	1	542.822	1083.63	2	1083.63	0.0005	0	27.39	0.0098	K	ALGAVGGVEIAK	-
jgi|Trire2|78836|estExt_GeneWisePlus.C_110519	69	32783	4	4	2	2	9953	21055	1	1	1	543.323	1084.63	2	1083.63	1.0035	0	27.83	0.0096	K	ALGAVGGVEIAK	-
jgi|Trire2|77336|estExt_GeneWisePlus.C_80021	68	86254	4	4	2	2	21457	24021	1	1	1	702.877	1403.74	2	1403.74	-0.0006	0	25.34	0.029	K	AVFTVTPGSEQIR	A
jgi|Trire2|77336|estExt_GeneWisePlus.C_80021	68	86254	4	4	2	2	34820	36467	1	1	1	930.965	1859.92	2	1859.92	-0.0004	0	22.18	0.018	K	VQNFTTGEWDAVPAVAR	D
jgi|Trire2|77336|estExt_GeneWisePlus.C_80021	68	86254	4	4	2	2	34839	36443	1	1	1	931.466	1860.92	2	1859.92	1.0009	0	32.28	0.00094	K	VQNFTTGEWDAVPAVAR	D
jgi|Trire2|77336|estExt_GeneWisePlus.C_80021	68	86254	4	4	2	2	34841	36370	1	1	1	931.468	1860.92	2	1859.92	1.0058	0	39.63	0.00019	K	VQNFTTGEWDAVPAVAR	D
jgi|Trire2|77084|estExt_GeneWisePlus.C_70294	66	121870	2	2	2	2	7114	11518	1	1	1	493.775	985.536	2	985.534	0.0015	0	26.35	0.0034	R	YADIIVHR	Q
jgi|Trire2|77084|estExt_GeneWisePlus.C_70294	66	121870	2	2	2	2	13409	20827	1	1	1	590.838	1179.66	2	1179.66	0.0006	0	55.9	1.2e-05	R	LGAGSEPIAPLR	L
jgi|Trire2|77602|estExt_GeneWisePlus.C_80513	65	60195	2	2	2	2	6306	17467	1	1	1	478.779	955.544	2	955.545	-0.0011	0	37.51	0.00072	R	AVVNELVGR	I
jgi|Trire2|77602|estExt_GeneWisePlus.C_80513	65	60195	2	2	2	2	13412	31450	1	1	1	590.875	1179.73	2	1179.73	0.001	0	43.94	4e-05	K	IVLVQVAVPSR	Q
jgi|Trire2|121878|estExt_fgenesh5_pg.C_90280	65	16624	2	2	2	2	30295	47467	1	1	1	839.417	1676.82	2	1676.82	-0.0002	0	41.23	0.00023	K	ELPPQDIDWFYVR	A
jgi|Trire2|121878|estExt_fgenesh5_pg.C_90280	65	16624	2	2	2	2	30574	3859	1	1	1	564.271	1689.79	3	1689.79	-0.0004	0	39.98	0.00018	R	GNRPSHHVDASGSVDR	K
jgi|Trire2|48170|estExt_Genewise1.C_90456	65	15657	2	2	1	1	9314	29640	1	1	1	533.295	1064.58	2	1064.58	0.0008	0	47.48	3.5e-05	R	YTLELEGIK	G
jgi|Trire2|48170|estExt_Genewise1.C_90456	65	15657	2	2	1	1	9339	29621	1	1	1	533.796	1065.58	2	1064.58	1.003	0	32.32	0.00093	R	YTLELEGIK	G
jgi|Trire2|22737|estExt_fgenesh1_pm.C_140049	64	20919	2	2	2	2	12464	10698	1	1	1	576.828	1151.64	2	1151.64	-0.0001	0	29.51	0.0017	R	VAGAAGPAIAGAAR	G
jgi|Trire2|22737|estExt_fgenesh1_pm.C_140049	64	20919	2	2	2	2	13449	18524	1	1	1	591.833	1181.65	2	1181.65	0	0	49.83	2.1e-05	R	SPQNLIQQVR	S
jgi|Trire2|62003|e_gw1.9.586.1	64	37755	2	2	2	2	2330	22947	1	1	1	407.774	813.532	2	813.532	0	0	34.07	0.0011	R	ISAVALIK	M
jgi|Trire2|62003|e_gw1.9.586.1	64	37755	2	2	2	2	12131	15346	1	1	1	572.321	1142.63	2	1142.63	-0.0014	0	49.29	9.5e-05	K	LGQDANLIATK	E
jgi|Trire2|77667|estExt_GeneWisePlus.C_80642	64	62875	3	3	2	2	23566	44030	1	1	1	736.404	1470.79	2	1470.79	0.001	0	33.58	0.00071	R	SLDLLVTPELTDR	Y
jgi|Trire2|77667|estExt_GeneWisePlus.C_80642	64	62875	3	3	2	2	23609	43969	1	1	1	736.904	1471.79	2	1470.79	1.0012	0	30.71	0.0013	R	SLDLLVTPELTDR	Y
jgi|Trire2|77667|estExt_GeneWisePlus.C_80642	64	62875	3	3	2	2	26276	13696	1	1	1	780.408	1558.8	2	1557.8	1.0012	0	27.96	0.0024	K	VLEAAGLSSNSASQPK	L
jgi|Trire2|80898|estExt_GeneWisePlus.C_210140	63	22635	3	3	2	2	7219	9359	1	1	1	495.748	989.481	2	989.482	-0.0003	0	24.64	0.0049	R	TITSSYYR	G
jgi|Trire2|80898|estExt_GeneWisePlus.C_210140	63	22635	3	3	2	2	7221	9475	1	1	1	495.748	989.482	2	989.482	0.0004	0	15.67	0.034	R	TITSSYYR	G
jgi|Trire2|80898|estExt_GeneWisePlus.C_210140	63	22635	3	3	2	2	31480	49571	1	1	1	862.94	1723.87	2	1723.87	-0.0007	0	51.8	2e-05	K	EFADSLGIPFLETSAK	N
jgi|Trire2|21836|estExt_fgenesh1_pm.C_40245	62	60244	1	1	1	1	10869	5861	1	1	1	553.794	1105.57	2	1105.57	0.0003	0	62.17	1.9e-06	R	LSGTGSSGATIR	L
jgi|Trire2|102966|fgenesh5_pg.C_scaffold_1000599	61	21712	4	4	2	2	4711	19101	1	1	1	450.779	899.544	2	899.544	-0.0001	0	24.57	0.016	K	AVTILVER	L
jgi|Trire2|102966|fgenesh5_pg.C_scaffold_1000599	61	21712	4	4	2	2	14725	7274	1	1	1	409.207	1224.6	3	1224.6	-0.0005	0	32.86	0.00083	K	AGIEHFNNAPR	L
jgi|Trire2|102966|fgenesh5_pg.C_scaffold_1000599	61	21712	4	4	2	2	14726	7341	1	1	1	409.207	1224.6	3	1224.6	-0.0003	0	27.61	0.0026	K	AGIEHFNNAPR	L
jgi|Trire2|102966|fgenesh5_pg.C_scaffold_1000599	61	21712	4	4	2	2	14728	7252	1	1	1	613.307	1224.6	2	1224.6	0.0004	0	22.07	0.0085	K	AGIEHFNNAPR	L
jgi|Trire2|80994|estExt_GeneWisePlus.C_210334	60	59302	2	2	2	2	1282	7606	1	1	1	386.193	770.371	2	770.371	0	0	24.45	0.0036	K	YGTAGFR	M
jgi|Trire2|80994|estExt_GeneWisePlus.C_210334	60	59302	2	2	2	2	1790	24367	1	1	1	399.764	797.513	2	797.512	0.0004	0	49.53	1.5e-05	R	VGLIAGLR	S
jgi|Trire2|121901|estExt_fgenesh5_pg.C_90330	59	98188	2	2	2	2	6760	29814	1	1	1	486.316	970.617	2	970.617	-0.0001	0	41.3	0.00017	R	VLLTLVSAR	F
jgi|Trire2|121901|estExt_fgenesh5_pg.C_90330	59	98188	2	2	2	2	26316	22305	1	1	1	781.408	1560.8	2	1560.8	0.0011	0	34.4	0.0013	R	QAGGTQFTGGALGAAVR	G
jgi|Trire2|43906|estExt_Genewise1.C_10635	58	24230	3	3	3	3	1316	8733	1	1	1	386.737	771.46	2	771.46	-0.0001	0	35.6	0.0013	K	ITVANVR	T
jgi|Trire2|43906|estExt_Genewise1.C_10635	58	24230	3	3	3	3	1510	14080	1	1	1	392.75	783.486	2	783.485	0.0001	0	37.7	0.00023	R	LLGPGLSK	A
jgi|Trire2|43906|estExt_Genewise1.C_10635	58	24230	3	3	3	3	23523	16369	1	1	1	490.912	1469.71	3	1469.72	-0.0007	0	15.78	0.033	K	FPTPVSHADDLSGK	I
jgi|Trire2|44434|estExt_Genewise1.C_11742	57	37818	6	6	5	5	20978	24393	1	1	1	694.367	1386.72	2	1385.72	1.001	0	15.07	0.039	R	GPLVVYNPEVDGK	E
jgi|Trire2|44434|estExt_Genewise1.C_11742	57	37818	6	6	5	5	22776	5339	1	1	1	482.223	1443.65	3	1443.65	-0.0014	0	32.89	0.0014	K	AGHQTSAESWGTGR	A
jgi|Trire2|44434|estExt_Genewise1.C_11742	57	37818	6	6	5	5	22777	5372	1	1	1	722.832	1443.65	2	1443.65	-0.0005	0	20.58	0.024	K	AGHQTSAESWGTGR	A
jgi|Trire2|44434|estExt_Genewise1.C_11742	57	37818	6	6	5	5	25796	18674	1	1	1	514.947	1541.82	3	1541.82	-0.0008	1	22.16	0.0083	R	RGPLVVYNPEVDGK	E
jgi|Trire2|44434|estExt_Genewise1.C_11742	57	37818	6	6	5	5	28460	24979	1	1	1	808.44	1614.87	2	1613.86	1.0039	0	21.54	0.0095	R	LINSTEIQSSLNAPK	G
jgi|Trire2|44434|estExt_Genewise1.C_11742	57	37818	6	6	5	5	30547	18983	1	1	1	844.927	1687.84	2	1687.84	-0.0026	0	19.06	0.016	K	ALDEIYGSTTVPSAHK	K
jgi|Trire2|23298|estExt_fgenesh1_pm.C_280009	57	44004	2	2	2	2	6712	26187	1	1	1	485.242	968.47	2	968.472	-0.0016	0	20.92	0.04	K	GFEIGSGFR	G
jgi|Trire2|23298|estExt_fgenesh1_pm.C_280009	57	44004	2	2	2	2	13716	44391	1	1	1	596.832	1191.65	2	1191.65	0.0006	0	54.28	1.4e-05	K	FLELVDSLTR	E
jgi|Trire2|76238|estExt_GeneWisePlus.C_50107	56	109213	1	1	1	1	7638	12973	1	1	1	501.774	1001.53	2	1001.53	-0.0002	0	55.91	2.6e-05	R	VVEMLQQR	G
jgi|Trire2|105623|fgenesh5_pg.C_scaffold_5000408	56	33087	1	1	1	1	12297	32563	1	1	1	574.819	1147.62	2	1147.62	0.0006	0	55.74	5.9e-06	K	EIQLSFAGVGK	D
jgi|Trire2|3405|fgenesh1_pm.C_scaffold_6000153	56	56055	1	1	1	1	22539	46888	1	1	1	718.861	1435.71	2	1435.71	0.0001	0	55.7	6e-06	R	TLEELDEIFEAK	N
jgi|Trire2|45153|estExt_Genewise1.C_21046	56	11197	2	2	1	1	6236	13534	1	1	1	477.771	953.528	2	953.529	-0.0012	0	40.7	0.00036	K	AIGAAPDALR	M
jgi|Trire2|45153|estExt_Genewise1.C_21046	56	11197	2	2	1	1	6237	13632	1	1	1	477.772	953.529	2	953.529	-0.0006	0	33.97	0.0017	K	AIGAAPDALR	M
jgi|Trire2|64196|e_gw1.13.286.1	56	94520	3	3	1	1	7102	47904	1	1	1	493.287	984.559	2	984.56	-0.0008	0	40.42	0.00059	K	LENLLLDR	N
jgi|Trire2|64196|e_gw1.13.286.1	56	94520	3	3	1	1	7103	24419	1	1	1	493.287	984.56	2	984.56	-0.0005	0	31.75	0.0044	K	LENLLLDR	N
jgi|Trire2|64196|e_gw1.13.286.1	56	94520	3	3	1	1	7105	48341	2	1	1	493.288	984.56	2	984.56	0	0	25.36	0.019	K	LENLLLDR	N
jgi|Trire2|50491|estExt_Genewise1.C_170390	55	118198	8	8	1	1	11487	28800	1	1	1	563.288	1124.56	2	1124.57	-0.0102	0	16.93	0.026	R	LSNVYDLSSK	I
jgi|Trire2|50491|estExt_Genewise1.C_170390	55	118198	8	8	1	1	11491	29327	1	1	1	563.288	1124.56	2	1124.57	-0.0101	0	23.28	0.0066	R	LSNVYDLSSK	I
jgi|Trire2|50491|estExt_Genewise1.C_170390	55	118198	8	8	1	1	11492	29489	1	1	1	563.288	1124.56	2	1124.57	-0.01	0	16.47	0.029	R	LSNVYDLSSK	I
jgi|Trire2|50491|estExt_Genewise1.C_170390	55	118198	8	8	1	1	11494	29307	1	1	1	563.288	1124.56	2	1124.57	-0.01	0	19.87	0.014	R	LSNVYDLSSK	I
jgi|Trire2|50491|estExt_Genewise1.C_170390	55	118198	8	8	1	1	11495	29436	1	1	1	563.288	1124.56	2	1124.57	-0.01	0	19.38	0.015	R	LSNVYDLSSK	I
jgi|Trire2|50491|estExt_Genewise1.C_170390	55	118198	8	8	1	1	11497	28884	1	1	1	563.288	1124.56	2	1124.57	-0.0099	0	19.96	0.013	R	LSNVYDLSSK	I
jgi|Trire2|50491|estExt_Genewise1.C_170390	55	118198	8	8	1	1	11500	29165	1	1	1	563.288	1124.56	2	1124.57	-0.0098	0	16.99	0.025	R	LSNVYDLSSK	I
jgi|Trire2|50491|estExt_Genewise1.C_170390	55	118198	8	8	1	1	11501	28907	1	1	1	563.288	1124.56	2	1124.57	-0.0098	0	20.24	0.013	R	LSNVYDLSSK	I
jgi|Trire2|74241|estExt_GeneWisePlus.C_11433	55	51896	2	2	2	2	10152	20161	1	1	1	546.296	1090.58	2	1090.58	-0.0002	0	45.71	6.9e-05	R	ALYVGGLDQR	V
jgi|Trire2|74241|estExt_GeneWisePlus.C_11433	55	51896	2	2	2	2	25497	32896	1	1	1	767.898	1533.78	2	1533.78	0.0017	0	24.71	0.0048	R	SGVDAGGILSPTTGFR	R
jgi|Trire2|122987|estExt_fgenesh5_pg.C_170043	55	45550	2	2	2	2	5140	5567	1	1	1	457.214	912.414	2	912.412	0.002	0	39.34	0.0003	K	YGMGTSAAR	S
jgi|Trire2|122987|estExt_fgenesh5_pg.C_170043	55	45550	2	2	2	2	6332	45991	1	1	1	479.29	956.566	2	956.566	0.0002	0	33.84	0.0026	R	SIIGELLGR	R
jgi|Trire2|122040|estExt_fgenesh5_pg.C_100141	55	13582	1	1	1	1	17211	23431	1	1	1	642.353	1282.69	2	1282.69	-0.0001	0	54.58	2e-05	K	LYSYVQAVNVK	N
jgi|Trire2|122287|estExt_fgenesh5_pg.C_110210	54	235507	4	4	3	3	3959	23105	1	1	1	438.751	875.487	2	875.486	0.0007	0	33.69	0.0048	R	ILVDFNR	A
jgi|Trire2|122287|estExt_fgenesh5_pg.C_110210	54	235507	4	4	3	3	3960	23182	1	1	1	438.751	875.487	2	875.486	0.0011	0	34.36	0.0039	R	ILVDFNR	A
jgi|Trire2|122287|estExt_fgenesh5_pg.C_110210	54	235507	4	4	3	3	4737	14428	1	1	1	451.277	900.539	2	900.539	-0.0007	0	19.49	0.015	R	VVILGSTGR	N
jgi|Trire2|122287|estExt_fgenesh5_pg.C_110210	54	235507	4	4	3	3	10060	36345	1	1	1	544.811	1087.61	2	1087.61	0.0005	0	24.9	0.011	R	MLLVDTLAGR	I
jgi|Trire2|71363|kg2.C_scaffold_1000148	54	116987	2	2	2	2	7579	14344	1	1	1	500.792	999.57	2	999.571	-0.0009	0	42.46	0.0004	R	AAVAVETIAR	H
jgi|Trire2|71363|kg2.C_scaffold_1000148	54	116987	2	2	2	2	13287	22572	1	1	1	589.802	1177.59	2	1177.59	0.0021	0	29.24	0.002	K	TPSQYIQWR	F
jgi|Trire2|121397|estExt_fgenesh5_pg.C_70231	54	52478	2	2	2	2	6926	23696	1	1	1	489.274	976.534	2	976.534	0.0004	0	41.38	0.00013	R	FSENLLVR	L
jgi|Trire2|121397|estExt_fgenesh5_pg.C_70231	54	52478	2	2	2	2	7520	17256	1	1	1	499.76	997.505	2	996.503	1.0024	0	29.24	0.0053	R	ALQEAFYR	Q
jgi|Trire2|55584|e_gw1.2.322.1	53	41193	4	4	1	1	18511	21245	1	1	1	657.343	1312.67	2	1312.68	-0.0128	1	19.47	0.015	K	SEGVQIGGPRSAR	G
jgi|Trire2|55584|e_gw1.2.322.1	53	41193	4	4	1	1	18516	49475	1	1	1	657.344	1312.67	2	1312.68	-0.0116	1	21.05	0.011	K	SEGVQIGGPRSAR	G
jgi|Trire2|55584|e_gw1.2.322.1	53	41193	4	4	1	1	18518	45545	1	1	1	657.344	1312.67	2	1312.68	-0.0112	1	30.85	0.0013	K	SEGVQIGGPRSAR	G
jgi|Trire2|55584|e_gw1.2.322.1	53	41193	4	4	1	1	18521	33760	1	1	1	657.345	1312.67	2	1312.68	-0.0097	1	23.72	0.006	K	SEGVQIGGPRSAR	G
jgi|Trire2|53673|e_gw1.1.615.1	53	43159	2	2	2	2	8515	12137	1	1	1	518.283	1034.55	2	1034.55	-0.0001	0	40.07	0.00022	K	AFTVTAAQAR	K
jgi|Trire2|53673|e_gw1.1.615.1	53	43159	2	2	2	2	18073	5792	1	1	1	651.839	1301.66	2	1300.66	1.0005	0	27.56	0.0026	R	HEIVAVASSSSSK	R
jgi|Trire2|73450|kg2.C_scaffold_9000053	52	10660	1	1	1	1	9926	34048	1	1	1	542.84	1083.67	2	1083.67	0.0002	0	52.07	1.5e-05	R	LVTVAVLVDR	M
jgi|Trire2|79495|estExt_GeneWisePlus.C_140142	52	68698	2	2	2	2	3481	26164	1	1	1	427.758	853.502	2	853.502	-0.0005	0	32.37	0.0011	K	LQLDLPR	G
jgi|Trire2|79495|estExt_GeneWisePlus.C_140142	52	68698	2	2	2	2	27698	48595	1	1	1	797.939	1593.86	2	1593.87	-0.0009	0	37.13	0.00097	R	IFEGVILLDGVEYK	L
jgi|Trire2|48883|estExt_Genewise1.C_110254	52	47558	3	3	3	3	5496	17151	1	1	1	464.777	927.539	2	927.539	0	0	23.74	0.0059	K	VQDLAALAK	S
jgi|Trire2|48883|estExt_Genewise1.C_110254	52	47558	3	3	3	3	21383	22340	1	1	1	701.383	1400.75	2	1400.75	0	0	18.06	0.02	K	DTQGPTTTLAVVAK	A
jgi|Trire2|48883|estExt_Genewise1.C_110254	52	47558	3	3	3	3	23834	28669	1	1	1	740.928	1479.84	2	1479.84	0.0006	0	40.47	0.00031	R	GAGILLAGTSLVHSGK	V
jgi|Trire2|43814|estExt_Genewise1.C_10470	51	10424	1	1	1	1	30638	26491	1	1	1	847.443	1692.87	2	1691.87	1.0045	0	51.24	1.6e-05	R	TIAGGAYTVATPAAAAMR	S
jgi|Trire2|79169|estExt_GeneWisePlus.C_120513	50	38952	3	3	2	2	8672	8069	1	1	1	523.304	1044.59	2	1044.59	0	1	23.53	0.0062	K	RNDLVISTK	I
jgi|Trire2|79169|estExt_GeneWisePlus.C_120513	50	38952	3	3	2	2	8673	7998	1	1	1	523.304	1044.59	2	1044.59	0.0001	1	28.11	0.0023	K	RNDLVISTK	I
jgi|Trire2|79169|estExt_GeneWisePlus.C_120513	50	38952	3	3	2	2	11183	12241	1	1	1	558.296	1114.58	2	1114.58	0.0009	0	26.7	0.0031	R	AFNHIIDTGK	A
jgi|Trire2|74194|estExt_GeneWisePlus.C_11306	49	28631	2	2	2	2	8596	9708	1	1	1	521.307	1040.6	2	1040.6	0.0005	0	29.1	0.0041	K	VVVVTGASGPR	G
jgi|Trire2|74194|estExt_GeneWisePlus.C_11306	49	28631	2	2	2	2	15323	26239	1	1	1	620.322	1238.63	2	1238.63	0.0005	0	36.42	0.00038	R	FVNQVVSDFGK	I
jgi|Trire2|21742|estExt_fgenesh1_pm.C_40092	49	49959	4	4	3	3	12218	20721	1	1	1	573.799	1145.58	2	1145.58	-0.0002	0	19.18	0.016	R	FPGQLNSDLR	K
jgi|Trire2|21742|estExt_fgenesh1_pm.C_40092	49	49959	4	4	3	3	12219	21130	1	1	1	573.799	1145.58	2	1145.58	0.0002	0	21.17	0.012	R	FPGQLNSDLR	K
jgi|Trire2|21742|estExt_fgenesh1_pm.C_40092	49	49959	4	4	3	3	20026	20889	1	1	1	678.333	1354.65	2	1354.65	-0.0005	0	15.08	0.038	R	LNVYFNEASGNK	Y
jgi|Trire2|21742|estExt_fgenesh1_pm.C_40092	49	49959	4	4	3	3	27358	37848	1	1	1	793.417	1584.82	2	1584.82	0.0008	0	37.62	0.00059	R	AVLVDLEPGTMDAVR	S
jgi|Trire2|122886|estExt_fgenesh5_pg.C_160102	47	50411	3	3	2	2	12218	20721	1	0	1	573.799	1145.58	2	1145.58	-0.0002	0	19.18	0.016	R	FPGQLNSDLR	K
jgi|Trire2|122886|estExt_fgenesh5_pg.C_160102	47	50411	3	3	2	2	12219	21130	1	0	1	573.799	1145.58	2	1145.58	0.0002	0	21.17	0.012	R	FPGQLNSDLR	K
jgi|Trire2|122886|estExt_fgenesh5_pg.C_160102	47	50411	3	3	2	2	27358	37848	1	0	1	793.417	1584.82	2	1584.82	0.0008	0	37.62	0.00059	R	AVLVDLEPGTMDAVR	A
jgi|Trire2|72615|kg2.C_scaffold_3000050	47	68273	5	5	3	3	754	44585	1	1	1	743.441	742.434	1	742.434	0.0001	0	17.82	0.036	R	GDIIGIR	G
jgi|Trire2|72615|kg2.C_scaffold_3000050	47	68273	5	5	3	3	762	46497	1	1	1	743.442	742.434	1	742.434	0.0005	0	17.65	0.037	R	GDIIGIR	G
jgi|Trire2|72615|kg2.C_scaffold_3000050	47	68273	5	5	3	3	5992	24550	1	1	1	473.783	945.552	2	945.553	-0.0011	0	20.2	0.013	R	IAPELYLK	M
jgi|Trire2|72615|kg2.C_scaffold_3000050	47	68273	5	5	3	3	6365	22158	1	1	1	479.778	957.542	2	957.543	-0.0009	0	26.88	0.003	K	MLVVGGLNR	V
jgi|Trire2|72615|kg2.C_scaffold_3000050	47	68273	5	5	3	3	6366	22164	1	1	1	479.778	957.542	2	957.543	-0.0006	0	23.94	0.0057	K	MLVVGGLNR	V
jgi|Trire2|79738|estExt_GeneWisePlus.C_150082	20	46263	3	3	2	2	754	44585	1	0	1	743.441	742.434	1	742.434	0.0001	0	17.82	0.036	R	LTPGSLR	L
jgi|Trire2|79738|estExt_GeneWisePlus.C_150082	20	46263	3	3	2	2	762	46497	1	0	1	743.442	742.434	1	742.434	0.0005	0	17.65	0.037	R	LTPGSLR	L
jgi|Trire2|79738|estExt_GeneWisePlus.C_150082	20	46263	3	3	2	2	34121	45453	1	0	1	913.466	1824.92	2	1823.93	0.9895	1	15.61	0.047	R	AGEWVLAVSTDHRDLR	K
jgi|Trire2|102935|fgenesh5_pg.C_scaffold_1000568	27	39736	3	3	1	1	754	44585	1	0	1	743.441	742.434	1	742.434	0.0001	0	17.82	0.036	R	IAGVDIR	W
jgi|Trire2|102935|fgenesh5_pg.C_scaffold_1000568	27	39736	3	3	1	1	761	48146	1	0	1	743.442	742.434	1	742.434	0.0005	0	23.07	0.011	R	IAGVDIR	W
jgi|Trire2|102935|fgenesh5_pg.C_scaffold_1000568	27	39736	3	3	1	1	762	46497	1	0	1	743.442	742.434	1	742.434	0.0005	0	17.65	0.037	R	IAGVDIR	W
jgi|Trire2|121126|estExt_fgenesh5_pg.C_60037	47	30248	2	2	2	2	10871	43888	1	1	1	553.803	1105.59	2	1105.59	-0.0001	0	41.17	0.00014	K	AFFDPVAALR	A
jgi|Trire2|121126|estExt_fgenesh5_pg.C_60037	47	30248	2	2	2	2	14735	35802	1	1	1	613.314	1224.61	2	1224.61	-0.0002	0	20.34	0.012	K	SNDLLPTYFR	F
jgi|Trire2|79955|estExt_GeneWisePlus.C_160220	47	40744	3	3	3	3	1567	17483	1	1	1	394.237	786.459	2	786.46	-0.0007	0	13.97	0.049	R	IELLSGR	R
jgi|Trire2|79955|estExt_GeneWisePlus.C_160220	47	40744	3	3	3	3	7361	31242	1	1	1	497.284	992.554	2	992.554	0	0	33.93	0.00092	R	GSTVFEIIK	A
jgi|Trire2|79955|estExt_GeneWisePlus.C_160220	47	40744	3	3	3	3	14006	28036	1	1	1	400.884	1199.63	3	1199.63	-0.0001	0	29.63	0.003	R	DYIHVVDLAR	G
jgi|Trire2|110403|fgenesh5_pg.C_scaffold_20000062	14	37902	1	1	1	1	1567	17483	1	0	1	394.237	786.459	2	786.46	-0.0007	0	13.97	0.049	R	LELIGSR	M
jgi|Trire2|57581|e_gw1.4.349.1	47	39117	1	1	1	1	13989	14785	1	1	1	600.341	1198.67	2	1198.67	0.0012	0	46.72	4.2e-05	R	AASTALIQTPAR	S
jgi|Trire2|123801|estExt_fgenesh5_pg.C_270006	47	64138	3	3	3	3	8072	38037	1	1	1	511.294	1020.57	2	1020.58	-0.0016	0	23.7	0.026	R	VFSIGPVFR	A
jgi|Trire2|123801|estExt_fgenesh5_pg.C_270006	47	64138	3	3	3	3	13922	26825	1	1	1	599.333	1196.65	2	1196.65	0.0003	0	33.02	0.0015	R	SPVQQAIADIR	V
jgi|Trire2|123801|estExt_fgenesh5_pg.C_270006	47	64138	3	3	3	3	18581	22388	1	1	1	658.336	1314.66	2	1314.66	-0.0032	0	23.8	0.0059	K	AYLAQSPQFYK	Q
jgi|Trire2|81576|estExt_GeneWisePlus.C_260006	46	115265	2	2	2	2	982	12430	1	1	1	378.74	755.465	2	755.465	-0.0002	0	36.06	0.00036	K	VGVINVR	V
jgi|Trire2|81576|estExt_GeneWisePlus.C_260006	46	115265	2	2	2	2	24918	42349	1	1	1	759.914	1517.81	2	1517.81	0.0003	0	24.81	0.0062	R	VFVLDPAVSPAFEK	D
jgi|Trire2|48707|estExt_Genewise1.C_100658	46	98412	3	3	3	3	7926	28769	1	1	1	508.288	1014.56	2	1014.56	-0.0005	0	25.03	0.0076	R	NAVWIISGR	D
jgi|Trire2|48707|estExt_Genewise1.C_100658	46	98412	3	3	3	3	12318	14412	1	1	1	575.298	1148.58	2	1148.58	-0.0005	0	15.76	0.034	R	YLQSLASDPR	N
jgi|Trire2|48707|estExt_Genewise1.C_100658	46	98412	3	3	3	3	21882	42282	1	1	1	707.911	1413.81	2	1412.8	1.0045	0	35.31	0.00049	R	VQVGVFPIGIDAAK	V
jgi|Trire2|76939|estExt_GeneWisePlus.C_60627	46	22125	3	3	3	3	4967	16316	1	1	1	453.755	905.496	2	905.497	-0.0007	0	22.76	0.019	K	LVGEYGLR	N
jgi|Trire2|76939|estExt_GeneWisePlus.C_60627	46	22125	3	3	3	3	5654	31837	1	1	1	467.784	933.553	2	933.553	-0.0002	0	34.23	0.0014	K	LDYVLALK	I
jgi|Trire2|76939|estExt_GeneWisePlus.C_60627	46	22125	3	3	3	3	8439	26499	1	1	1	516.795	1031.58	2	1031.58	-0.0007	0	24.93	0.01	R	LFEGNALIR	R
jgi|Trire2|104491|fgenesh5_pg.C_scaffold_3000446	46	14353	1	1	1	1	10734	9665	1	1	1	551.814	1101.61	2	1101.61	-0.0005	0	45.91	0.00025	R	VLTVTNATQR	N
jgi|Trire2|123827|estExt_fgenesh5_pg.C_270067	46	83056	2	2	2	2	20377	32033	1	1	1	456.589	1366.74	3	1365.74	1.0035	0	34.73	0.00055	R	VDLIFGAHPELR	A
jgi|Trire2|123827|estExt_fgenesh5_pg.C_270067	46	83056	2	2	2	2	24224	34343	1	1	1	498.928	1493.76	3	1493.76	0.0002	0	25.54	0.004	K	DAGHDITVPFIPGR	N
jgi|Trire2|123753|estExt_fgenesh5_pg.C_260026	45	17781	1	1	1	1	9356	20536	1	1	1	534.314	1066.61	2	1066.61	0.0003	0	45.45	0.00011	K	ESTLHLVLR	L
jgi|Trire2|75564|estExt_GeneWisePlus.C_30914	45	20086	1	1	1	1	25943	21538	1	1	1	774.918	1547.82	2	1547.82	0.001	0	44.88	6.2e-05	K	VLEQLSGQTPVYSK	A
jgi|Trire2|76744|estExt_GeneWisePlus.C_60244	44	41375	1	1	1	1	20720	31391	1	1	1	689.364	1376.71	2	1375.71	1.0034	0	44.27	8e-05	K	NYGVEAEVINLR	S
jgi|Trire2|123681|estExt_fgenesh5_pg.C_250042	44	31927	1	1	1	1	9920	22271	1	1	1	542.809	1083.6	2	1083.6	0.0005	0	44	0.00018	K	LDILVNNAGR	T
jgi|Trire2|72643|kg2.C_scaffold_3000078	44	46746	1	1	1	1	2448	11577	1	1	1	410.227	818.44	2	818.44	0	0	43.73	7.9e-05	K	GNAFVVGR	S
jgi|Trire2|75713|estExt_GeneWisePlus.C_40141	44	63559	1	1	1	1	13020	47620	1	1	1	584.856	1167.7	2	1167.7	0.0004	0	43.63	0.00011	R	DQILAVLIAGR	D
jgi|Trire2|23059|estExt_fgenesh1_pm.C_210055	44	15251	1	1	1	1	5949	16526	1	1	1	473.276	944.537	2	944.537	0.0006	0	43.56	0.00017	R	VIMSAPLSK	E
jgi|Trire2|60626|e_gw1.8.470.1	43	102998	2	2	2	2	4827	24451	1	1	1	452.758	903.502	2	903.503	-0.0008	0	19.2	0.023	R	TILDSLSR	I
jgi|Trire2|60626|e_gw1.8.470.1	43	102998	2	2	2	2	26253	41572	1	1	1	779.902	1557.79	2	1557.79	-0.0003	0	39.64	0.00023	R	ADQGVSAAQWLGSLR	E
jgi|Trire2|123705|estExt_fgenesh5_pg.C_250090	43	68329	2	2	2	2	12027	16997	1	1	1	570.835	1139.66	2	1139.65	0.0002	0	33.71	0.00069	R	ILIGSAPTPSGK	R
jgi|Trire2|123705|estExt_fgenesh5_pg.C_250090	43	68329	2	2	2	2	23214	33665	1	1	1	731.904	1461.79	2	1460.79	1.0061	0	24	0.0056	R	ILTTNVWSSELAK	L
jgi|Trire2|121000|estExt_fgenesh5_pg.C_50327	43	54538	4	4	4	4	1000	7369	1	1	1	379.185	756.355	2	756.356	-0.0002	0	19.84	0.01	R	YAFSGGR	E
jgi|Trire2|121000|estExt_fgenesh5_pg.C_50327	43	54538	4	4	4	4	11717	23697	1	1	1	566.804	1131.59	2	1131.59	0.0008	0	27.8	0.012	R	FLDALQGPGSK	M
jgi|Trire2|121000|estExt_fgenesh5_pg.C_50327	43	54538	4	4	4	4	19506	21574	1	1	1	670.335	1338.66	2	1338.66	-0.0008	0	25.61	0.004	K	LQEYVGAFQER	R
jgi|Trire2|121000|estExt_fgenesh5_pg.C_50327	43	54538	4	4	4	4	36485	50648	1	1	1	960.501	1918.99	2	1918.99	-0.0021	0	16.12	0.031	K	LIDEFGTSLIDDALLER	W
jgi|Trire2|120012|estExt_fgenesh5_pg.C_20061	42	18017	2	2	1	1	10630	29356	1	1	1	550.34	1098.66	2	1098.66	0	0	24.72	0.012	R	AIVGASLEVIK	E
jgi|Trire2|120012|estExt_fgenesh5_pg.C_20061	42	18017	2	2	1	1	10631	29442	1	1	1	550.34	1098.66	2	1098.66	0.0002	0	34.81	0.0013	R	AIVGASLEVIK	E
jgi|Trire2|2433|fgenesh1_pm.C_scaffold_2000222	41	32190	6	6	1	1	3195	15251	1	1	1	421.758	841.502	2	841.502	-0.0005	0	19.45	0.031	M	AVITSVPR	G
jgi|Trire2|2433|fgenesh1_pm.C_scaffold_2000222	41	32190	6	6	1	1	3200	15224	1	1	1	421.758	841.502	2	841.502	-0.0001	0	20.45	0.027	M	AVITSVPR	G
jgi|Trire2|2433|fgenesh1_pm.C_scaffold_2000222	41	32190	6	6	1	1	3202	14845	1	1	1	421.759	841.502	2	841.502	0.0002	0	19.85	0.032	M	AVITSVPR	G
jgi|Trire2|2433|fgenesh1_pm.C_scaffold_2000222	41	32190	6	6	1	1	3204	15173	1	1	1	421.759	841.503	2	841.502	0.001	0	24.57	0.011	M	AVITSVPR	G
jgi|Trire2|2433|fgenesh1_pm.C_scaffold_2000222	41	32190	6	6	1	1	3205	15018	1	1	1	421.759	841.503	2	841.502	0.0013	0	23.24	0.014	M	AVITSVPR	G
jgi|Trire2|2433|fgenesh1_pm.C_scaffold_2000222	41	32190	6	6	1	1	3206	15096	1	1	1	421.759	841.504	2	841.502	0.0017	0	18.91	0.039	M	AVITSVPR	G
jgi|Trire2|120198|estExt_fgenesh5_pg.C_20418	41	100868	2	2	2	2	361	15716	1	1	1	361.216	720.417	2	720.417	0.0002	0	19.98	0.01	R	VTIFGGK	A
jgi|Trire2|120198|estExt_fgenesh5_pg.C_20418	41	100868	2	2	2	2	19038	33625	1	1	1	663.851	1325.69	2	1325.69	0.0014	0	34.57	0.00057	K	VIFLEDYNVSK	A
jgi|Trire2|122366|estExt_fgenesh5_pg.C_120018	26	134232	2	2	2	2	361	15716	1	0	1	361.216	720.417	2	720.417	0.0002	0	19.98	0.01	R	SLLFGGK	T
jgi|Trire2|122366|estExt_fgenesh5_pg.C_120018	26	134232	2	2	2	2	8877	31992	1	0	1	525.765	1049.52	2	1048.52	0.9964	0	23.57	0.038	K	SSLDFPDLR	S
jgi|Trire2|79895|estExt_GeneWisePlus.C_160098	24	104389	1	1	1	1	8877	31992	1	0	1	525.765	1049.52	2	1048.51	1.0005	0	23.57	0.038	R	STSVNSADLR	R
jgi|Trire2|57263|e_gw1.4.735.1	40	58536	5	5	1	1	250	33357	1	1	1	714.389	713.382	1	713.382	-0.0002	0	23.24	0.0047	K	QPGASVR	V
jgi|Trire2|57263|e_gw1.4.735.1	40	58536	5	5	1	1	255	43785	1	1	1	714.389	713.382	1	713.382	0.0001	0	15.01	0.032	K	QPGASVR	V
jgi|Trire2|57263|e_gw1.4.735.1	40	58536	5	5	1	1	256	45702	1	1	1	714.389	713.382	1	713.382	0.0001	0	17.68	0.017	K	QPGASVR	V
jgi|Trire2|57263|e_gw1.4.735.1	40	58536	5	5	1	1	258	49581	1	1	1	714.39	713.382	1	713.382	0.0004	0	18.7	0.013	K	QPGASVR	V
jgi|Trire2|57263|e_gw1.4.735.1	40	58536	5	5	1	1	263	33900	1	1	1	358.2	714.386	2	713.382	1.0037	0	17.1	0.019	K	QPGASVR	V
jgi|Trire2|68909|e_gw1.26.100.1	40	12972	1	1	1	1	1754	6321	1	1	1	398.75	795.486	2	795.485	0.0005	0	39.61	0.00011	K	IVPTAAPK	V
jgi|Trire2|5227|fgenesh1_pm.C_scaffold_21000010	39	123682	2	2	1	1	13142	31965	1	1	1	587.352	1172.69	2	1172.69	-0.0017	0	36.06	0.0012	R	LYLINSPVVR	A
jgi|Trire2|5227|fgenesh1_pm.C_scaffold_21000010	39	123682	2	2	1	1	13162	31953	1	1	1	587.853	1173.69	2	1172.69	1	0	21.32	0.027	R	LYLINSPVVR	A
jgi|Trire2|123176|estExt_fgenesh5_pg.C_180195	39	17904	1	1	1	1	19785	44070	1	1	1	674.842	1347.67	2	1347.67	-0.0002	0	38.72	0.00039	K	SVSLDEMIDIAR	T
jgi|Trire2|123714|estExt_fgenesh5_pg.C_250114	39	26291	1	1	1	1	33607	34342	1	1	1	603.996	1808.97	3	1807.96	1.0071	0	38.63	0.00024	R	IPAEAITGLGAGEAFVHR	N
jgi|Trire2|80025|estExt_GeneWisePlus.C_160337	38	16743	3	3	2	2	15224	19612	1	1	1	412.891	1235.65	3	1235.65	0.0005	1	21.02	0.011	R	LTLDFETNKR	I
jgi|Trire2|80025|estExt_GeneWisePlus.C_160337	38	16743	3	3	2	2	15226	19621	1	1	1	618.834	1235.65	2	1235.65	0.0024	1	22.12	0.0084	R	LTLDFETNKR	I
jgi|Trire2|80025|estExt_GeneWisePlus.C_160337	38	16743	3	3	2	2	45768	39301	1	1	1	793.083	2376.23	3	2375.22	1.0047	0	22.84	0.0072	K	HLGFDSIPTNVIPVSQAQAPER	G
jgi|Trire2|72012|kg2.C_scaffold_18000025	38	61317	1	1	1	1	29144	13108	1	1	1	820.38	1638.74	2	1637.74	1.0011	0	37.82	0.00047	K	FDTPAGGSGYQSQAPR	Q
jgi|Trire2|21425|estExt_fgenesh1_pm.C_20025	38	49233	1	1	1	1	11979	21935	1	1	1	570.308	1138.6	2	1138.6	-0.0004	0	37.76	0.00029	K	TGVFYGGTPIK	N
jgi|Trire2|123471|estExt_fgenesh5_pg.C_220060	38	46923	2	2	1	1	10878	28850	1	1	1	553.814	1105.61	2	1105.61	-0.0005	0	26.61	0.0032	R	FQIIESTLR	E
jgi|Trire2|123471|estExt_fgenesh5_pg.C_220060	38	46923	2	2	1	1	10881	28695	1	1	1	553.814	1105.61	2	1105.61	0.0002	0	25.02	0.0045	R	FQIIESTLR	E
jgi|Trire2|81014|estExt_GeneWisePlus.C_220017	38	141064	2	2	1	1	8475	23947	1	1	1	517.288	1032.56	2	1032.56	0.0002	0	24.52	0.005	R	APVLSYDLR	F
jgi|Trire2|81014|estExt_GeneWisePlus.C_220017	38	141064	2	2	1	1	8477	23876	1	1	1	517.288	1032.56	2	1032.56	0.0007	0	27.04	0.0029	R	APVLSYDLR	F
jgi|Trire2|123174|estExt_fgenesh5_pg.C_180193	37	51606	3	3	3	3	955	11498	1	1	1	377.732	753.45	2	753.45	0	0	13.13	0.049	R	NVPGVLR	K
jgi|Trire2|123174|estExt_fgenesh5_pg.C_180193	37	51606	3	3	3	3	11058	35878	1	1	1	556.34	1110.66	2	1110.66	-0.0001	0	19.73	0.02	R	GTVVDIPALVK	A
jgi|Trire2|123174|estExt_fgenesh5_pg.C_180193	37	51606	3	3	3	3	20507	29877	1	1	1	685.394	1368.77	2	1368.77	0.0003	0	35.93	0.0013	K	ILLLENVNQTGR	D
jgi|Trire2|105035|fgenesh5_pg.C_scaffold_4000413	37	34499	1	1	1	1	8959	28798	1	1	1	527.29	1052.57	2	1052.57	0.0003	0	36.8	0.0015	R	IGLFYPSTR	K
jgi|Trire2|23316|estExt_fgenesh1_pm.C_280039	37	19145	1	1	1	1	16002	16307	1	1	1	627.318	1252.62	2	1252.62	0.0008	0	36.55	0.00046	R	YFQGPGTSAGLR	S
jgi|Trire2|121143|estExt_fgenesh5_pg.C_60115	36	57942	3	3	3	3	2334	8569	1	1	1	408.206	814.397	2	814.397	0.0001	0	30.8	0.0022	K	YGSIGYR	Y
jgi|Trire2|121143|estExt_fgenesh5_pg.C_60115	36	57942	3	3	3	3	2839	12572	1	1	1	418.735	835.455	2	835.455	-0.0004	0	20.81	0.021	K	YAISNIR	E
jgi|Trire2|121143|estExt_fgenesh5_pg.C_60115	36	57942	3	3	3	3	22317	43954	1	1	1	715.399	1428.78	2	1428.78	0.0002	0	16.1	0.031	K	LVALVDSIEDVTR	S
jgi|Trire2|120868|estExt_fgenesh5_pg.C_40582	36	16862	1	1	1	1	3215	21703	1	1	1	422.269	842.523	2	842.523	0	0	36.31	0.0013	R	LILIESR	I
jgi|Trire2|52208|estExt_Genewise1.C_280250	36	86584	1	1	1	1	17660	17279	1	1	1	647.815	1293.62	2	1293.61	0.0024	0	35.98	0.00042	R	FIICDAGGSQAR	F
jgi|Trire2|81110|estExt_GeneWisePlus.C_220208	36	256583	5	5	5	5	1299	30637	3	0	1	386.258	770.501	2	770.501	-0.0007	0	18.37	0.024	K	IVTIIGR	E
jgi|Trire2|81110|estExt_GeneWisePlus.C_220208	36	256583	5	5	5	5	4760	22296	1	1	1	451.758	901.501	2	901.502	-0.0014	0	25.25	0.043	K	SGIPYPLR	V
jgi|Trire2|81110|estExt_GeneWisePlus.C_220208	36	256583	5	5	5	5	8915	32109	1	1	1	526.348	1050.68	2	1050.68	0.0005	0	17.05	0.02	R	ILPIVQQLK	S
jgi|Trire2|81110|estExt_GeneWisePlus.C_220208	36	256583	5	5	5	5	23950	28507	1	1	1	742.381	1482.75	2	1482.75	0.0009	0	14.75	0.041	K	ALETLTFYNQQR	R
jgi|Trire2|81110|estExt_GeneWisePlus.C_220208	36	256583	5	5	5	5	25592	33368	1	1	1	769.884	1537.75	2	1537.75	0.0001	0	23.58	0.0061	R	GGPVPVSPSLDGWDR	D
jgi|Trire2|60089|e_gw1.7.470.1	36	16130	1	1	1	1	25770	17764	1	1	1	771.399	1540.78	2	1540.78	-0.0006	0	35.61	0.00046	K	LSPEEGQQVLASQR	L
jgi|Trire2|21890|estExt_fgenesh1_pm.C_50075	35	14949	1	1	1	1	16007	35726	1	1	1	627.337	1252.66	2	1252.66	-0.0005	0	35.33	0.00049	K	DLELLLMHNR	T
jgi|Trire2|73985|estExt_GeneWisePlus.C_10856	35	18727	1	1	1	1	20239	23737	1	1	1	681.825	1361.64	2	1361.64	-0.0013	0	34.95	0.0016	K	EGGAPGEFAPQFR	G
jgi|Trire2|122811|estExt_fgenesh5_pg.C_150123	35	40871	1	1	1	1	7449	35135	1	1	1	498.283	994.552	2	994.552	0.0001	0	34.82	0.00054	R	VLMTSIFGK	V
jgi|Trire2|122001|estExt_fgenesh5_pg.C_100076	35	14733	2	2	2	2	6078	28576	1	1	1	475.289	948.564	2	948.564	-0.0004	0	30.64	0.0029	R	NLYIISVK	G
jgi|Trire2|122001|estExt_fgenesh5_pg.C_100076	35	14733	2	2	2	2	22800	36537	1	1	1	723.378	1444.74	2	1444.74	0.0003	0	20.13	0.013	R	LPAGGVGDMVMATVK	K
jgi|Trire2|82534|estExt_GeneWisePlus.C_400011	34	79313	1	1	1	1	5072	10098	1	1	1	455.777	909.539	2	909.54	-0.0001	0	34.16	0.0011	R	ALAGPVVQR	Y
jgi|Trire2|47795|estExt_Genewise1.C_80584	34	13308	2	2	1	1	3273	8205	1	1	1	423.728	845.442	2	845.443	-0.0007	0	31.57	0.0042	K	CLTVTPR	K
jgi|Trire2|47795|estExt_Genewise1.C_80584	34	13308	2	2	1	1	3276	8272	1	1	1	423.729	845.443	2	845.443	-0.0002	0	19.37	0.015	K	CLTVTPR	K
jgi|Trire2|73790|estExt_GeneWisePlus.C_10551	34	7952	1	1	1	1	1144	8942	1	1	1	382.227	762.439	2	762.439	0.0003	0	33.87	0.00082	R	YLAVAAR	A
jgi|Trire2|75421|estExt_GeneWisePlus.C_30650	34	89020	1	1	1	1	18374	23666	1	1	1	655.809	1309.6	2	1309.61	-0.0009	0	33.69	0.002	R	GVSFWTQNDTR	Q
jgi|Trire2|74041|estExt_GeneWisePlus.C_10953	34	52889	2	2	2	2	12175	13005	1	1	1	572.819	1143.62	2	1143.62	-0.0004	0	26.72	0.0031	R	GTSVILTSNPR	N
jgi|Trire2|74041|estExt_GeneWisePlus.C_10953	34	52889	2	2	2	2	23188	35211	1	1	1	731.377	1460.74	2	1460.74	-0.0009	0	20.83	0.011	K	YTWENVAIVPGGR	A
jgi|Trire2|43615|estExt_Genewise1.C_10111	33	35529	1	1	1	1	16415	16949	1	1	1	630.845	1259.68	2	1259.67	0.0035	0	33.43	0.00073	R	TSIEAAGGNLTVK	M
jgi|Trire2|58519|e_gw1.5.870.1	33	25399	1	1	1	1	983	14017	1	1	1	378.74	755.466	2	755.465	0.0003	0	33.35	0.00067	R	LAVQIGR	A
jgi|Trire2|121023|estExt_fgenesh5_pg.C_50366	33	55383	2	2	2	2	5555	7705	1	1	1	465.772	929.53	2	929.529	0.0003	0	24.07	0.01	K	AISGVQTVR	F
jgi|Trire2|121023|estExt_fgenesh5_pg.C_50366	33	55383	2	2	2	2	13938	29679	1	1	1	599.363	1196.71	2	1196.71	-0.0009	0	25.68	0.0064	K	LENIIILQNK	V
jgi|Trire2|122689|estExt_fgenesh5_pg.C_140106	33	122842	2	2	2	2	1906	44600	1	1	1	403.191	804.368	2	804.361	0.0063	0	29.3	0.0025	K	SEDADLR	I
jgi|Trire2|122689|estExt_fgenesh5_pg.C_140106	33	122842	2	2	2	2	24207	14974	1	1	1	498.624	1492.85	3	1491.84	1.01	0	20.63	0.031	R	DLSHVPITALALSR	S
jgi|Trire2|123445|estExt_fgenesh5_pg.C_220009	29	84510	1	1	1	1	1906	44600	1	0	1	403.191	804.368	2	804.361	0.0063	0	29.3	0.0025	K	EDGTDIR	R
jgi|Trire2|45736|estExt_Genewise1.C_31083	33	35449	1	1	1	1	15818	26463	1	1	1	624.833	1247.65	2	1247.65	0.0005	0	32.86	0.00086	R	LWELATGTTTR	R
jgi|Trire2|73774|estExt_GeneWisePlus.C_10526	33	73728	1	1	1	1	9277	23656	1	1	1	532.791	1063.57	2	1063.57	0.0009	0	32.84	0.00083	R	NVTYGELLR	D
jgi|Trire2|123408|estExt_fgenesh5_pg.C_210075	32	48117	1	1	1	1	15939	23659	1	1	1	626.352	1250.69	2	1250.69	0.0015	0	32.34	0.0021	K	NIVLSGGSTLYK	D
jgi|Trire2|109304|fgenesh5_pg.C_scaffold_15000106	32	24068	1	1	1	1	29	4242	1	1	1	352.212	702.41	2	701.407	1.0025	0	32.22	0.00096	R	IIGNASK	V
jgi|Trire2|5233|fgenesh1_pm.C_scaffold_21000016	32	47126	2	2	1	1	16416	21709	1	1	1	630.849	1259.68	2	1259.68	-0.0004	0	26.82	0.0066	R	ISVAGITSSNVGR	L
jgi|Trire2|5233|fgenesh1_pm.C_scaffold_21000016	32	47126	2	2	1	1	16417	21773	1	1	1	630.849	1259.68	2	1259.68	-0.0003	0	24.73	0.033	R	ISVAGITSSNVGR	L
jgi|Trire2|120534|estExt_fgenesh5_pg.C_30561	31	72072	1	1	1	1	23593	28106	1	1	1	736.857	1471.7	2	1470.7	1.0008	0	31.17	0.0035	K	SSYVDYDLVTPGR	T
jgi|Trire2|123198|estExt_fgenesh5_pg.C_190020	31	31883	2	2	2	2	11097	16810	1	1	1	556.774	1111.53	2	1111.53	0.001	0	24.89	0.015	K	LENSMSLYR	C
jgi|Trire2|123198|estExt_fgenesh5_pg.C_190020	31	31883	2	2	2	2	13808	22413	1	1	1	597.823	1193.63	2	1193.63	0.0015	0	22.77	0.0073	R	LQTYSIDLNK	T
jgi|Trire2|66950|e_gw1.20.256.1	31	48879	2	2	1	1	7102	47904	2	0	1	493.287	984.559	2	984.56	-0.0008	0	26.11	0.016	K	LQEIDVLR	Q
jgi|Trire2|66950|e_gw1.20.256.1	31	48879	2	2	1	1	7105	48341	1	0	1	493.288	984.56	2	984.56	0	0	26.01	0.016	K	LQEIDVLR	Q
jgi|Trire2|55508|e_gw1.2.232.1	31	54324	1	1	1	1	1018	10745	1	1	1	379.73	757.445	2	756.449	0.9959	0	31.11	0.0046	R	VEAGILR	N
jgi|Trire2|23184|estExt_fgenesh1_pm.C_240047	31	38214	3	3	3	3	9224	24472	1	1	1	531.801	1061.59	2	1061.59	0.0014	0	21.49	0.0096	K	GYSSPIVALR	K
jgi|Trire2|23184|estExt_fgenesh1_pm.C_240047	31	38214	3	3	3	3	9789	26607	1	1	1	541.819	1081.62	2	1081.62	-0.0001	0	22.33	0.018	K	NIANPIATLR	S
jgi|Trire2|23184|estExt_fgenesh1_pm.C_240047	31	38214	3	3	3	3	19431	32473	1	1	1	669.349	1336.68	2	1335.68	1.006	0	17	0.025	K	SNVLSQTDGLFR	T
jgi|Trire2|57049|e_gw1.3.851.1	31	46985	1	1	1	1	15683	27133	1	1	1	622.822	1243.63	2	1243.63	-0.0023	0	30.78	0.0013	K	LNWASGGGLVDR	R
jgi|Trire2|76620|estExt_GeneWisePlus.C_50837	31	73236	2	2	1	1	6742	17336	1	1	1	485.788	969.56	2	969.561	-0.0003	0	23.44	0.017	R	LQQLAELR	R
jgi|Trire2|76620|estExt_GeneWisePlus.C_50837	31	73236	2	2	1	1	6743	17282	1	1	1	485.788	969.561	2	969.561	-0.0002	0	25.15	0.011	R	LQQLAELR	R
jgi|Trire2|73665|estExt_GeneWisePlus.C_10320	30	54733	2	2	2	2	26104	39979	1	1	1	776.942	1551.87	2	1550.87	1.0032	0	28.74	0.0064	K	LNITPTGPELELVR	R
jgi|Trire2|73665|estExt_GeneWisePlus.C_10320	30	54733	2	2	2	2	31180	44235	1	1	1	571.971	1712.89	3	1711.89	1.0026	0	18.07	0.02	K	DIHIFENQDISLLR	R
jgi|Trire2|53818|e_gw1.1.854.1	30	31980	1	1	1	1	28103	41682	1	1	1	802.389	1602.76	2	1602.77	-0.0042	0	30.15	0.0015	K	NLSYTFPDFSTGVR	N
jgi|Trire2|52055|estExt_Genewise1.C_270237	30	46849	2	2	2	2	5652	18251	1	1	1	467.759	933.503	2	933.503	-0.0004	0	19.54	0.022	R	NALGGTVFR	E
jgi|Trire2|52055|estExt_Genewise1.C_270237	30	46849	2	2	2	2	13676	29117	1	1	1	596.288	1190.56	2	1190.56	0.0004	0	24.65	0.0052	K	YYDLGLEYR	D
jgi|Trire2|120722|estExt_fgenesh5_pg.C_40306	30	36286	3	3	2	2	13953	42681	1	1	1	599.817	1197.62	2	1197.62	0.0002	0	14.66	0.042	K	YPENFFILR	G
jgi|Trire2|120722|estExt_fgenesh5_pg.C_40306	30	36286	3	3	2	2	20374	37005	1	1	1	684.351	1366.69	2	1366.69	-0.0015	0	20.31	0.012	R	GVSFTFGPDVVSR	F
jgi|Trire2|120722|estExt_fgenesh5_pg.C_40306	30	36286	3	3	2	2	20406	37022	1	1	1	684.852	1367.69	2	1366.69	1.0013	0	21.98	0.0087	R	GVSFTFGPDVVSR	F
jgi|Trire2|75368|estExt_GeneWisePlus.C_30523	29	44227	2	2	1	1	28817	15478	1	1	1	814.431	1626.85	2	1625.85	0.9993	0	22.75	0.0073	R	ISQVAGQLTGNPTAGGR	E
jgi|Trire2|75368|estExt_GeneWisePlus.C_30523	29	44227	2	2	1	1	28819	15493	1	1	1	814.434	1626.85	2	1625.85	1.0042	0	20.65	0.012	R	ISQVAGQLTGNPTAGGR	E
jgi|Trire2|120154|estExt_fgenesh5_pg.C_20321	29	77921	2	2	2	2	9991	23493	1	1	1	543.817	1085.62	2	1085.62	-0.0002	0	21.88	0.0089	K	TASQLLNIAR	L
jgi|Trire2|120154|estExt_fgenesh5_pg.C_20321	29	77921	2	2	2	2	24584	42018	1	1	1	754.394	1506.77	2	1506.77	0.0027	0	23.31	0.018	R	EAVYEPVFGIVER	E
jgi|Trire2|123729|estExt_fgenesh5_pg.C_250141	29	35233	2	2	2	2	13715	32700	1	1	1	596.832	1191.65	2	1191.65	0.0002	0	28.03	0.0024	R	VTELALYDIR	G
jgi|Trire2|123729|estExt_fgenesh5_pg.C_250141	29	35233	2	2	2	2	26402	39347	1	1	1	782.917	1563.82	2	1563.82	0.0006	0	14.32	0.045	K	GVIEPTFVDSPLYK	D
jgi|Trire2|45018|estExt_Genewise1.C_20750	29	41350	1	1	1	1	6160	21286	1	1	1	476.24	950.465	2	950.464	0.0004	0	28.7	0.008	K	ICDFGLAR	I
jgi|Trire2|79106|estExt_GeneWisePlus.C_120391	29	12390	1	1	1	1	2481	11072	1	1	1	411.229	820.444	2	820.444	0.0002	0	28.64	0.0021	K	ASLFAQGK	R
jgi|Trire2|122551|estExt_fgenesh5_pg.C_130115	29	40544	1	1	1	1	32392	37584	1	1	1	882.989	1763.96	2	1762.96	1.0047	0	28.56	0.0023	R	IGPNVTIGPDVVVGDGVR	L
jgi|Trire2|105202|fgenesh5_pg.C_scaffold_4000580	28	36592	1	1	1	1	9223	38886	1	1	1	531.801	1061.59	2	1061.59	-0.0001	0	28.44	0.0022	R	TADFLQVLR	R
jgi|Trire2|32293|gw1.8.334.1	28	26743	2	2	1	1	8451	54454	1	1	1	516.797	1031.58	2	1031.59	-0.008	1	23.27	0.041	K	NRVFDLLR	E
jgi|Trire2|32293|gw1.8.334.1	28	26743	2	2	1	1	8455	55248	1	1	1	516.798	1031.58	2	1031.59	-0.0069	1	27.16	0.018	K	NRVFDLLR	E
jgi|Trire2|120354|estExt_fgenesh5_pg.C_30138	28	9758	1	1	1	1	6755	17052	1	1	1	486.285	970.556	2	970.556	0.0003	0	28.38	0.0022	R	GINLQTAVR	Y
jgi|Trire2|51430|estExt_Genewise1.C_230108	28	25613	1	1	1	1	7224	31666	1	1	1	495.762	989.509	2	989.508	0.0003	0	27.92	0.014	K	NWGFTPLR	R
jgi|Trire2|21406|estExt_fgenesh1_pm.C_10531	28	44608	3	3	3	3	5095	22571	1	1	1	456.3	910.585	2	910.585	0	0	19.89	0.01	R	IVGAIPTIK	H
jgi|Trire2|21406|estExt_fgenesh1_pm.C_10531	28	44608	3	3	3	3	19760	43170	1	1	1	673.881	1345.75	2	1345.75	-0.0012	0	18.92	0.017	K	LVLPVDYITADK	F
jgi|Trire2|21406|estExt_fgenesh1_pm.C_10531	28	44608	3	3	3	3	22318	27079	1	1	1	477.273	1428.8	3	1428.8	0.0001	0	16.43	0.032	K	YSLKPVVPELER	L
jgi|Trire2|45459|estExt_Genewise1.C_30522	28	45532	1	1	1	1	17634	20568	1	1	1	647.344	1292.67	2	1292.67	0.0006	0	27.78	0.0038	K	AVSLEATNYAVR	A
jgi|Trire2|121620|estExt_fgenesh5_pg.C_80207	28	38850	1	1	1	1	6714	19940	1	1	1	485.256	968.497	2	968.497	0.0005	0	27.77	0.0078	R	IGYVGEFGK	I
jgi|Trire2|120807|estExt_fgenesh5_pg.C_40466	28	83541	1	1	1	1	7861	27811	1	1	1	507.303	1012.59	2	1012.59	-0.0001	0	27.76	0.0025	R	TLTVPVDIR	N
jgi|Trire2|80216|estExt_GeneWisePlus.C_170294	28	19490	1	1	1	1	38781	24512	1	1	1	663.665	1987.97	3	1987.98	-0.0017	0	27.58	0.0026	K	VQQLSEQPTAVDFAHYR	S
jgi|Trire2|2050|fgenesh1_pm.C_scaffold_1000384	27	169465	1	1	1	1	26842	47782	1	1	1	786.383	1570.75	2	1570.77	-0.0147	1	27.16	0.012	R	MRFMLMDVIDLR	K
jgi|Trire2|78966|estExt_GeneWisePlus.C_120176	27	42407	1	1	1	1	8398	29323	1	1	1	515.801	1029.59	2	1029.59	0.0005	0	27	0.005	K	VPIFNVVDK	G
jgi|Trire2|66689|e_gw1.19.17.1	27	61886	3	3	1	1	3822	48547	1	1	1	872.483	871.476	1	871.476	-0.0002	1	22.39	0.035	R	EETPKIR	A
jgi|Trire2|66689|e_gw1.19.17.1	27	61886	3	3	1	1	3824	48282	1	1	1	872.484	871.476	1	871.476	0	1	22.95	0.031	R	EETPKIR	A
jgi|Trire2|66689|e_gw1.19.17.1	27	61886	3	3	1	1	3825	48949	1	1	1	872.484	871.477	1	871.476	0.0008	1	22.31	0.037	R	EETPKIR	A
jgi|Trire2|22783|estExt_fgenesh1_pm.C_140128	27	162077	1	1	1	1	13121	29806	1	1	1	586.836	1171.66	2	1171.66	0.0004	0	26.87	0.013	K	LTTNPSASLIR	E
jgi|Trire2|69425|e_gw1.28.235.1	27	42031	1	1	1	1	14539	25908	1	1	1	407.57	1219.69	3	1218.68	1.01	0	26.62	0.012	K	AMIDLRPIFK	E
jgi|Trire2|77000|estExt_GeneWisePlus.C_70122	27	26922	1	1	1	1	17640	27528	1	1	1	647.362	1292.71	2	1292.71	0.0004	0	26.51	0.0035	K	YQLAVVSSSALR	R
jgi|Trire2|80211|estExt_GeneWisePlus.C_170289	26	16761	1	1	1	1	14561	32283	1	1	1	407.912	1220.71	3	1220.71	0.0005	0	26.05	0.0066	R	LAAIVEIIDHK	R
jgi|Trire2|119603|estExt_fgenesh5_pg.C_10162	26	29193	2	2	1	1	28794	43206	1	1	1	813.895	1625.78	2	1625.78	-0.0001	0	16.32	0.029	K	AMDEFPDTYAVLVR	R
jgi|Trire2|119603|estExt_fgenesh5_pg.C_10162	26	29193	2	2	1	1	28796	43235	1	1	1	813.896	1625.78	2	1625.78	0.0018	0	23.61	0.0061	K	AMDEFPDTYAVLVR	R
jgi|Trire2|61746|e_gw1.9.75.1	26	73412	1	1	1	1	8421	25126	1	1	1	516.303	1030.59	2	1030.58	0.0096	0	25.84	0.0066	R	VLHGYTLTK	D
jgi|Trire2|76682|estExt_GeneWisePlus.C_60103	26	170224	1	1	1	1	293	6764	1	1	1	359.216	716.418	2	716.418	0	0	25.66	0.0062	R	SIAALSR	T
jgi|Trire2|78970|estExt_GeneWisePlus.C_120183	25	41834	1	1	1	1	6450	34926	1	1	1	481.266	960.518	2	960.518	0.0002	0	25.27	0.0043	K	GLYPLWGR	Q
jgi|Trire2|108829|fgenesh5_pg.C_scaffold_13000175	25	95881	1	1	1	1	18652	47817	1	1	1	658.866	1315.72	2	1315.71	0.008	1	25.19	0.029	K	LSNSLKQELER	M
jgi|Trire2|108893|fgenesh5_pg.C_scaffold_13000239	25	66202	1	1	1	1	2124	10551	1	1	1	404.221	806.428	2	806.429	-0.001	0	24.99	0.014	K	ISDIFGR	K
jgi|Trire2|79993|estExt_GeneWisePlus.C_160275	25	60185	1	1	1	1	1318	8516	1	1	1	386.738	771.46	2	771.46	0.0001	0	24.98	0.014	K	LGSAGIVR	E
jgi|Trire2|23420|estExt_fgenesh1_pm.C_360011	25	30809	2	2	2	2	13018	29297	1	1	1	584.85	1167.69	2	1167.69	-0.0004	0	22.79	0.013	R	VLPSIGNEVLK	A
jgi|Trire2|23420|estExt_fgenesh1_pm.C_360011	25	30809	2	2	2	2	15891	22511	1	1	1	625.829	1249.64	2	1249.64	0.0012	0	16.82	0.026	K	GGGGSQYLLSVGR	V
jgi|Trire2|48819|estExt_Genewise1.C_110155	24	91736	1	1	1	1	9578	30338	1	1	1	540.298	1078.58	2	1078.58	0.0005	0	24.29	0.0053	R	VYEIGPVFR	A
jgi|Trire2|53728|e_gw1.1.828.1	24	32955	2	2	2	2	21128	39638	1	1	1	696.908	1391.8	2	1391.8	-0.0004	0	21.25	0.028	K	VIVIDVNDPLAPK	L
jgi|Trire2|53728|e_gw1.1.828.1	24	32955	2	2	2	2	38590	8089	1	1	1	662.004	1982.99	3	1981.98	1.007	0	19.03	0.016	K	TQPGSVSTTNVTVQHSPSR	V
jgi|Trire2|122774|estExt_fgenesh5_pg.C_140267	24	35831	1	1	1	1	21650	15007	1	1	1	705.391	1408.77	2	1408.77	0.001	0	24.12	0.0055	K	IVETAGNSPGPVIR	Q
jgi|Trire2|107784|fgenesh5_pg.C_scaffold_10000174	24	20679	2	2	2	2	4839	37578	1	1	1	453.253	904.491	2	904.492	-0.0008	0	24.46	0.035	K	NFGIWLR	Y
jgi|Trire2|107784|fgenesh5_pg.C_scaffold_10000174	24	20679	2	2	2	2	25230	35280	1	1	1	765.351	1528.69	2	1527.69	1.0009	0	19.43	0.041	R	TDAVESLYSDMAAR	H
jgi|Trire2|74258|estExt_GeneWisePlus.C_11467	23	68297	1	1	1	1	13426	20660	1	1	1	591.348	1180.68	2	1180.68	-0.0009	0	23.31	0.01	R	SATVAAPLPINK	L
jgi|Trire2|77142|estExt_GeneWisePlus.C_70398	23	145721	2	2	2	2	3257	7795	1	1	1	423.237	844.459	2	844.459	-0.0001	0	19.43	0.015	R	AMAVQAVR	Y
jgi|Trire2|77142|estExt_GeneWisePlus.C_70398	23	145721	2	2	2	2	19048	30423	1	1	1	663.873	1325.73	2	1325.73	0.0016	0	17.69	0.022	K	NSVDTAVPALALR	A
jgi|Trire2|63441|e_gw1.12.400.1	23	67553	1	1	1	1	8115	11434	1	1	1	511.791	1021.57	2	1021.57	-0.0001	0	22.97	0.0094	K	LAGGPGGPAGLR	M
jgi|Trire2|111082|fgenesh5_pg.C_scaffold_24000070	23	33025	1	1	1	1	8112	9139	1	1	1	511.781	1021.55	2	1021.55	0.0005	0	22.61	0.0076	R	VITMTATASK	-
jgi|Trire2|73862|estExt_GeneWisePlus.C_10684	22	45049	1	1	1	1	6808	26377	1	1	1	487.319	972.623	2	972.622	0.0009	0	22.46	0.0065	R	LLTTLAITK	N
jgi|Trire2|78626|estExt_GeneWisePlus.C_110166	22	31742	1	1	1	1	3985	10606	1	1	1	439.248	876.482	2	876.482	-0.0001	0	22.39	0.0079	R	YVVNNLR	F
jgi|Trire2|76710|estExt_GeneWisePlus.C_60186	22	165522	2	2	1	1	2837	17916	1	1	1	418.724	835.434	2	835.43	0.004	1	20.87	0.025	K	RVDFSGR	T
jgi|Trire2|76710|estExt_GeneWisePlus.C_60186	22	165522	2	2	1	1	2838	17903	1	1	1	418.724	835.434	2	835.43	0.0041	1	17.67	0.042	K	RVDFSGR	T
jgi|Trire2|77613|estExt_GeneWisePlus.C_80528	22	50140	1	1	1	1	8396	9820	1	1	1	515.798	1029.58	2	1029.58	0.0005	0	21.95	0.0087	R	TQVLNAAVSK	-
jgi|Trire2|59944|e_gw1.7.194.1	22	60175	1	1	1	1	16410	40812	1	1	1	630.816	1259.62	2	1259.62	-0.0017	0	21.64	0.0093	R	YLFLGDYVDR	G
jgi|Trire2|58370|e_gw1.5.39.1	22	111318	1	1	1	1	8040	26501	1	1	1	510.79	1019.57	2	1019.57	0	0	21.62	0.04	K	ILVEDLYR	R
jgi|Trire2|122956|estExt_fgenesh5_pg.C_160215	22	9237	2	2	2	2	2173	10023	1	1	1	405.745	809.476	2	809.476	-0.0001	0	20.79	0.014	K	TLVPQPR	S
jgi|Trire2|122956|estExt_fgenesh5_pg.C_160215	22	9237	2	2	2	2	27812	38345	1	1	1	799.444	1596.87	2	1596.87	0.0004	0	14.78	0.041	M	VLAVDLLNPSAASEAK	K
jgi|Trire2|121367|estExt_fgenesh5_pg.C_70183	21	82238	1	1	1	1	19235	22467	1	1	1	665.86	1329.71	2	1329.7	0.0015	0	21.49	0.012	R	LTADQPFVVGQR	V
jgi|Trire2|108459|fgenesh5_pg.C_scaffold_12000078	21	127963	2	2	1	1	5559	27112	1	1	1	465.792	929.57	2	929.57	0.0002	0	20.07	0.045	K	IGYPIIVR	A
jgi|Trire2|108459|fgenesh5_pg.C_scaffold_12000078	21	127963	2	2	1	1	5560	27028	1	1	1	465.793	929.57	2	929.57	0.0006	0	20.33	0.042	K	IGYPIIVR	A
jgi|Trire2|48788|estExt_Genewise1.C_110118	21	204937	1	1	1	1	19555	17998	1	1	1	670.872	1339.73	2	1338.73	1.0032	0	20.6	0.012	R	SVPAPGQGVLTSAR	E
jgi|Trire2|122199|estExt_fgenesh5_pg.C_110055	21	47703	1	1	1	1	6574	33482	1	1	1	483.821	965.627	2	965.627	-0.0002	0	20.58	0.0087	K	VNLIPVIAK	S
jgi|Trire2|122350|estExt_fgenesh5_pg.C_110334	20	61543	1	1	1	1	11934	34854	1	1	1	569.799	1137.58	2	1137.59	-0.0009	0	20.47	0.029	K	SLGFVIMSER	Q
jgi|Trire2|62377|e_gw1.10.587.1	20	35096	2	2	1	1	497	8174	1	1	1	364.227	726.439	2	726.439	-0.0001	0	14.55	0.035	R	LTGALPR	C
jgi|Trire2|62377|e_gw1.10.587.1	20	35096	2	2	1	1	499	8117	1	1	1	364.227	726.439	2	726.439	0.0001	0	18.82	0.013	R	LTGALPR	C
jgi|Trire2|58651|e_gw1.5.212.1	20	46558	1	1	1	1	5161	20256	1	1	1	457.289	912.564	2	912.564	-0.0001	0	20.32	0.035	K	IGEVIGVVK	A
jgi|Trire2|59843|e_gw1.7.590.1	20	79179	1	1	1	1	4140	21638	1	1	1	442.272	882.529	2	882.529	0.0006	0	20.29	0.029	K	VTILGAGPR	L
jgi|Trire2|120621|estExt_fgenesh5_pg.C_40131	20	12101	1	1	1	1	5030	38272	1	1	1	909.476	908.468	1	908.468	0.0005	0	20.16	0.013	R	VMLYPSSI	-
jgi|Trire2|22910|estExt_fgenesh1_pm.C_180010	20	34700	1	1	1	1	7500	25366	1	1	1	499.281	996.548	2	995.544	1.004	0	20.16	0.047	K	VIFQGFTGK	Q
jgi|Trire2|64193|e_gw1.13.303.1	20	87640	1	1	1	1	1531	27434	1	1	1	393.266	784.518	2	784.517	0.0004	0	20.07	0.015	R	LGLTIIR	V
jgi|Trire2|80584|estExt_GeneWisePlus.C_190174	20	49538	1	1	1	1	13974	13283	1	1	1	600.287	1198.56	2	1198.56	-0.0018	0	20.05	0.037	R	GYQVSYETPR	S
jgi|Trire2|120053|estExt_fgenesh5_pg.C_20133	20	73111	2	2	2	2	14859	33746	1	1	1	614.348	1226.68	2	1225.68	1.0042	0	18.92	0.017	K	DAGQIAGLNVLR	V
jgi|Trire2|120053|estExt_fgenesh5_pg.C_20133	20	73111	2	2	2	2	25280	29234	1	1	1	766.405	1530.8	2	1530.8	-0.0082	0	14.48	0.044	R	QAVVNPENTLFATK	R
jgi|Trire2|81447|estExt_GeneWisePlus.C_250035	20	44071	1	1	1	1	11236	35747	1	1	1	559.322	1116.63	2	1116.63	0.0011	0	19.83	0.014	R	AVDAIFQVVR	C
jgi|Trire2|64295|e_gw1.13.389.1	20	50928	1	1	1	1	26902	48010	1	1	1	525.247	1572.72	3	1571.73	0.9897	0	19.81	0.041	R	DNGFELMSYIDIR	R
jgi|Trire2|77685|estExt_GeneWisePlus.C_80677	20	125693	1	1	1	1	9015	25582	1	1	1	527.817	1053.62	2	1053.62	0.0006	0	19.75	0.026	K	LSVDAPALLR	T
jgi|Trire2|78864|estExt_GeneWisePlus.C_120003	20	46249	1	1	1	1	10655	18390	1	1	1	550.814	1099.61	2	1099.61	0.0001	0	19.59	0.021	R	VGFVVQGAPAR	E
jgi|Trire2|23200|estExt_fgenesh1_pm.C_250018	20	39513	1	1	1	1	3278	16181	1	1	1	423.738	845.461	2	845.461	0.0001	0	19.52	0.015	M	GVTDVLSR	K
jgi|Trire2|73571|estExt_GeneWisePlus.C_10167	20	35526	1	1	1	1	19244	34213	1	1	1	665.886	1329.76	2	1328.76	1.0033	0	19.51	0.015	R	ALVGTILTVDEAK	A
jgi|Trire2|79972|estExt_GeneWisePlus.C_160254	19	14279	1	1	1	1	33951	47118	1	1	1	910.521	1819.03	2	1818.03	1.0027	0	19.37	0.035	R	DAPSALNVVIIPNVTAPK	E
jgi|Trire2|77806|estExt_GeneWisePlus.C_90074	19	39735	1	1	1	1	25795	36281	1	1	1	771.909	1541.8	2	1540.8	1.0044	0	19.31	0.016	R	WNSVGLPGGEGISIR	N
jgi|Trire2|80881|estExt_GeneWisePlus.C_210110	19	48267	1	1	1	1	22540	36859	1	1	1	718.868	1435.72	2	1435.72	0.0014	0	19.29	0.016	K	IFSIDDLQSAAEK	A
jgi|Trire2|121051|estExt_fgenesh5_pg.C_50413	19	60739	1	1	1	1	6756	33628	1	1	1	486.288	970.561	2	970.56	0.0005	0	19.18	0.016	R	IGEWVVLR	G
jgi|Trire2|121068|estExt_fgenesh5_pg.C_50444	19	30387	1	1	1	1	18129	26813	1	1	1	652.363	1302.71	2	1301.71	1.0027	0	19.18	0.019	K	LGQPLASNSFIR	W
jgi|Trire2|65891|e_gw1.17.241.1	19	259305	1	1	1	1	42813	47781	1	1	1	726.375	2176.1	3	2176.1	0.0089	2	19.09	0.02	K	LWDVLERKESQWSEFPK	D
jgi|Trire2|68889|e_gw1.26.3.1	19	149432	1	1	1	1	43654	46766	1	1	1	1116.57	2231.13	2	2230.1	1.0255	2	18.81	0.017	K	DCADNLIGNDLVKGISGGEKR	R
jgi|Trire2|103949|fgenesh5_pg.C_scaffold_2000537	18	58294	1	1	1	1	43690	48837	1	1	1	1119.11	2236.2	2	2235.18	1.0203	1	18.07	0.02	R	QAQGPPVLAEGARSLVDMAGIR	F
jgi|Trire2|52476|estExt_Genewise1.C_330007	18	16561	1	1	1	1	6226	7556	1	1	1	477.739	953.464	2	953.464	-0.0002	1	18.01	0.02	R	KMEDFLR	M
jgi|Trire2|58404|e_gw1.5.421.1	18	13708	1	1	1	1	3639	13619	1	1	1	432.745	863.475	2	863.475	0.0001	0	17.92	0.021	R	YSLAVSPK	N
jgi|Trire2|75012|estExt_GeneWisePlus.C_20914	18	95978	1	1	1	1	12804	8635	1	1	1	581.329	1160.64	2	1160.66	-0.0112	1	17.69	0.044	R	QTTKGIWLSK	N
jgi|Trire2|49205|estExt_Genewise1.C_120244	18	39801	1	1	1	1	29578	15553	1	1	1	551.956	1652.85	3	1651.84	1.0031	0	17.64	0.022	R	FAPESAHGANAGLIAAR	D
jgi|Trire2|74267|estExt_GeneWisePlus.C_11479	18	56951	1	1	1	1	16743	37045	1	1	1	635.866	1269.72	2	1269.72	-0.0011	0	17.62	0.022	R	GFPINQGVGLLR	W
jgi|Trire2|111689|fgenesh5_pg.C_scaffold_28000102	18	85824	1	1	1	1	4091	8603	1	1	1	441.264	880.513	2	879.515	0.9982	1	17.59	0.045	R	RQRPAPR	Q
jgi|Trire2|102846|fgenesh5_pg.C_scaffold_1000479	18	38520	1	1	1	1	45183	50359	1	1	1	1165.62	2329.23	2	2329.22	0.005	2	17.58	0.022	K	DLLALMVDVVGRERAVECLR	R
jgi|Trire2|45732|estExt_Genewise1.C_31079	18	36416	1	1	1	1	19015	47940	1	1	1	663.356	1324.7	2	1323.68	1.0149	0	17.5	0.023	R	LLFGTLDFADGR	D
jgi|Trire2|21342|estExt_fgenesh1_pm.C_10426	17	94791	1	1	1	1	13136	17124	1	1	1	587.315	1172.62	2	1172.62	-0.004	0	17.19	0.024	K	IYEVQTPAPR	A
jgi|Trire2|76784|estExt_GeneWisePlus.C_60334	17	41208	1	1	1	1	8476	37609	1	1	1	517.288	1032.56	2	1032.56	0.0002	0	17.02	0.025	R	EVDLVGVFR	Y
jgi|Trire2|107402|fgenesh5_pg.C_scaffold_9000205	17	22864	1	1	1	1	25312	30019	1	1	1	766.869	1531.72	2	1530.72	0.9994	1	17.01	0.025	R	YGTSKMTIEEQTK	K
jgi|Trire2|121359|estExt_fgenesh5_pg.C_70164	17	97615	1	1	1	1	21685	29112	1	1	1	470.919	1409.73	3	1409.73	0.0014	2	16.98	0.026	R	DMKELYGKALSR	K
jgi|Trire2|64916|e_gw1.15.22.1	17	72307	1	1	1	1	7640	29946	1	1	1	501.785	1001.56	2	1001.55	0.0075	0	16.9	0.026	K	ILVGWAMGR	E
jgi|Trire2|80639|estExt_GeneWisePlus.C_190288	17	41015	1	1	1	1	11486	27055	1	1	1	563.288	1124.56	2	1123.56	0.999	0	16.81	0.033	R	DINEHEVLR	Q
jgi|Trire2|78373|estExt_GeneWisePlus.C_100350	17	118106	2	2	1	1	4054	13645	1	1	1	440.748	879.481	2	879.481	-0.0001	0	14.27	0.046	K	SYIAASIR	E
jgi|Trire2|78373|estExt_GeneWisePlus.C_100350	17	118106	2	2	1	1	4055	13758	1	1	1	440.748	879.481	2	879.481	0	0	16.03	0.031	K	SYIAASIR	E
jgi|Trire2|76166|estExt_GeneWisePlus.C_40958	17	26188	1	1	1	1	5941	26685	1	1	1	473.261	944.508	2	944.508	0.0002	0	16.78	0.045	K	AVLDSWVR	Y
jgi|Trire2|74400|estExt_GeneWisePlus.C_11761	17	45901	1	1	1	1	25122	32706	1	1	1	763.398	1524.78	2	1524.78	-0.0015	0	16.73	0.027	R	APELIFGATNYTTK	I
jgi|Trire2|67983|e_gw1.23.3.1	17	146484	1	1	1	1	756	46722	1	1	1	743.441	742.434	1	741.425	1.0093	0	16.66	0.046	K	RPGSVAR	G
jgi|Trire2|75175|estExt_GeneWisePlus.C_30135	17	48883	1	1	1	1	3998	8880	1	1	1	439.751	877.487	2	876.482	1.0051	0	16.61	0.028	R	ALVYNAAR	K
jgi|Trire2|123902|estExt_fgenesh5_pg.C_280054	16	45926	1	1	1	1	39784	38654	1	1	1	1014.01	2026.01	2	2026	0.0027	0	16.03	0.031	R	WYETITNQPIYTAVAEK	V
jgi|Trire2|76057|estExt_GeneWisePlus.C_40742	16	56800	1	1	1	1	31297	43852	1	1	1	859.461	1716.91	2	1716.9	0.0023	0	16	0.032	R	TTLFLNLANDPTIER	I
jgi|Trire2|123293|estExt_fgenesh5_pg.C_200023	16	147199	1	1	1	1	8827	13688	1	1	1	525.272	1048.53	2	1048.53	-0.0006	0	15.94	0.044	K	LSDFQGNIR	L
jgi|Trire2|65153|e_gw1.15.225.1	16	61040	1	1	1	1	28156	31316	1	1	1	402.212	1604.82	4	1603.83	0.9887	1	15.73	0.033	R	LRQQSPDSEYILR	E
jgi|Trire2|55374|e_gw1.2.996.1	16	36762	2	2	1	1	1943	31244	1	1	1	403.713	805.411	2	805.412	-0.0004	0	14.85	0.047	R	ISANVMR	I
jgi|Trire2|55374|e_gw1.2.996.1	16	36762	2	2	1	1	2052	35000	1	1	1	403.713	805.412	2	805.412	0.0001	0	14.29	0.046	R	ISANVMR	I
jgi|Trire2|121255|estExt_fgenesh5_pg.C_60356	15	60262	1	1	1	1	515	13952	1	1	1	364.737	727.459	2	727.459	0	0	15.49	0.028	R	AVNLALK	V
jgi|Trire2|73842|estExt_GeneWisePlus.C_10634	15	37754	1	1	1	1	956	12726	1	1	1	377.745	753.475	2	753.475	-0.0003	0	15.03	0.031	K	VLANLPK	I
jgi|Trire2|56840|e_gw1.3.954.1	15	35600	1	1	1	1	8459	20627	1	1	1	516.8	1031.59	2	1031.59	-0.001	0	14.74	0.041	R	ATELTIIGSK	G
jgi|Trire2|60331|e_gw1.7.449.1	15	23391	1	1	1	1	9276	28609	1	1	1	532.79	1063.57	2	1063.57	-0.0006	0	14.63	0.042	K	ATIGADFLTR	E
jgi|Trire2|79395|estExt_GeneWisePlus.C_130391	14	67803	1	1	1	1	3634	13990	1	1	1	432.732	863.45	2	863.45	-0.0002	0	14.48	0.044	K	GISIDFGR	M
jgi|Trire2|121647|estExt_fgenesh5_pg.C_80268	14	57982	1	1	1	1	8774	30101	1	1	1	524.794	1047.57	2	1046.56	1.0123	0	14.46	0.044	R	LVCMLLNGK	D
jgi|Trire2|61208|e_gw1.8.620.1	14	54447	1	1	1	1	10059	31609	1	1	1	544.809	1087.6	2	1087.6	0.0008	0	14.23	0.046	R	FLLGGPTDIR	S
jgi|Trire2|120781|estExt_fgenesh5_pg.C_40414	14	27389	1	1	1	1	27589	20409	1	1	1	531.282	1590.82	3	1590.83	-0.0017	1	14.2	0.048	K	VKDEANEYAQILAK	R
jgi|Trire2|111787|fgenesh5_pg.C_scaffold_29000057	14	88984	1	1	1	1	20541	23452	1	1	1	457.568	1369.68	3	1369.69	-0.0068	0	14.19	0.047	R	MTFCYLPVALR	A
jgi|Trire2|69863|e_gw1.31.20.1	14	60120	1	1	1	1	33155	4694	1	1	1	896.87	1791.72	2	1790.74	0.9858	1	14.12	0.039	R	SNNYSEGYSGRGGQCR	S
jgi|Trire2|102467|fgenesh5_pg.C_scaffold_1000100	14	42385	1	1	1	1	1922	31227	1	1	1	806.404	805.397	1	805.4	-0.0031	0	13.96	0.049	R	SLNVDMK	Y
jgi|Trire2|107781|fgenesh5_pg.C_scaffold_10000171	14	51979	1	1	1	1	18297	21011	1	1	1	654.342	1306.67	2	1306.68	-0.0113	1	13.95	0.049	K	RIFTLCLNDR	A
jgi|Trire2|103813|fgenesh5_pg.C_scaffold_2000401	14	82965	1	1	1	1	3213	27712	1	1	1	422.25	842.486	2	842.486	0	0	13.88	0.05	K	EVIDLVR	D

## Sheet: Pgpd1-myc-his-Trfwd1-2
Data of Sample Pgpd1-myc-his-Trfwd1-2
Accession	Score	Mass	Number of matches	Number of significant matches	Number of sequences	Number of significant sequences	Sequence coverage	emPAI	Description
jgi|Trire2|79756|estExt_GeneWisePlus.C_150125	2855	101625	92	92	26	26	0.4	1.94	Beta-TrCP (transducin repeats containing)/Slimb proteins
jgi|Trire2|77481|estExt_GeneWisePlus.C_80242	1585	92235	52	52	19	19	0.29	1.44	-
jgi|Trire2|110171|fgenesh5_pg.C_scaffold_19000056	1246	48908	33	33	14	14	0.39	2.9	S-adenosylhomocysteine hydrolase
jgi|Trire2|55706|e_gw1.2.780.1	1133	84954	34	34	15	15	0.22	1.19	Cullins
jgi|Trire2|121820|estExt_fgenesh5_pg.C_90192	1072	85849	34	34	15	15	0.25	1.11	Methionine synthase II (cobalamin-independent)
jgi|Trire2|80920|estExt_GeneWisePlus.C_210182	883	38151	27	27	9	9	0.37	1.63	Alcohol dehydrogenase, class V
jgi|Trire2|55362|e_gw1.2.175.1	878	73565	28	28	12	12	0.3	0.97	Molecular chaperones HSP70/HSC70, HSP70 superfamily
jgi|Trire2|122920|estExt_fgenesh5_pg.C_160150	179	72660	8	8	2	2	0.03	0.12	Molecular chaperones GRP78/BiP/KAR2, HSP70 superfamily
jgi|Trire2|119735|estExt_fgenesh5_pg.C_10410	763	36361	21	21	9	9	0.36	1.73	Glyceraldehyde 3-phosphate dehydrogenase
jgi|Trire2|46958|estExt_Genewise1.C_60370	624	50127	15	15	6	6	0.17	0.64	Translation elongation factor EF-1 alpha/Tu
jgi|Trire2|21673|estExt_fgenesh1_pm.C_30234	554	59434	19	19	12	12	0.23	1.29	F0F1-type ATP synthase, alpha subunit
jgi|Trire2|120635|estExt_fgenesh5_pg.C_40157	466	75622	17	17	11	11	0.2	0.84	Transketolase
jgi|Trire2|107776|fgenesh5_pg.C_scaffold_10000166	434	36713	14	14	7	7	0.25	1.27	Aldo/keto reductase family proteins
jgi|Trire2|121686|estExt_fgenesh5_pg.C_80360	432	53219	13	13	8	8	0.21	0.88	Glycine/serine hydroxymethyltransferase
jgi|Trire2|121834|estExt_fgenesh5_pg.C_90222	423	34173	7	7	3	3	0.11	0.43	Mitochondrial ADP/ATP carrier proteins
jgi|Trire2|121534|estExt_fgenesh5_pg.C_80051	387	63479	15	15	9	9	0.2	0.82	Thiamine pyrophosphate-requiring enzyme
jgi|Trire2|78683|estExt_GeneWisePlus.C_110262	344	54084	16	16	8	8	0.23	0.85	Aldehyde dehydrogenase
jgi|Trire2|75609|estExt_GeneWisePlus.C_31029	320	20705	7	7	3	3	0.21	0.84	60s ribosomal protein L18
jgi|Trire2|61965|e_gw1.9.527.1	287	49237	6	6	3	3	0.08	0.3	COP9 signalosome, subunit CSN1
jgi|Trire2|68608|e_gw1.25.221.1	279	35080	9	9	4	4	0.18	0.6	Protein involved in thiamine biosynthesis and DNA damage tolerance
jgi|Trire2|78401|estExt_GeneWisePlus.C_100413	275	118769	10	10	4	4	0.05	0.15	Alkyl hydroperoxide reductase, thiol specific antioxidant
jgi|Trire2|123071|estExt_fgenesh5_pg.C_170219	267	54898	8	8	6	6	0.15	0.56	F0F1-type ATP synthase, beta subunit
jgi|Trire2|119855|estExt_fgenesh5_pg.C_10718	253	29072	11	11	5	5	0.22	1.04	40S ribosomal protein S3
jgi|Trire2|62166|e_gw1.10.402.1	249	98060	8	8	6	6	0.08	0.31	Predicted beta-mannosidase
jgi|Trire2|72685|kg2.C_scaffold_3000120	233	57735	10	10	6	6	0.15	0.54	6-phosphogluconate dehydrogenase
jgi|Trire2|62820|e_gw1.11.287.1	229	24210	9	9	4	4	0.2	1.1	60s ribosomal protein L15
jgi|Trire2|120568|estExt_fgenesh5_pg.C_40047	226	47400	7	7	6	6	0.21	0.68	Enolase
jgi|Trire2|120235|estExt_fgenesh5_pg.C_20496	223	93544	10	10	9	9	0.11	0.5	Elongation factor 2
jgi|Trire2|73765|estExt_GeneWisePlus.C_10512	220	44110	8	8	5	5	0.12	0.62	60S ribosomal protein L3 and related proteins
jgi|Trire2|44504|estExt_Genewise1.C_11839	218	41823	8	8	4	4	0.15	0.5	Actin and related proteins
jgi|Trire2|46619|estExt_Genewise1.C_50587	216	44918	8	8	5	5	0.15	0.61	Translation initiation factor 4F
jgi|Trire2|123368|estExt_fgenesh5_pg.C_200188	213	79414	8	8	6	6	0.11	0.39	1,4-alpha-glucan branching enzyme/starch branching enzyme II
jgi|Trire2|62676|e_gw1.10.265.1	209	29681	6	6	5	5	0.23	0.97	COP9 signalosome, subunit CSN7
jgi|Trire2|46238|estExt_Genewise1.C_40871	203	42662	10	10	6	6	0.22	0.79	S-adenosylmethionine synthetase
jgi|Trire2|103222|fgenesh5_pg.C_scaffold_1000855	201	6981	7	7	1	1	0.14	0.9	40S ribosomal protein S29
jgi|Trire2|123084|estExt_fgenesh5_pg.C_180024	198	29427	10	10	5	5	0.23	0.98	Reductases with broad range of substrate specificities
jgi|Trire2|121824|estExt_fgenesh5_pg.C_90197	193	71796	7	7	6	6	0.11	0.42	ATP-citrate lyase
jgi|Trire2|51426|estExt_Genewise1.C_230104	192	11888	4	4	1	1	0.11	0.4	60S ribosomal protein L30
jgi|Trire2|122385|estExt_fgenesh5_pg.C_120056	186	78280	6	6	6	6	0.09	0.39	Glucosamine 6-phosphate synthetases
jgi|Trire2|121837|estExt_fgenesh5_pg.C_90225	174	23719	6	6	5	5	0.28	1.43	Ribosomal protein S7
jgi|Trire2|49304|estExt_Genewise1.C_120380	171	54095	7	7	7	7	0.15	0.73	COP9 signalosome, subunit CSN3
jgi|Trire2|22994|estExt_fgenesh1_pm.C_200019	162	90046	7	7	6	6	0.08	0.32	AAA+-type ATPase
jgi|Trire2|77906|estExt_GeneWisePlus.C_90285	158	31910	6	6	3	3	0.11	0.47	40S ribosomal protein SA (P40)/Laminin receptor 1
jgi|Trire2|124310|RAM_RAM_e_gw1.16.275.1	158	32066	5	5	4	4	0.16	0.72	-
jgi|Trire2|43701|estExt_Genewise1.C_10269	151	58342	7	7	4	4	0.07	0.43	Synaptic vesicle transporter SVOP
jgi|Trire2|121826|estExt_fgenesh5_pg.C_90199	150	53099	5	5	4	4	0.1	0.37	ATP-citrate lyase
jgi|Trire2|73623|estExt_GeneWisePlus.C_10254	147	49601	7	7	5	5	0.11	0.52	Kynurenine 3-monooxygenase
jgi|Trire2|80484|estExt_GeneWisePlus.C_180323	146	29314	7	7	5	5	0.23	1.09	40S ribosomal protein S3A
jgi|Trire2|122572|estExt_fgenesh5_pg.C_130159	143	66812	8	8	7	7	0.15	0.54	Molecular chaperones HSP70/HSC70, HSP70 superfamily
jgi|Trire2|121906|estExt_fgenesh5_pg.C_90335	142	15814	3	3	1	1	0.07	0.29	40S ribosomal protein S14
jgi|Trire2|122036|estExt_fgenesh5_pg.C_100136	135	28457	5	5	3	3	0.11	0.54	40S ribosomal protein S2/30S ribosomal protein S5
jgi|Trire2|45604|estExt_Genewise1.C_30796	131	20978	3	3	3	3	0.19	0.85	GTP-binding ADP-ribosylation factor Arf1
jgi|Trire2|78439|estExt_GeneWisePlus.C_100477	131	59307	5	5	4	4	0.1	0.33	Pyruvate kinase
jgi|Trire2|49213|estExt_Genewise1.C_120252	127	30520	5	5	3	3	0.13	0.52	Multifunctional chaperone (14-3-3 family)
jgi|Trire2|121003|estExt_fgenesh5_pg.C_50330	125	17915	4	4	2	2	0.12	0.62	Ribosomal protein S18
jgi|Trire2|80268|estExt_GeneWisePlus.C_170393	122	52280	4	4	2	2	0.05	0.18	Argininosuccinate lyase
jgi|Trire2|121977|estExt_fgenesh5_pg.C_100037	119	25267	2	2	2	2	0.11	0.39	Cyclophilin type peptidyl-prolyl cis-trans isomerase
jgi|Trire2|55180|e_gw1.2.325.1	118	45922	3	3	2	2	0.04	0.2	COP9 signalosome, subunit CSN6
jgi|Trire2|121278|estExt_fgenesh5_pg.C_60408	115	18020	4	4	3	3	0.16	1.02	60S ribosomal protein L21
jgi|Trire2|109998|fgenesh5_pg.C_scaffold_18000095	112	28848	3	3	2	2	0.1	0.35	Glutathione S-transferase
jgi|Trire2|75444|estExt_GeneWisePlus.C_30688	108	46361	6	6	5	5	0.12	0.56	COP9 signalosome, subunit CSN4||COP9 signalosome, subunit CSN4
jgi|Trire2|123114|estExt_fgenesh5_pg.C_180087	108	78614	5	5	5	5	0.08	0.32	Molecular chaperone (HSP90 family)
jgi|Trire2|80142|estExt_GeneWisePlus.C_170155	108	103180	5	5	5	5	0.05	0.23	Chaperone HSP104 and related ATP-dependent Clp proteases
jgi|Trire2|122587|estExt_fgenesh5_pg.C_130185	107	18570	3	3	3	3	0.19	1.01	40S ribosomal protein S11
jgi|Trire2|47221|estExt_Genewise1.C_70256	106	16991	2	2	2	2	0.17	0.63	Nucleoside diphosphate kinase
jgi|Trire2|123145|estExt_fgenesh5_pg.C_180145	106	21029	4	4	3	3	0.16	0.83	60S ribosomal protein L22
jgi|Trire2|21957|estExt_fgenesh1_pm.C_50191	106	131844	5	5	5	5	0.05	0.17	Pyruvate carboxylase
jgi|Trire2|124110|estExt_fgenesh5_pg.C_340029	105	29488	2	2	1	1	0.04	0.16	60S ribosomal protein L7A
jgi|Trire2|123056|estExt_fgenesh5_pg.C_170196	103	25306	3	3	3	3	0.17	0.66	Translation initiation factor 5A (eIF-5A)
jgi|Trire2|73618|estExt_GeneWisePlus.C_10249	101	278205	5	5	5	5	0.02	0.08	Animal-type fatty acid synthase and related proteins
jgi|Trire2|80200|estExt_GeneWisePlus.C_170264	101	97989	3	3	2	2	0.02	0.09	Transcriptional coactivator p100
jgi|Trire2|74568|estExt_GeneWisePlus.C_20022	101	29490	4	4	4	4	0.2	0.79	40S ribosomal protein S4
jgi|Trire2|61503|e_gw1.9.246.1	99	31980	5	5	1	1	0.03	0.14	-
jgi|Trire2|121019|estExt_fgenesh5_pg.C_50362	94	71576	4	4	4	4	0.09	0.26	Succinate dehydrogenase, flavoprotein subunit
jgi|Trire2|78870|estExt_GeneWisePlus.C_120009	92	22007	2	2	2	2	0.14	0.48	60S ribosomal protein L9
jgi|Trire2|76215|estExt_GeneWisePlus.C_50035	89	48761	4	4	4	4	0.11	0.41	Sulfide:quinone oxidoreductase/flavo-binding protein
jgi|Trire2|54674|e_gw1.1.306.1	89	64653	2	2	2	2	0.04	0.13	WD40 repeat stress protein/actin interacting protein
jgi|Trire2|122296|estExt_fgenesh5_pg.C_110223	87	52400	4	4	4	4	0.1	0.38	Citrate synthase
jgi|Trire2|78757|estExt_GeneWisePlus.C_110377	86	100261	3	3	3	3	0.04	0.13	Plasma membrane H+-transporting ATPase
jgi|Trire2|121904|estExt_fgenesh5_pg.C_90333	86	28448	2	2	2	2	0.1	0.36	60S ribosomal protein L7
jgi|Trire2|49197|estExt_Genewise1.C_120234	86	84873	3	3	3	3	0.05	0.17	Threonyl-tRNA synthetase
jgi|Trire2|61470|e_gw1.9.296.1	85	21589	4	4	3	3	0.17	0.82	Vesicle coat complex COPII, GTPase subunit SAR1
jgi|Trire2|46490|estExt_Genewise1.C_50355	85	16172	4	4	4	4	0.29	1.84	40S ribosomal protein S16
jgi|Trire2|122415|estExt_fgenesh5_pg.C_120115	84	55007	3	3	3	3	0.05	0.25	Protein disulfide isomerase (prolyl 4-hydroxylase beta subunit)
jgi|Trire2|51212|estExt_Genewise1.C_210271	82	34254	3	3	3	3	0.12	0.46	60S ribosomal protein L5
jgi|Trire2|21658|estExt_fgenesh1_pm.C_30196	80	22162	2	2	2	2	0.11	0.46	60s ribosomal protein L6
jgi|Trire2|102700|fgenesh5_pg.C_scaffold_1000333	80	74645	5	5	4	4	0.05	0.26	Glycyl-tRNA synthetase and related class II tRNA synthetase
jgi|Trire2|77373|estExt_GeneWisePlus.C_80078	79	47812	1	1	1	1	0.03	0.09	Dihydrolipoamide dehydrogenase
jgi|Trire2|74983|estExt_GeneWisePlus.C_20875	79	41229	3	3	2	2	0.07	0.22	Isocitrate dehydrogenase, alpha subunit
jgi|Trire2|75769|estExt_GeneWisePlus.C_40239	78	58273	4	4	4	4	0.1	0.35	Glucose-6-phosphate 1-dehydrogenase
jgi|Trire2|52349|estExt_Genewise1.C_300126	77	34270	1	1	1	1	0.03	0.13	BCL2-associated athanogene-like proteins
jgi|Trire2|120749|estExt_fgenesh5_pg.C_40356	77	52493	5	5	3	3	0.1	0.28	Beta-glucosidase, lactase phlorizinhydrolase, and related proteins
jgi|Trire2|44529|estExt_Genewise1.C_11878	71	81166	4	4	4	4	0.06	0.24	Glycogen synthase
jgi|Trire2|22654|estExt_fgenesh1_pm.C_130006	71	58879	4	4	4	4	0.08	0.32	Monodehydroascorbate/ferredoxin reductase
jgi|Trire2|62213|e_gw1.10.542.1	70	37580	2	2	2	2	0.05	0.25	Proteins containing Ca2+-binding EGF-like domains
jgi|Trire2|120779|estExt_fgenesh5_pg.C_40410	70	23299	5	5	2	2	0.15	0.44	40S ribosomal protein S8
jgi|Trire2|78836|estExt_GeneWisePlus.C_110519	69	32783	4	4	2	2	0.07	0.28	Mitochondrial phosphate carrier protein
jgi|Trire2|77336|estExt_GeneWisePlus.C_80021	68	86254	4	4	2	2	0.04	0.1	Aconitase/homoaconitase (aconitase superfamily)
jgi|Trire2|77084|estExt_GeneWisePlus.C_70294	66	121870	2	2	2	2	0.02	0.07	Exosomal 3'-5' exoribonuclease complex, subunit Rrp44/Dis3
jgi|Trire2|77602|estExt_GeneWisePlus.C_80513	65	60195	2	2	2	2	0.04	0.15	Trehalose-6-phosphate synthase component TPS1 and related subunits
jgi|Trire2|121878|estExt_fgenesh5_pg.C_90280	65	16624	2	2	2	2	0.19	0.65	40S ribosomal protein S19
jgi|Trire2|48170|estExt_Genewise1.C_90456	65	15657	2	2	1	1	0.07	0.32	60S ribosomal protein L27
jgi|Trire2|22737|estExt_fgenesh1_pm.C_140049	64	20919	2	2	2	2	0.12	0.47	Mitochondrial F1F0-ATP synthase, subunit g/ATP20
jgi|Trire2|62003|e_gw1.9.586.1	64	37755	2	2	2	2	0.06	0.25	COP9 signalosome, subunit CSN5
jgi|Trire2|77667|estExt_GeneWisePlus.C_80642	64	62875	3	3	2	2	0.05	0.15	Predicted E3 ubiquitin ligase
jgi|Trire2|80898|estExt_GeneWisePlus.C_210140	63	22635	3	3	2	2	0.12	0.45	GTPase Rab1/YPT1, small G protein superfamily
jgi|Trire2|21836|estExt_fgenesh1_pm.C_40245	62	60244	1	1	1	1	0.02	0.07	Phosphoglucomutase
jgi|Trire2|102966|fgenesh5_pg.C_scaffold_1000599	61	21712	4	4	2	2	0.1	0.47	-
jgi|Trire2|80994|estExt_GeneWisePlus.C_210334	60	59302	2	2	2	2	0.03	0.15	Phosphoglucomutase/phosphomannomutase
jgi|Trire2|121901|estExt_fgenesh5_pg.C_90330	59	98188	2	2	2	2	0.03	0.09	Translation initiation factor 3, subunit c (eIF-3c)
jgi|Trire2|43906|estExt_Genewise1.C_10635	58	24230	3	3	3	3	0.13	0.68	60S ribosomal protein L10A
jgi|Trire2|44434|estExt_Genewise1.C_11742	57	37818	6	6	5	5	0.17	0.71	Ribosomal protein RPL1/RPL2/RL4L4
jgi|Trire2|23298|estExt_fgenesh1_pm.C_280009	57	44004	2	2	2	2	0.05	0.2	Chorismate synthase
jgi|Trire2|76238|estExt_GeneWisePlus.C_50107	56	109213	1	1	1	1	0.01	0.04	Plasma membrane H+-transporting ATPase
jgi|Trire2|105623|fgenesh5_pg.C_scaffold_5000408	56	33087	1	1	1	1	0.04	0.13	F0F1-type ATP synthase, gamma subunit
jgi|Trire2|3405|fgenesh1_pm.C_scaffold_6000153	56	56055	1	1	1	1	0.02	0.08	Predicted transporter
jgi|Trire2|45153|estExt_Genewise1.C_21046	56	11197	2	2	1	1	0.1	0.44	-
jgi|Trire2|64196|e_gw1.13.286.1	56	94520	3	3	1	1	0.01	0.05	Serine/threonine protein kinase
jgi|Trire2|50491|estExt_Genewise1.C_170390	55	118198	8	8	1	1	0.01	0.04	Predicted RNA-binding protein
jgi|Trire2|74241|estExt_GeneWisePlus.C_11433	55	51896	2	2	2	2	0.05	0.17	FOG: RRM domain
jgi|Trire2|122987|estExt_fgenesh5_pg.C_170043	55	45550	2	2	2	2	0.04	0.2	Pyruvate dehydrogenase E1, alpha subunit
jgi|Trire2|122040|estExt_fgenesh5_pg.C_100141	55	13582	1	1	1	1	0.09	0.37	60S ribosomal protein L31
jgi|Trire2|122287|estExt_fgenesh5_pg.C_110210	54	235507	4	4	3	3	0.01	0.06	Glutamate synthase
jgi|Trire2|71363|kg2.C_scaffold_1000148	54	116987	2	2	2	2	0.02	0.08	ATPase component of ABC transporters
jgi|Trire2|121397|estExt_fgenesh5_pg.C_70231	54	52478	2	2	2	2	0.03	0.17	Transport protein Sec61, alpha subunit
jgi|Trire2|55584|e_gw1.2.322.1	53	41193	4	4	1	1	0.04	0.11	-
jgi|Trire2|53673|e_gw1.1.615.1	53	43159	2	2	2	2	0.06	0.21	Dimeric dihydrodiol dehydrogenase
jgi|Trire2|73450|kg2.C_scaffold_9000053	52	10660	1	1	1	1	0.11	0.48	-
jgi|Trire2|79495|estExt_GeneWisePlus.C_140142	52	68698	2	2	2	2	0.03	0.13	Alpha-isopropylmalate synthase/homocitrate synthase
jgi|Trire2|48883|estExt_Genewise1.C_110254	52	47558	3	3	3	3	0.09	0.28	Ubiquinol cytochrome c reductase, subunit QCR2
jgi|Trire2|43814|estExt_Genewise1.C_10470	51	10424	1	1	1	1	0.2	0.49	60S ribosomal protein L37
jgi|Trire2|79169|estExt_GeneWisePlus.C_120513	50	38952	3	3	2	2	0.05	0.24	Voltage-gated shaker-like K+ channel, subunit beta/KCNAB
jgi|Trire2|74194|estExt_GeneWisePlus.C_11306	49	28631	2	2	2	2	0.08	0.33	Reductases with broad range of substrate specificities
jgi|Trire2|21742|estExt_fgenesh1_pm.C_40092	49	49959	4	4	3	3	0.08	0.29	Beta tubulin
jgi|Trire2|72615|kg2.C_scaffold_3000050	47	68273	5	5	3	3	0.04	0.21	Lysyl-tRNA synthetase (class II)
jgi|Trire2|79738|estExt_GeneWisePlus.C_150082	20	46263	3	3	2	2	0.05	0.2	Zinc-binding oxidoreductase||Zinc-binding oxidoreductase
jgi|Trire2|121126|estExt_fgenesh5_pg.C_60037	47	30248	2	2	2	2	0.07	0.32	-
jgi|Trire2|79955|estExt_GeneWisePlus.C_160220	47	40744	3	3	3	3	0.07	0.36	UDP-glucose 4-epimerase/UDP-sulfoquinovose synthase
jgi|Trire2|57581|e_gw1.4.349.1	47	39117	1	1	1	1	0.03	0.11	Chromodomain-helicase DNA-binding protein
jgi|Trire2|123801|estExt_fgenesh5_pg.C_270006	47	64138	3	3	3	3	0.05	0.22	Aspartyl-tRNA synthetase
jgi|Trire2|81576|estExt_GeneWisePlus.C_260006	46	115265	2	2	2	2	0.02	0.08	NADP/FAD dependent oxidoreductase
jgi|Trire2|48707|estExt_Genewise1.C_100658	46	98412	3	3	3	3	0.04	0.14	Trehalose-6-phosphate synthase component TPS1 and related subunits
jgi|Trire2|76939|estExt_GeneWisePlus.C_60627	46	22125	3	3	3	3	0.13	0.8	Ribosomal protein S4
jgi|Trire2|104491|fgenesh5_pg.C_scaffold_3000446	46	14353	1	1	1	1	0.08	0.35	60S ribosomal protein L35
jgi|Trire2|123827|estExt_fgenesh5_pg.C_270067	46	83056	2	2	2	2	0.03	0.11	-
jgi|Trire2|123753|estExt_fgenesh5_pg.C_260026	45	17781	1	1	1	1	0.06	0.28	Ubiquitin/40S ribosomal protein S27a fusion
jgi|Trire2|75564|estExt_GeneWisePlus.C_30914	45	20086	1	1	1	1	0.08	0.24	60S ribosomal protein L11
jgi|Trire2|76744|estExt_GeneWisePlus.C_60244	44	41375	1	1	1	1	0.03	0.1	Pyruvate dehydrogenase E1, beta subunit
jgi|Trire2|123681|estExt_fgenesh5_pg.C_250042	44	31927	1	1	1	1	0.03	0.14	1-Acyl dihydroxyacetone phosphate reductase and related dehydrogenases
jgi|Trire2|72643|kg2.C_scaffold_3000078	44	46746	1	1	1	1	0.02	0.1	Argininosuccinate synthase
jgi|Trire2|75713|estExt_GeneWisePlus.C_40141	44	63559	1	1	1	1	0.02	0.07	Cytochrome P450 CYP4/CYP19/CYP26 subfamilies
jgi|Trire2|23059|estExt_fgenesh1_pm.C_210055	44	15251	1	1	1	1	0.07	0.32	60S ribosomal protein L26
jgi|Trire2|60626|e_gw1.8.470.1	43	102998	2	2	2	2	0.02	0.08	Vesicle coat complex COPII, subunit SEC24/subunit SFB2
jgi|Trire2|123705|estExt_fgenesh5_pg.C_250090	43	68329	2	2	2	2	0.04	0.13	UDP-glucose/GDP-mannose dehydrogenase
jgi|Trire2|121000|estExt_fgenesh5_pg.C_50327	43	54538	4	4	4	4	0.09	0.37	Cytoplasmic tryptophanyl-tRNA synthetase
jgi|Trire2|120012|estExt_fgenesh5_pg.C_20061	42	18017	2	2	1	1	0.07	0.26	60s ribosomal protein L24
jgi|Trire2|2433|fgenesh1_pm.C_scaffold_2000222	41	32190	6	6	1	1	0.03	0.14	-
jgi|Trire2|120198|estExt_fgenesh5_pg.C_20418	41	100868	2	2	2	2	0.02	0.09	Glycogen phosphorylase
jgi|Trire2|122366|estExt_fgenesh5_pg.C_120018	26	134232	2	2	2	2	0.01	0.06	Nucleolar GTPase/ATPase p130
jgi|Trire2|57263|e_gw1.4.735.1	40	58536	5	5	1	1	0.01	0.07	Protoporphyrinogen oxidase
jgi|Trire2|68909|e_gw1.26.100.1	40	12972	1	1	1	1	0.07	0.39	40s ribosomal protein S26
jgi|Trire2|5227|fgenesh1_pm.C_scaffold_21000010	39	123682	2	2	1	1	0.01	0.04	Isoleucyl-tRNA synthetase
jgi|Trire2|123176|estExt_fgenesh5_pg.C_180195	39	17904	1	1	1	1	0.07	0.25	40S ribosomal protein S2
jgi|Trire2|123714|estExt_fgenesh5_pg.C_250114	39	26291	1	1	1	1	0.08	0.18	Predicted carbonic anhydrase
jgi|Trire2|80025|estExt_GeneWisePlus.C_160337	38	16743	3	3	2	2	0.22	0.68	40S ribosomal protein S17
jgi|Trire2|72012|kg2.C_scaffold_18000025	38	61317	1	1	1	1	0.03	0.07	Glycosyl transferase, family 8 - glycogenin
jgi|Trire2|21425|estExt_fgenesh1_pm.C_20025	38	49233	1	1	1	1	0.03	0.09	ATP-dependent RNA helicase
jgi|Trire2|123471|estExt_fgenesh5_pg.C_220060	38	46923	2	2	1	1	0.02	0.09	Alpha-isopropylmalate synthase/homocitrate synthase
jgi|Trire2|81014|estExt_GeneWisePlus.C_220017	38	141064	2	2	1	1	0.01	0.03	Non-ribosomal peptide synthetase
jgi|Trire2|123174|estExt_fgenesh5_pg.C_180193	37	51606	3	3	3	3	0.06	0.27	D-3-phosphoglycerate dehydrogenase
jgi|Trire2|105035|fgenesh5_pg.C_scaffold_4000413	37	34499	1	1	1	1	0.03	0.13	Steroid reductase required for elongation of the very long chain fatty acids
jgi|Trire2|23316|estExt_fgenesh1_pm.C_280039	37	19145	1	1	1	1	0.07	0.25	Protein involved in membrane traffic (YOP1/TB2/DP1/HVA22 family)
jgi|Trire2|121143|estExt_fgenesh5_pg.C_60115	36	57942	3	3	3	3	0.05	0.25	Phenylalanyl-tRNA synthetase, beta subunit
jgi|Trire2|120868|estExt_fgenesh5_pg.C_40582	36	16862	1	1	1	1	0.05	0.28	40S ribosomal protein S13
jgi|Trire2|52208|estExt_Genewise1.C_280250	36	86584	1	1	1	1	0.02	0.05	Vesicle coat complex COPII, subunit SEC23
jgi|Trire2|81110|estExt_GeneWisePlus.C_220208	36	256583	5	5	5	5	0.02	0.09	Acetyl-CoA carboxylase
jgi|Trire2|60089|e_gw1.7.470.1	36	16130	1	1	1	1	0.09	0.29	Succinate dehydrogenase, cytochrome b subunit
jgi|Trire2|21890|estExt_fgenesh1_pm.C_50075	35	14949	1	1	1	1	0.08	0.33	60S ribosomal protein L32
jgi|Trire2|73985|estExt_GeneWisePlus.C_10856	35	18727	1	1	1	1	0.08	0.25	40s ribosomal protein s10
jgi|Trire2|122811|estExt_fgenesh5_pg.C_150123	35	40871	1	1	1	1	0.02	0.11	Glutamine synthetase
jgi|Trire2|122001|estExt_fgenesh5_pg.C_100076	35	14733	2	2	2	2	0.17	0.71	60S ribosomal protein L14/L17/L23
jgi|Trire2|82534|estExt_GeneWisePlus.C_400011	34	79313	1	1	1	1	0.01	0.05	Molecular chaperones HSP105/HSP110/SSE1, HSP70 superfamily
jgi|Trire2|47795|estExt_Genewise1.C_80584	34	13308	2	2	1	1	0.06	0.38	40S ribosomal protein S20
jgi|Trire2|73790|estExt_GeneWisePlus.C_10551	34	7952	1	1	1	1	0.1	0.65	Mitochondrial F1F0-ATP synthase, subunit epsilon/ATP15
jgi|Trire2|75421|estExt_GeneWisePlus.C_30650	34	89020	1	1	1	1	0.01	0.05	Dolichyl-phosphate-mannose:protein O-mannosyl transferase
jgi|Trire2|74041|estExt_GeneWisePlus.C_10953	34	52889	2	2	2	2	0.05	0.18	Kynurenine aminotransferase, glutamine transaminase K
jgi|Trire2|43615|estExt_Genewise1.C_10111	33	35529	1	1	1	1	0.04	0.13	Translation initiation factor 2, alpha subunit (eIF-2alpha)
jgi|Trire2|58519|e_gw1.5.870.1	33	25399	1	1	1	1	0.03	0.17	-
jgi|Trire2|121023|estExt_fgenesh5_pg.C_50366	33	55383	2	2	2	2	0.04	0.16	Translation initiation factor 2, gamma subunit (eIF-2gamma; GTPase)
jgi|Trire2|122689|estExt_fgenesh5_pg.C_140106	33	122842	2	2	2	2	0.02	0.07	WD-repeat protein WDR6, WD repeat superfamily
jgi|Trire2|45736|estExt_Genewise1.C_31083	33	35449	1	1	1	1	0.03	0.13	G protein beta subunit-like protein
jgi|Trire2|73774|estExt_GeneWisePlus.C_10526	33	73728	1	1	1	1	0.01	0.06	Acyl-CoA synthetase
jgi|Trire2|123408|estExt_fgenesh5_pg.C_210075	32	48117	1	1	1	1	0.03	0.09	Actin-related protein Arp2/3 complex, subunit Arp3
jgi|Trire2|109304|fgenesh5_pg.C_scaffold_15000106	32	24068	1	1	1	1	0.03	0.19	-
jgi|Trire2|5233|fgenesh1_pm.C_scaffold_21000016	32	47126	2	2	1	1	0.03	0.09	Aspartate aminotransferase
jgi|Trire2|120534|estExt_fgenesh5_pg.C_30561	31	72072	1	1	1	1	0.02	0.06	Ca2+-binding actin-bundling protein (fimbrin/plastin)
jgi|Trire2|123198|estExt_fgenesh5_pg.C_190020	31	31883	2	2	2	2	0.07	0.32	Succinate dehydrogenase, Fe-S protein subunit
jgi|Trire2|66950|e_gw1.20.256.1	31	48879	2	2	1	1	0.02	0.09	Ca2+/calmodulin-dependent protein kinase, EF-Hand protein superfamily
jgi|Trire2|55508|e_gw1.2.232.1	31	54324	1	1	1	1	0.01	0.08	Predicted ATPase
jgi|Trire2|23184|estExt_fgenesh1_pm.C_240047	31	38214	3	3	3	3	0.09	0.38	Isocitrate dehydrogenase, alpha subunit
jgi|Trire2|57049|e_gw1.3.851.1	31	46985	1	1	1	1	0.03	0.09	FOG: RRM domain
jgi|Trire2|76620|estExt_GeneWisePlus.C_50837	31	73236	2	2	1	1	0.01	0.06	Glycerol-3-phosphate dehydrogenase
jgi|Trire2|73665|estExt_GeneWisePlus.C_10320	30	54733	2	2	2	2	0.06	0.17	Hexokinase
jgi|Trire2|53818|e_gw1.1.854.1	30	31980	1	1	1	1	0.05	0.14	Predicted ABC-type transport
jgi|Trire2|52055|estExt_Genewise1.C_270237	30	46849	2	2	2	2	0.04	0.2	NADP-dependent isocitrate dehydrogenase
jgi|Trire2|120722|estExt_fgenesh5_pg.C_40306	30	36286	3	3	2	2	0.07	0.28	Serine/threonine specific protein phosphatase PP1, catalytic subunit
jgi|Trire2|75368|estExt_GeneWisePlus.C_30523	29	44227	2	2	1	1	0.04	0.09	3-oxoacyl CoA thiolase
jgi|Trire2|120154|estExt_fgenesh5_pg.C_20321	29	77921	2	2	2	2	0.03	0.12	NADP/FAD dependent oxidoreductase
jgi|Trire2|123729|estExt_fgenesh5_pg.C_250141	29	35233	2	2	2	2	0.07	0.25	NAD-dependent malate dehydrogenase
jgi|Trire2|45018|estExt_Genewise1.C_20750	29	41350	1	1	1	1	0.02	0.11	Mitogen-activated protein kinase
jgi|Trire2|79106|estExt_GeneWisePlus.C_120391	29	12390	1	1	1	1	0.08	0.42	60S ribosomal protein L44
jgi|Trire2|122551|estExt_fgenesh5_pg.C_130115	29	40544	1	1	1	1	0.05	0.11	GDP-mannose pyrophosphorylase
jgi|Trire2|105202|fgenesh5_pg.C_scaffold_4000580	28	36592	1	1	1	1	0.03	0.13	Actin-related protein Arp2/3 complex, subunit ARPC2
jgi|Trire2|32293|gw1.8.334.1	28	26743	2	2	1	1	0.03	0.17	-
jgi|Trire2|120354|estExt_fgenesh5_pg.C_30138	28	9758	1	1	1	1	0.1	0.51	-
jgi|Trire2|51430|estExt_Genewise1.C_230108	28	25613	1	1	1	1	0.04	0.19	60s ribosomal protein L10
jgi|Trire2|21406|estExt_fgenesh1_pm.C_10531	28	44608	3	3	3	3	0.08	0.31	3-phosphoglycerate kinase
jgi|Trire2|45459|estExt_Genewise1.C_30522	28	45532	1	1	1	1	0.03	0.1	Branched chain aminotransferase BCAT1
jgi|Trire2|121620|estExt_fgenesh5_pg.C_80207	28	38850	1	1	1	1	0.03	0.12	-
jgi|Trire2|120807|estExt_fgenesh5_pg.C_40466	28	83541	1	1	1	1	0.01	0.05	Oligosaccharyltransferase, STT3 subunit
jgi|Trire2|80216|estExt_GeneWisePlus.C_170294	28	19490	1	1	1	1	0.1	0.24	Mitochondrial F1F0-ATP synthase, subunit d/ATP7
jgi|Trire2|2050|fgenesh1_pm.C_scaffold_1000384	27	169465	1	1	1	1	0.01	0.02	Translation initiation factor 4F, ribosome/mRNA-bridging subunit (eIF-4G)
jgi|Trire2|78966|estExt_GeneWisePlus.C_120176	27	42407	1	1	1	1	0.02	0.11	C-3 sterol dehydrogenase/3-beta-hydroxysteroid dehydrogenase
jgi|Trire2|66689|e_gw1.19.17.1	27	61886	3	3	1	1	0.01	0.07	Adenine deaminase/adenosine deaminase
jgi|Trire2|22783|estExt_fgenesh1_pm.C_140128	27	162077	1	1	1	1	0.01	0.03	SNF2 family DNA-dependent ATPase
jgi|Trire2|69425|e_gw1.28.235.1	27	42031	1	1	1	1	0.03	0.1	Monodehydroascorbate/ferredoxin reductase
jgi|Trire2|77000|estExt_GeneWisePlus.C_70122	27	26922	1	1	1	1	0.05	0.17	-
jgi|Trire2|80211|estExt_GeneWisePlus.C_170289	26	16761	1	1	1	1	0.07	0.29	60S ribosomal protein L14
jgi|Trire2|119603|estExt_fgenesh5_pg.C_10162	26	29193	2	2	1	1	0.05	0.16	Class II aldolase/adducin N-terminal domain protein
jgi|Trire2|61746|e_gw1.9.75.1	26	73412	1	1	1	1	0.01	0.06	Phosphoinositide-specific phospholipase C
jgi|Trire2|76682|estExt_GeneWisePlus.C_60103	26	170224	1	1	1	1	0	0.03	Pleiotropic drug resistance proteins (PDR1-15), ABC superfamily
jgi|Trire2|78970|estExt_GeneWisePlus.C_120183	25	41834	1	1	1	1	0.02	0.1	Mitochondrial phosphate carrier protein
jgi|Trire2|108829|fgenesh5_pg.C_scaffold_13000175	25	95881	1	1	1	1	0.01	0.04	Myosin class II heavy chain
jgi|Trire2|108893|fgenesh5_pg.C_scaffold_13000239	25	66202	1	1	1	1	0.01	0.06	Predicted transporter (major facilitator superfamily)
jgi|Trire2|79993|estExt_GeneWisePlus.C_160275	25	60185	1	1	1	1	0.01	0.07	Chaperonin complex component, TCP-1 epsilon subunit (CCT5)
jgi|Trire2|23420|estExt_fgenesh1_pm.C_360011	25	30809	2	2	2	2	0.09	0.31	Prohibitin
jgi|Trire2|48819|estExt_Genewise1.C_110155	24	91736	1	1	1	1	0.01	0.05	Aspartyl-tRNA synthetase
jgi|Trire2|53728|e_gw1.1.828.1	24	32955	2	2	2	2	0.11	0.3	Inorganic pyrophosphatase/Nucleosome remodeling factor
jgi|Trire2|122774|estExt_fgenesh5_pg.C_140267	24	35831	1	1	1	1	0.04	0.12	-
jgi|Trire2|107784|fgenesh5_pg.C_scaffold_10000174	24	20679	2	2	2	2	0.12	0.53	60S ribosomal protein L18A
jgi|Trire2|74258|estExt_GeneWisePlus.C_11467	23	68297	1	1	1	1	0.02	0.07	Phenylalanyl-tRNA synthetase beta subunit
jgi|Trire2|77142|estExt_GeneWisePlus.C_70398	23	145721	2	2	2	2	0.02	0.06	TATA-binding protein-interacting protein
jgi|Trire2|63441|e_gw1.12.400.1	23	67553	1	1	1	1	0.02	0.06	Translocase of outer mitochondrial membrane complex,
jgi|Trire2|111082|fgenesh5_pg.C_scaffold_24000070	23	33025	1	1	1	1	0.03	0.14	-
jgi|Trire2|73862|estExt_GeneWisePlus.C_10684	22	45049	1	1	1	1	0.02	0.1	Metallopeptidase
jgi|Trire2|78626|estExt_GeneWisePlus.C_110166	22	31742	1	1	1	1	0.02	0.14	-
jgi|Trire2|76710|estExt_GeneWisePlus.C_60186	22	165522	2	2	1	1	0	0.03	RNA polymerase III, large subunit
jgi|Trire2|77613|estExt_GeneWisePlus.C_80528	22	50140	1	1	1	1	0.02	0.09	Translation initiation factor 3, subunit e (eIF-3e)
jgi|Trire2|59944|e_gw1.7.194.1	22	60175	1	1	1	1	0.02	0.08	Serine-threonine phosphatase 2B, catalytic subunit
jgi|Trire2|58370|e_gw1.5.39.1	22	111318	1	1	1	1	0.01	0.04	Mismatch repair ATPase MSH2 (MutS family)
jgi|Trire2|122956|estExt_fgenesh5_pg.C_160215	22	9237	2	2	2	2	0.28	1.45	40s ribosomal protein S27
jgi|Trire2|121367|estExt_fgenesh5_pg.C_70183	21	82238	1	1	1	1	0.02	0.05	Vacuolar H+-ATPase V1 sector, subunit A
jgi|Trire2|108459|fgenesh5_pg.C_scaffold_12000078	21	127963	2	2	1	1	0.01	0.03	Multifunctional pyrimidine synthesis protein CAD
jgi|Trire2|48788|estExt_Genewise1.C_110118	21	204937	1	1	1	1	0.01	0.02	3-oxoacyl-(acyl-carrier-protein) synthase (I and II)
jgi|Trire2|122199|estExt_fgenesh5_pg.C_110055	21	47703	1	1	1	1	0.02	0.1	Septin family protein (P-loop GTPase)
jgi|Trire2|122350|estExt_fgenesh5_pg.C_110334	20	61543	1	1	1	1	0.02	0.07	Glutamate decarboxylase/sphingosine phosphate lyase
jgi|Trire2|62377|e_gw1.10.587.1	20	35096	2	2	1	1	0.02	0.13	Exostosin EXT1L
jgi|Trire2|58651|e_gw1.5.212.1	20	46558	1	1	1	1	0.02	0.1	Adenylosuccinate synthase
jgi|Trire2|59843|e_gw1.7.590.1	20	79179	1	1	1	1	0.01	0.06	Acyl-CoA synthetase
jgi|Trire2|120621|estExt_fgenesh5_pg.C_40131	20	12101	1	1	1	1	0.07	0.4	60S ribosomal protein L35A/L37
jgi|Trire2|22910|estExt_fgenesh1_pm.C_180010	20	34700	1	1	1	1	0.03	0.12	Succinyl-CoA synthetase, alpha subunit
jgi|Trire2|64193|e_gw1.13.303.1	20	87640	1	1	1	1	0.01	0.05	Transferrin receptor
jgi|Trire2|80584|estExt_GeneWisePlus.C_190174	20	49538	1	1	1	1	0.02	0.09	Oligosaccharyltransferase, beta subunit
jgi|Trire2|120053|estExt_fgenesh5_pg.C_20133	20	73111	2	2	2	2	0.04	0.12	Molecular chaperones mortalin/PBP74/GRP75, HSP70 superfamily
jgi|Trire2|81447|estExt_GeneWisePlus.C_250035	20	44071	1	1	1	1	0.03	0.1	Predicted GTP-binding protein (ODN superfamily)
jgi|Trire2|64295|e_gw1.13.389.1	20	50928	1	1	1	1	0.03	0.09	Nitrogen permease regulator NLRG/NPR2
jgi|Trire2|77685|estExt_GeneWisePlus.C_80677	20	125693	1	1	1	1	0.01	0.03	Histone acetyltransferase SAGA/ADA,
jgi|Trire2|78864|estExt_GeneWisePlus.C_120003	20	46249	1	1	1	1	0.03	0.09	Aminomethyl transferase
jgi|Trire2|23200|estExt_fgenesh1_pm.C_250018	20	39513	1	1	1	1	0.02	0.11	Fructose 1,6-bisphosphate aldolase
jgi|Trire2|73571|estExt_GeneWisePlus.C_10167	20	35526	1	1	1	1	0.04	0.13	Cytochrome c1
jgi|Trire2|79972|estExt_GeneWisePlus.C_160254	19	14279	1	1	1	1	0.14	0.33	-
jgi|Trire2|77806|estExt_GeneWisePlus.C_90074	19	39735	1	1	1	1	0.04	0.11	Alcohol dehydrogenase, class V
jgi|Trire2|80881|estExt_GeneWisePlus.C_210110	19	48267	1	1	1	1	0.03	0.09	Succinyl-CoA synthetase, beta subunit
jgi|Trire2|121051|estExt_fgenesh5_pg.C_50413	19	60739	1	1	1	1	0.01	0.07	Histidyl-tRNA synthetase
jgi|Trire2|121068|estExt_fgenesh5_pg.C_50444	19	30387	1	1	1	1	0.04	0.15	Phosphomannomutase
jgi|Trire2|65891|e_gw1.17.241.1	19	259305	1	1	1	1	0.01	0.02	Animal-type fatty acid synthase and related proteins
jgi|Trire2|68889|e_gw1.26.3.1	19	149432	1	1	1	1	0.02	0.03	Pleiotropic drug resistance proteins (PDR1-15), ABC superfamily
jgi|Trire2|103949|fgenesh5_pg.C_scaffold_2000537	18	58294	1	1	1	1	0.04	0.08	Component of histone deacetylase complex
jgi|Trire2|52476|estExt_Genewise1.C_330007	18	16561	1	1	1	1	0.05	0.3	-
jgi|Trire2|58404|e_gw1.5.421.1	18	13708	1	1	1	1	0.06	0.35	Uncharacterized conserved protein
jgi|Trire2|75012|estExt_GeneWisePlus.C_20914	18	95978	1	1	1	1	0.01	0.05	GTP-binding protein
jgi|Trire2|49205|estExt_Genewise1.C_120244	18	39801	1	1	1	1	0.05	0.11	-
jgi|Trire2|74267|estExt_GeneWisePlus.C_11479	18	56951	1	1	1	1	0.02	0.08	Medium subunit of clathrin adaptor complex
jgi|Trire2|111689|fgenesh5_pg.C_scaffold_28000102	18	85824	1	1	1	1	0.01	0.05	Dystonin, GAS (Growth-arrest-specific protein), and related proteins
jgi|Trire2|102846|fgenesh5_pg.C_scaffold_1000479	18	38520	1	1	1	1	0.06	0.12	RTK signaling protein MASK/UNC-44
jgi|Trire2|45732|estExt_Genewise1.C_31079	18	36416	1	1	1	1	0.04	0.12	Oligosaccharyltransferase, gamma subunit
jgi|Trire2|21342|estExt_fgenesh1_pm.C_10426	17	94791	1	1	1	1	0.01	0.05	Predicted E3 ubiquitin ligase
jgi|Trire2|76784|estExt_GeneWisePlus.C_60334	17	41208	1	1	1	1	0.02	0.11	Sorbitol dehydrogenase
jgi|Trire2|107402|fgenesh5_pg.C_scaffold_9000205	17	22864	1	1	1	1	0.06	0.2	Guanylate kinase
jgi|Trire2|121359|estExt_fgenesh5_pg.C_70164	17	97615	1	1	1	1	0.01	0.04	Auxilin-like protein and related proteins containing DnaJ domain
jgi|Trire2|64916|e_gw1.15.22.1	17	72307	1	1	1	1	0.01	0.06	-
jgi|Trire2|80639|estExt_GeneWisePlus.C_190288	17	41015	1	1	1	1	0.02	0.11	-
jgi|Trire2|78373|estExt_GeneWisePlus.C_100350	17	118106	2	2	1	1	0.01	0.04	Transporter, ABC superfamily (Breast cancer resistance protein)
jgi|Trire2|76166|estExt_GeneWisePlus.C_40958	17	26188	1	1	1	1	0.03	0.17	Mitochondrial F1F0-ATP synthase, subunit b/ATP4
jgi|Trire2|74400|estExt_GeneWisePlus.C_11761	17	45901	1	1	1	1	0.04	0.1	Glycogen synthase kinase-3
jgi|Trire2|67983|e_gw1.23.3.1	17	146484	1	1	1	1	0.01	0.03	Serine/threonine protein kinase
jgi|Trire2|75175|estExt_GeneWisePlus.C_30135	17	48883	1	1	1	1	0.02	0.09	Short-chain acyl-CoA dehydrogenase
jgi|Trire2|123902|estExt_fgenesh5_pg.C_280054	16	45926	1	1	1	1	0.04	0.1	Translation elongation factor EF-1 gamma
jgi|Trire2|76057|estExt_GeneWisePlus.C_40742	16	56800	1	1	1	1	0.03	0.08	Vacuolar H+-ATPase V1 sector, subunit B
jgi|Trire2|123293|estExt_fgenesh5_pg.C_200023	16	147199	1	1	1	1	0.01	0.03	Multidrug/pheromone exporter, ABC superfamily
jgi|Trire2|65153|e_gw1.15.225.1	16	61040	1	1	1	1	0.02	0.07	Predicted transporter (major facilitator superfamily)
jgi|Trire2|55374|e_gw1.2.996.1	16	36762	2	2	1	1	0.02	0.12	-
jgi|Trire2|121255|estExt_fgenesh5_pg.C_60356	15	60262	1	1	1	1	0.01	0.07	-
jgi|Trire2|73842|estExt_GeneWisePlus.C_10634	15	37754	1	1	1	1	0.02	0.11	Possible pfkB family carbohydrate kinase
jgi|Trire2|56840|e_gw1.3.954.1	15	35600	1	1	1	1	0.03	0.12	Predicted oxidoreductase
jgi|Trire2|60331|e_gw1.7.449.1	15	23391	1	1	1	1	0.05	0.2	Ras-related GTPase
jgi|Trire2|79395|estExt_GeneWisePlus.C_130391	14	67803	1	1	1	1	0.01	0.06	Proteins containing the FAD binding domain
jgi|Trire2|121647|estExt_fgenesh5_pg.C_80268	14	57982	1	1	1	1	0.02	0.08	-
jgi|Trire2|61208|e_gw1.8.620.1	14	54447	1	1	1	1	0.02	0.08	Predicted cell surface protein
jgi|Trire2|120781|estExt_fgenesh5_pg.C_40414	14	27389	1	1	1	1	0.06	0.17	40S ribosomal protein S6
jgi|Trire2|111787|fgenesh5_pg.C_scaffold_29000057	14	88984	1	1	1	1	0.01	0.05	Mitochondrial RNA helicase SUV3, DEAD-box superfamily
jgi|Trire2|69863|e_gw1.31.20.1	14	60120	1	1	1	1	0.03	0.07	Amidases
jgi|Trire2|102467|fgenesh5_pg.C_scaffold_1000100	14	42385	1	1	1	1	0.02	0.11	-
jgi|Trire2|107781|fgenesh5_pg.C_scaffold_10000171	14	51979	1	1	1	1	0.02	0.09	Transcription-associated recombination protein - Thp1p
jgi|Trire2|103813|fgenesh5_pg.C_scaffold_2000401	14	82965	1	1	1	1	0.01	0.05	Serine/threonine protein kinase

## Sheet: Result
S3 Table. SCF subunits and COP9 components identified by TAP-MS
Protein IDs	QM9414	Pgpd1-myc-his-Trfwd1-1	Pgpd1-myc-his-Trfwd1-2	Description
79756	116、6、0.13	1338、50、1.11	2855、92、1.94	TrFwd1
55706	-	662、23、0.98	1133、34、1.19	SCF ubiquitin ligase, Cullins 1
62676	-	103、4、0.72	209、6、0.97	COP9 signalosome, subunit CSN7
61965	-	100、3、0.19	287、6、0.3	COP9 signalosome, subunit CSN1
49304	-	54、2、0.17	171、7、0.73	COP9 signalosome, subunit CSN3
75444	-	49、3、0.31	108、6、0.56	COP9 signalosome, subunit CSN4
62003	-	36、1、0.12	64、2、0.25	COP9 signalosome, subunit CSN5
55180	-	17、1、0.1	118、3、0.2	COP9 signalosome, subunit CSN6
73823	-	15、1、0.25	-	SCF ubiquitin ligase, Skp1 component
The values in each column, from left to right, denote Score, Number of Matches, and emPAI ( the Exponentially Modified Protein Abundance Index).

## Sheet: 三个样品各自删除不可信蛋白后，再取交集
			Go注释	KOG注释		EC及代谢通路注释						Interpro注释		SignalP预测	Tu-6	QM9414		pyr4 score	A score	B score
39个			goName	kogdefline	kogClass	ecNum	definition	catalyticActivity	cofactors	pathway	pathway_class	domainDesc	iprDesc	hmm_signalpep_probability	log2 Ratio(T_Atr/T_NCtr)	log2 Ratio(WT_Avi/WT_Glu)
72685		6-磷酸葡萄糖酸脱氢酶	pentose-phosphate shunt||phosphogluconate dehydrogenase (decarboxylating) activity	6-phosphogluconate dehydrogenase	Carbohydrate transport and metabolism	1.1.1.44	Phosphogluconate dehydrogenase (decarboxylating).	6-phospho-D-gluconate + NADP(+) = D-ribulose 5-phosphate + CO(2) + NADPH.	\N	Pentose phosphate pathway	Carbohydrate Metabolism	6PGDHDRGNASE||6PGD||NAD_binding_2||gnd||6PGD	6-phosphogluconate dehydrogenase||6-phosphogluconate dehydrogenase, C-terminal||6-phosphogluconate dehydrogenase, NAD-binding||6-phosphogluconate dehydrogenase, decarboxylating||6-phosphogluconate-binding site	#N/A	2.15389	-1.79297		#REF!	#REF!	#REF!
73618		动物型脂肪酸合成酶及其相关蛋白	S-adenosylmethionine-dependent methyltransferase activity||fatty acid biosynthesis||catalytic activity||transferase activity||metabolism||methyltransferase activity||oxidoreductase activity||zinc ion binding||cofactor binding	Animal-type fatty acid synthase and related proteins	Lipid transport and metabolism	#N/A	#N/A	#N/A	#N/A	#N/A	#N/A	ADH_zinc_N||ketoacyl-synt||Acyl_transf_1||Ketoacyl-synt_C||ACP_DOMAIN||MET_TRANS||SAM_BIND	Zinc-containing alcohol dehydrogenase superfamily||Beta-ketoacyl synthase||Acyl transferase region||Beta-ketoacyl synthase||Phosphopantetheine-binding||Generic methyltransferase||SAM (and some other nucleotide) binding motif	#N/A	#N/A	0.421664		#REF!	#REF!	#REF!
77373		二氢硫酰胺脱氢酶	FAD binding||oxidoreductase activity||electron transport||disulfide oxidoreductase activity||cytoplasm||dihydrolipoyl dehydrogenase activity	Dihydrolipoamide dehydrogenase	Energy production and conversion	1.8.1.4	Dihydrolipoamide dehydrogenase.	Dihydrolipoamide + NAD(+) = lipoamide + NADH.	FAD.	Glycine, serine and threonine metabolism||Citrate cycle (TCA cycle)||Pyruvate metabolism||Glycolysis / Gluconeogenesis	Amino Acid Metabolism||Carbohydrate Metabolism||Carbohydrate Metabolism||Carbohydrate Metabolism	sp_Q86ZK4_PODAN_Q86ZK4;||FADPNR||PNDRDTASEI||HGRDTASE||Pyr_redox||Pyr_redox_dim||lipoamide_DH||PYRIDINE_REDOX_1	FAD-dependent pyridine nucleotide-disulphide oxidoreductase||FAD-dependent pyridine nucleotide-disulphide oxidoreductase||Pyridine nucleotide-disulphide oxidoreductase, class I||Mercuric reductase||FAD-dependent pyridine nucleotide-disulphide oxidoreductase||Pyridine nucleotide-disulphide oxidoreductase dimerisation region||Dihydrolipoamide dehydrogenase||Pyridine nucleotide-disulphide oxidoreduc…	#N/A	#N/A	-0.425334		#REF!	#REF!	#REF!
123145		60S核糖体蛋白L22	protein biosynthesis||ribosome||intracellular||structural constituent of ribosome||large ribosomal subunit	60S ribosomal protein L22	Translation, ribosomal structure and biogenesis	#N/A	#N/A	#N/A	#N/A	#N/A	#N/A	sp_RL22_METJA_P54033;||Ribosomal_L22||L22_arch||RIBOSOMAL_L22	Ribosomal protein L22/L17||Ribosomal protein L22/L17||Ribosomal protein L22/L17, eukaryotic and archaeal form||Ribosomal protein L22/L17	#N/A	1.49196	0.0834939		#REF!	#REF!	#REF!
77084		核糖核酸酶 R（RNaseR 或 RNR）家族蛋白类似于 RNR，RNR 是一种 3'-5' 核糖核酸外切酶，可释放 5'-核苷单磷酸并参与结构化 RNA 的成熟	ribonuclease activity||RNA binding||nucleic acid binding||exoribonuclease II activity	Exosomal 3'-5' exoribonuclease complex, subunit Rrp44/Dis3	Translation, ribosomal structure and biogenesis	3.1.13.1	Exoribonuclease II.	Exonucleolytic cleavage in the 3'- to 5'-direction to yield 5'-phosphomononucleotides.	\N	\N	\N	RNB||Nucleic acid-binding proteins	Ribonuclease II||Nucleic acid-binding OB-fold	#N/A	1.64598	-0.0402107		#REF!	#REF!	#REF!
121820		蛋氨酸合酶II（不依赖钴胺素）	unfolded protein binding||heat shock protein binding||protein folding||methionine biosynthesis||5-methyltetrahydropteroyltriglutamate-homocysteine S-methyltransferase activity	Methionine synthase II (cobalamin-independent)	Amino acid transport and metabolism	2.1.1.14	5-methyltetrahydropteroyltriglutamate--homocysteine S-methyltransferase.	5-methyltetrahydropteroyltri-L-glutamate + L-homocysteine = tetrahydropteroyltri-L-glutamate + L-methionine.	\N	Methionine metabolism	Amino Acid Metabolism	sp_Q9P8N9_CLAFU_Q9P8N9;||Methionine_synt||met_syn_B12ind||DNAJ_1	Methionine synthase, vitamin-B12 independent||Methionine synthase, vitamin-B12 independent||5-methyltetrahydropteroyltriglutamate--homocysteine S-methyltransferase||Heat shock protein DnaJ, N-terminal	#N/A	#N/A	0.58531		#REF!	#REF!	#REF!
124110		60S核糖体蛋白L7A	protein biosynthesis||ribosome||intracellular||structural constituent of ribosome||ribosome biogenesis and assembly||ribonucleoprotein complex	60S ribosomal protein L7A	Translation, ribosomal structure and biogenesis	#N/A	#N/A	#N/A	#N/A	#N/A	#N/A	sp_RL7A_ANOGA_O76732;||L7ARS6FAMILY||RIBOSOMALL7A||Ribosomal_L7Ae||RIBOSOMAL_L7AE	Ribosomal protein L7Ae/L30e/S12e/Gadd45||Ribosomal protein L7AE||Ribosomal protein L7A||Ribosomal protein L7Ae/L30e/S12e/Gadd45||Ribosomal protein L7AE	#N/A	1.07056	-0.0396428		#REF!	#REF!	#REF!
120568		烯醇化酶	glycolysis||phosphopyruvate hydratase activity||phosphopyruvate hydratase complex||calcium ion binding	Enolase	Carbohydrate transport and metabolism	4.2.1.11	Phosphopyruvate hydratase.	2-phospho-D-glycerate = phosphoenolpyruvate + H(2)O.	Magnesium.	Phenylalanine, tyrosine and tryptophan biosynthesis||Glycolysis / Gluconeogenesis	Amino Acid Metabolism||Carbohydrate Metabolism	sp_ENO_ASPOR_Q12560;||ENOLASE||Enolase_C||Enolase_N||eno||EF_HAND||ENOLASE	Enolase||Enolase||Enolase||Enolase||Enolase||Calcium-binding EF-hand||Enolase	#N/A	#N/A	-0.513209		#REF!	#REF!	#REF!
43814		60S核糖体蛋白L37	protein biosynthesis||ribosome||intracellular||structural constituent of ribosome	60S ribosomal protein L37	Translation, ribosomal structure and biogenesis	#N/A	#N/A	#N/A	#N/A	#N/A	#N/A	sp_Q95W89_BRABE_Q95W89;||Ribosomal_L37ae||L37a	Ribosomal L37ae protein||Ribosomal L37ae protein||Ribosomal L37ae protein	#N/A	1.47596	-0.313534		#REF!	#REF!	#REF!
22994		CDC48 家族 AAA ATP 酶参与膜从移行内质网到高尔基体的出芽和转移;与酵母 CDC48（细胞分裂对照蛋白 48）和人直系同源物相似，过渡内质网 ATP 酶（含缬氨酸的蛋白）	ATP binding||nucleoside-triphosphatase activity||nucleotide binding||hydrolase activity	AAA+-type ATPase	Posttranslational modification, protein turnover, chaperones	#N/A	#N/A	#N/A	#N/A	#N/A	#N/A	AAA||CDC48_N||AAA||CDC48||TONB_DEPENDENT_REC_1||AAA	AAA ATPase, central region||AAA ATPase VAT, N-terminal||AAA ATPase||AAA ATPase, CDC48||TonB box, N-terminal||AAA-protein subdomain	#N/A	#N/A	0.23559		#REF!	#REF!	#REF!
62003		COP9信号体，CSN5亚基|| COP9信号机，CSN55亚基	cysteine-type peptidase activity||peptidase activity	COP9 signalosome, subunit CSN5||COP9 signalosome, subunit CSN5	Signal transduction mechanisms ||Posttranslational modification, protein turnover, chaperones	3.4.-.-	Acting on peptide bonds (peptide hydrolases).	\N	\N	Biotin metabolism||Lysine degradation	Metabolism of Cofactors and Vitamins||Amino Acid Metabolism	sp_P91001_CAEEL_P91001;||Mov34||JAB_MPN||MPN_DOMAIN	Mov34-1||Mov34/MPN/PAD-1||Mov34/MPN/PAD-1||Mov34/MPN/PAD-1	#N/A	2.70415	-0.295659		#REF!	#REF!	#REF!
121906		40S核糖体蛋白S14	protein biosynthesis||ribosome||intracellular||structural constituent of ribosome	40S ribosomal protein S14	Translation, ribosomal structure and biogenesis	#N/A	#N/A	#N/A	#N/A	#N/A	#N/A	sp_RS14_KLULA_P27069;||Ribosomal_S11||RIBOSOMAL_S11	Ribosomal protein S11||Ribosomal protein S11||Ribosomal protein S11	#N/A	1.21593	0.0392402		#REF!	#REF!	#REF!
123753		泛素/40S核糖体蛋白S27a融合	protein modification||protein biosynthesis||ribosome||intracellular||structural constituent of ribosome	Ubiquitin/40S ribosomal protein S27a fusion	Translation, ribosomal structure and biogenesis	#N/A	#N/A	#N/A	#N/A	#N/A	#N/A	UBIQUITIN||ubiquitin||Ribosomal_S27||UBQ||UBIQUITIN_2||UBIQUITIN_1	Ubiquitin||Ubiquitin||Ribosomal protein S27a||Ubiquitin||Ubiquitin||Ubiquitin	#N/A	#N/A	0.120781		#REF!	#REF!	#REF!
120235		延长因子2	GTP binding||protein biosynthesis||DNA methylation||DNA binding||protein-synthesizing GTPase activity||GTPase activity	Elongation factor 2	Translation, ribosomal structure and biogenesis	#N/A	#N/A	#N/A	#N/A	#N/A	#N/A	ELONGATNFCT||GTP_EFTU||EFG_C||GTP_EFTU_D2||EFG_IV||small_GTP||C5_MTASE_1||EFACTOR_GTP	Protein synthesis factor, GTP-binding||Protein synthesis factor, GTP-binding||Elongation factor G, C-terminal||Elongation factor Tu, domain 2||Elongation factor G, domain IV||Small GTP-binding protein domain||C-5 cytosine-specific DNA methylase||Protein synthesis factor, GTP-binding	#N/A	#N/A	-0.0523435		#REF!	#REF!	#REF!
55706		Cullins，即CUL1	cell cycle	Cullins	Cell cycle control, cell division, chromosome partitioning	#N/A	#N/A	#N/A	#N/A	#N/A	#N/A	Cullin||CULLIN||CULLIN_2	Cullin||Cullin||Cullin	#N/A	#N/A	-0.223309		#REF!	#REF!	#REF!
122385		氨基葡萄糖-6-磷酸合成酶，含有酰胺转移酶和磷酸异构酶结构域	metabolism||carbohydrate metabolism||sugar binding||carbohydrate biosynthesis||cytoplasm||glutamine-fructose-6-phosphate transaminase (isomerizing) activity	Glucosamine 6-phosphate synthetases, contain amidotransferase and phosphosugar isomerase domains	Cell wall/membrane/envelope biogenesis	2.6.1.16	Glutamine-fructose-6-phosphate transaminase (isomerizing).	L-glutamine + D-fructose 6-phosphate = L-glutamate + D-glucosamine 6-phosphate.	\N	Aminosugars metabolism||Glutamate metabolism	Metabolism of Complex Carbohydrates||Amino Acid Metabolism	GATase_2||SIS||glmS||GATASE_TYPE_II	Glutamine amidotransferase, class-II||Sugar isomerase (SIS)||Glucosamine-fructose-6-phosphate aminotransferase, isomerising||Glutamine amidotransferase, class-II	#N/A	1.88612	0.833593		#REF!	#REF!	#REF!
75444		COP9信号体，CSN4亚基||COP9信号机，CSN3亚基	#N/A	COP9 signalosome, subunit CSN4||COP9 signalosome, subunit CSN4	Signal transduction mechanisms ||Posttranslational modification, protein turnover, chaperones	#N/A	#N/A	#N/A	#N/A	#N/A	#N/A	PCI||PINT||PCI_DOMAIN||TPR-like	Proteasome component region PCI||Proteasome component region PCI||Proteasome component region PCI||TPR-like	#N/A	2.32067	-0.25412		#REF!	#REF!	#REF!
75769		葡萄糖-6-磷酸1-脱氢酶	glucose metabolism||glucose-6-phosphate 1-dehydrogenase activity	Glucose-6-phosphate 1-dehydrogenase	Carbohydrate transport and metabolism	1.1.1.49	Glucose-6-phosphate 1-dehydrogenase.	D-glucose 6-phosphate + NADP(+) = D-glucono-1,5-lactone 6-phosphate + NADPH.	\N	Pentose phosphate pathway||Glutathione metabolism	Carbohydrate Metabolism||Metabolism of Other Amino Acids	sp_G6PD_ASPNG_P48826;||G6PDHDRGNASE||G6PD_N||G6PD_C||zwf||G6P_DEHYDROGENASE	Glucose-6-phosphate dehydrogenase||Glucose-6-phosphate dehydrogenase||Glucose-6-phosphate dehydrogenase||Glucose-6-phosphate dehydrogenase||Glucose-6-phosphate dehydrogenase||Glucose-6-phosphate dehydrogenase	#N/A	2.07845	-1.13182		#REF!	#REF!	#REF!
23059		60S核糖体蛋白L26	protein biosynthesis||ribosome||intracellular||structural constituent of ribosome||large ribosomal subunit	60S ribosomal protein L26	Translation, ribosomal structure and biogenesis	#N/A	#N/A	#N/A	#N/A	#N/A	#N/A	sp_Q8KAI3_CHLTE_Q8KAI3;||KOW||KOW||rplX_A_E||RIBOSOMAL_L24	Ribosomal protein L24||KOW||KOW (Kyrpides, Ouzounis, Woese) motif||Ribosomal protein L26, eukaryotic and archaeal form||Ribosomal protein L24/L26	#N/A	#N/A	0.16242		#REF!	#REF!	#REF!
123084		含有脱氢酶/还原酶结构域的蛋白质	oxidoreductase activity||metabolism	Reductases with broad range of substrate specificities	General function prediction only	#N/A	#N/A	#N/A	#N/A	#N/A	#N/A	GDHRDH||adh_short	Glucose/ribitol dehydrogenase||Short-chain dehydrogenase/reductase SDR	#N/A	#N/A	-3.99432		#REF!	#REF!	#REF!
122415		蛋白质二硫化物异构酶（脯氨酰4-羟化酶β亚基）	isomerase activity||endoplasmic reticulum||electron transport||electron transporter activity||protein disulfide isomerase activity	Protein disulfide isomerase (prolyl 4-hydroxylase beta subunit)	Posttranslational modification, protein turnover, chaperones	5.3.4.1	Protein disulfide isomerase.	Rearrangement of both intrachain and interchain disulfide bonds in proteins to form the native structures.	\N	\N	\N	THIOREDOXIN||Thioredoxin||pdi_dom||ER_PDI_fam||THIOREDOXIN_2||ER_TARGET||THIOREDOXIN	Thioredoxin-related||Thioredoxin-related||Disulphide isomerase||Protein disulphide isomerase||Thioredoxin domain 2||Endoplasmic reticulum targeting sequence||Thioredoxin-related	1	2.93262	1.91366		#REF!	#REF!	#REF!
44434		核糖体蛋白RPL1/RPL2/RL4L4	protein biosynthesis||ribosome||intracellular||structural constituent of ribosome	Ribosomal protein RPL1/RPL2/RL4L4	RNA processing and modification	#N/A	#N/A	#N/A	#N/A	#N/A	#N/A	Ribosomal_L4||RIBOSOMAL_L1E	Ribosomal protein L4/L1e||Ribosomal protein L4/L1e	#N/A	1.15191	0.0891875		#REF!	#REF!	#REF!
43906		60S核糖体蛋白L10A	protein biosynthesis||ribosome||intracellular||structural constituent of ribosome	60S ribosomal protein L10A	Translation, ribosomal structure and biogenesis	#N/A	#N/A	#N/A	#N/A	#N/A	#N/A	sp_R10A_ARATH_Q8VZB9;||Ribosomal_L1||RIBOSOMAL_L1	Ribosomal protein L1||Ribosomal protein L1||Ribosomal protein L1	#N/A	#N/A	0.276117		#REF!	#REF!	#REF!
121824		ATP-柠檬酸裂解酶	metabolism||catalytic activity||ATP citrate synthase activity	ATP-citrate lyase	Energy production and conversion	#N/A	#N/A	#N/A	#N/A	#N/A	#N/A	Ligase_CoA||CoA_binding||SUCCINYL_COA_LIG_2||SUCCINYL_COA_LIG_1	ATP-citrate lyase/succinyl-CoA ligase||CoA-binding||Succinyl-CoA ligase, alpha subunit||Succinyl-CoA ligase, alpha subunit	#N/A	3.53409	-0.359877		#REF!	#REF!	#REF!
121397		转运蛋白Sec61，α亚基||转运蛋白Sec61a亚基	membrane||protein translocase activity||protein secretion	Transport protein Sec61, alpha subunit||Transport protein Sec61, alpha subunit	Intracellular trafficking, secretion, and vesicular transport ||Posttranslational modification, protein turnover, chaperones	#N/A	#N/A	#N/A	#N/A	#N/A	#N/A	SecY||3a0501s007||SECY_1||SECY_2	SecY protein||SecY protein||SecY protein||SecY protein	#N/A	#N/A	0.907596		#REF!	#REF!	#REF!
73450		核糖体蛋白	#N/A	#N/A	#N/A	#N/A	#N/A	#N/A	#N/A	#N/A	#N/A	#N/A	#N/A	#N/A	#N/A	#N/A		#REF!	#REF!	#REF!
122040		60S核糖体蛋白L31	protein biosynthesis||ribosome||intracellular||structural constituent of ribosome	60S ribosomal protein L31	Translation, ribosomal structure and biogenesis	#N/A	#N/A	#N/A	#N/A	#N/A	#N/A	sp_Q9HDQ7_EEEEE_Q9HDQ7;||Ribosomal_L31e||RIBOSOMAL_L31E	Ribosomal protein L31e||Ribosomal protein L31e||Ribosomal protein L31e	#N/A	#N/A	0.012163		#REF!	#REF!	#REF!
121534		丙酮酸脱羧酶	pyruvate decarboxylase activity	Thiamine pyrophosphate-requiring enzyme||Thiamine pyrophosphate-requiring enzyme	Amino acid transport and metabolism ||Coenzyme transport and metabolism	4.1.1.1	Pyruvate decarboxylase.	A 2-oxo acid = an aldehyde + CO(2).	Thiamine pyrophosphate.	Glycolysis / Gluconeogenesis	Carbohydrate Metabolism	TPP_enzyme_M||TPP_enzyme_N	Pyruvate decarboxylase||Pyruvate decarboxylase	#N/A	-4.48491	0.804759		#REF!	#REF!	#REF!
121278		60S核糖体蛋白L21	protein biosynthesis||ribosome||intracellular||structural constituent of ribosome	60S ribosomal protein L21	Translation, ribosomal structure and biogenesis	#N/A	#N/A	#N/A	#N/A	#N/A	#N/A	Ribosomal_L21e||RIBOSOMAL_L21E	Ribosomal protein L21e||Ribosomal protein L21e	#N/A	1.20162	-0.0596351		#REF!	#REF!	#REF!
78870		60S核糖体蛋白L9	protein biosynthesis||ribosome||intracellular||structural constituent of ribosome	60S ribosomal protein L9	Translation, ribosomal structure and biogenesis	#N/A	#N/A	#N/A	#N/A	#N/A	#N/A	sp_RL9A_SCHPO_Q10232;||Ribosomal_L6||RIBOSOMAL_L6_2	Ribosomal protein L6||Ribosomal protein L6||Ribosomal protein L6, signature 2	#N/A	1.17518	-0.0257429		#REF!	#REF!	#REF!
21957		丙酮酸羧化酶	catalytic activity||biotin binding||ATP binding||ligase activity||metabolism||gluconeogenesis||cytoplasm||pyruvate carboxylase activity	Pyruvate carboxylase	Energy production and conversion	6.4.1.1	Pyruvate carboxylase.	ATP + pyruvate + HCO(3)(-) = ADP + phosphate + oxaloacetate.	Biotin; Manganese or Zinc.	Alanine and aspartate metabolism||Citrate cycle (TCA cycle)||Pyruvate metabolism	Amino Acid Metabolism||Carbohydrate Metabolism||Carbohydrate Metabolism	CPSase_L_chain||Biotin_lipoyl||HMGL-like||PYC_OADA||Biotin_carb_C||CPSase_L_D2||pyruv_carbox||BIOTIN||CPSASE_1||CPSASE_2	Carbamoyl-phosphate synthetase large chain, N-terminal||Biotin/lipoyl attachment||HMG-CoA lyase-like||Conserved carboxylase region||Biotin carboxylase, C-terminal||Carbamoyl-phosphate synthase L chain, ATP-binding||Pyruvate carboxylase||Biotin-binding site||Carbamoyl-phosphate synthase L chain, ATP-binding||Carbamoyl-phosphate synthase L chain, ATP-binding	#N/A	2.26013	0.859822		#REF!	#REF!	#REF!
120779		40S核糖体蛋白S8	intracellular	40S ribosomal protein S8	Translation, ribosomal structure and biogenesis	#N/A	#N/A	#N/A	#N/A	#N/A	#N/A	sp_Q9P4Z0_NEUCR_Q9P4Z0;||Ribosomal_S8e||S8e	Ribosomal protein S8E||Ribosomal protein S8E||Ribosomal protein S8E	#N/A	1.03558	0.0943968		#REF!	#REF!	#REF!
22654		单脱氢抗坏血酸/铁氧还蛋白还原酶	oxidoreductase activity||electron transport||disulfide oxidoreductase activity||monodehydroascorbate reductase (NADH) activity	Monodehydroascorbate/ferredoxin reductase	General function prediction only	1.6.5.4	Monodehydroascorbate reductase (NADH).	NADH + 2 monodehydroascorbate = NAD(+) + 2 ascorbate.	\N	Ascorbate and aldarate metabolism	Carbohydrate Metabolism	FADPNR||PNDRDTASEI||PNDRDTASEII||Pyr_redox||Rieske	FAD-dependent pyridine nucleotide-disulphide oxidoreductase||Pyridine nucleotide-disulphide oxidoreductase, class I||Pyridine nucleotide-disulphide oxidoreductase, class-II||FAD-dependent pyridine nucleotide-disulphide oxidoreductase||Rieske [2Fe-2S] region	#N/A	2.15755	-0.614464		#REF!	#REF!	#REF!
62676		COP9信号体，CSN7亚基	#N/A	COP9 signalosome, subunit CSN7||COP9 signalosome, subunit CSN7	Signal transduction mechanisms ||Posttranslational modification, protein turnover, chaperones	#N/A	#N/A	#N/A	#N/A	#N/A	#N/A	PCI||PINT||PCI_DOMAIN	Proteasome component region PCI||Proteasome component region PCI||Proteasome component region PCI	#N/A	2.12113	0.188212		#REF!	#REF!	#REF!
123368		1,4-α-葡聚糖分支酶/淀粉分支酶II	carbohydrate metabolism||hydrolase activity, hydrolyzing O-glycosyl compounds||alpha-amylase activity||1,4-alpha-glucan branching enzyme activity	1,4-alpha-glucan branching enzyme/starch branching enzyme II	Carbohydrate transport and metabolism	2.4.1.18	1,4-alpha-glucan branching enzyme.	Formation of 1,6-glucosidic linkages of glycogen.	\N	Starch and sucrose metabolism	Metabolism of Complex Carbohydrates	Alpha-amylase||Isoamylase_N||Aamy	Alpha amylase, catalytic region||Glycoside hydrolase, family 13, N-terminal||Alpha amylase, catalytic subdomain	#N/A	3.19178	-0.0729836		#REF!	#REF!	#REF!
45604		GTP结合ADP核糖基化因子Arf1	small GTPase mediated signal transduction||GTP binding||protein transport||intracellular protein transport	GTP-binding ADP-ribosylation factor Arf1	Intracellular trafficking, secretion, and vesicular transport	#N/A	#N/A	#N/A	#N/A	#N/A	#N/A	SAR1GTPBP||RASTRNSFRMNG||Arf||RAB||ARF||SAR||small_GTP||ARF	ARF/SAR superfamily||Ras GTPase||ARF/SAR superfamily||Ras small GTPase, Rab type||ADP-ribosylation factor||GTP-binding protein SAR1||Small GTP-binding protein domain||ADP-ribosylation factor	#N/A	1.20754	0.111376		#REF!	#REF!	#REF!
78439		丙酮酸激酶	glycolysis||pyruvate kinase activity	Pyruvate kinase	Carbohydrate transport and metabolism	2.7.1.40	Pyruvate kinase.	ATP + pyruvate = ADP + phosphoenolpyruvate.	\N	Purine metabolism||Glycolysis / Gluconeogenesis||Carbon fixation||Pyruvate metabolism	Nucleotide Metabolism||Carbohydrate Metabolism||Energy Metabolism||Carbohydrate Metabolism	sp_KPYK_TRIRE_P31865;||PYRUVTKNASE||PK||PK_C||pyruv_kin||PYRUVATE_KINASE	Pyruvate kinase||Pyruvate kinase||Pyruvate kinase||Pyruvate kinase||Pyruvate kinase||Pyruvate kinase	#N/A	2.96372	-0.150529		#REF!	#REF!	#REF!
61965		COP9信号体，CSN1亚基|| COP9信号机，CSN1亚基	#N/A	COP9 signalosome, subunit CSN1||COP9 signalosome, subunit CSN1	Signal transduction mechanisms ||Posttranslational modification, protein turnover, chaperones	#N/A	#N/A	#N/A	#N/A	#N/A	#N/A	PCI||PINT||PCI_DOMAIN	Proteasome component region PCI||Proteasome component region PCI||Proteasome component region PCI	#N/A	2.62577	-0.0762695		#REF!	#REF!	#REF!
49304		COP9信号体，CSN3亚基||COP9信号机，CSN33亚基	#N/A	COP9 signalosome, subunit CSN3||COP9 signalosome, subunit CSN3	Signal transduction mechanisms ||Posttranslational modification, protein turnover, chaperones	#N/A	#N/A	#N/A	#N/A	#N/A	#N/A	#N/A	#N/A	#N/A	2.42069	-0.760422		#REF!	#REF!	#REF!
43个		#N/A	protein biosynthesis||ribosome||intracellular||structural constituent of ribosome||small ribosomal subunit	40S ribosomal protein SA (P40)/Laminin receptor 1	Translation, ribosomal structure and biogenesis	#N/A	#N/A	#N/A	#N/A	#N/A	#N/A	RIBOSOMALS2||Ribosomal_S2||Sa_S2_E_A||RIBOSOMAL_S2_2	Ribosomal protein S2||Ribosomal protein S2||Ribosomal protein S2, eukaryotic and archaeal form||Ribosomal protein S2	#N/A	2.01357	-0.358124		#REF!	#REF!	#REF!
77906		40S核糖体蛋白SA（P40）/层粘连蛋白受体1	hydrogen-transporting ATPase activity, rotational mechanism||hydrogen-transporting ATP synthase activity, rotational mechanism||proton-transporting two-sector ATPase complex||ATP synthesis coupled proton transport||ATP binding||ATP biosynthesis||hydrolase activity, acting on acid anhydrides, catalyzing transmembrane movement of substances||hydrogen-transporting two-sector ATPase activity	F0F1-type ATP synthase, alpha subunit	Energy production and conversion	3.6.3.14	H(+)-transporting two-sector ATPase.	ATP + H(2)O + H(+)(In) = ADP + phosphate + H(+)(Out).	\N	ATP synthesis|| Flagellar assembly|| Type III secretion system	Energy Metabolism||\N||SORTING AND DEGRADATION	sp_Q9BLS0_LEIMA_Q9BLS0;||ATP-synt_ab||ATP-synt_ab_C||ATP-synt_ab_N||atpA||ATPASE_ALPHA_BETA	H+-transporting two-sector ATPase, alpha subunit, C-terminal||H+-transporting two-sector ATPase, alpha/beta subunit, central region||H+-transporting two-sector ATPase, alpha/beta subunit, C-terminal||H+-transporting two-sector ATPase, alpha/beta subunit, N-terminal||ATP synthase F1, alpha subunit||H+-transporting two-sector ATPase, alpha/beta subunit, central region	#N/A	#N/A	-0.560926		#REF!	#REF!	#REF!
21673		F0F1型ATP合酶，α亚基	#N/A	#N/A	#N/A	#N/A	#N/A	#N/A	#N/A	#N/A	#N/A	#N/A	#N/A	#N/A	#N/A	#N/A		#REF!	#REF!	#REF!
124310		#N/A	hydrogen-transporting ATPase activity, rotational mechanism||hydrogen-transporting ATP synthase activity, rotational mechanism||proton-transporting two-sector ATPase complex||ATP synthesis coupled proton transport||ATP binding||ATP biosynthesis||nucleoside-triphosphatase activity||nucleotide binding||hydrogen-translocating F-type ATPase complex||integral to membrane||hydrogen-exporting ATPase act…	F0F1-type ATP synthase, beta subunit	Energy production and conversion	#N/A	#N/A	#N/A	#N/A	#N/A	#N/A	ATP-synt_ab||ATP-synt_ab_C||ATP-synt_ab_N||AAA||atpD||ATPASE_ALPHA_BETA	H+-transporting two-sector ATPase, alpha/beta subunit, central region||H+-transporting two-sector ATPase, alpha/beta subunit, C-terminal||H+-transporting two-sector ATPase, alpha/beta subunit, N-terminal||AAA ATPase||ATP synthase F1, beta subunit||H+-transporting two-sector ATPase, alpha/beta subunit, central region	#N/A	#N/A	-0.0782646		#REF!	#REF!	#REF!
123071		F0F1型ATP合酶，β亚基	lyase activity||2,4-dihydroxyhept-2-ene-1,7-dioate aldolase activity||aldehyde-lyase activity||L-allo-threonine aldolase activity	#N/A	#N/A	4.1.2.-	Aldehyde-lyases.	\N	\N	Lysine degradation||Sphingoglycolipid metabolism||Tyrosine metabolism||1,4-Dichlorobenzene degradation||Fluorene degradation||Carbazole degradation||Pentose and glucuronate interconversions||Styrene degradation||Benzoate degradation via hydroxylation	Amino Acid Metabolism||Metabolism of Complex Lipids||Amino Acid Metabolism||Biodegradation of Xenobiotics||Biodegradation of Xenobiotics||Biodegradation of Xenobiotics||Carbohydrate Metabolism||Biodegradation of Xenobiotics||Biodegradation of Xenobiotics	XFP||PHOSPHOKETOLASE_1||PHOSPHOKETOLASE_2	D-xylulose 5-phosphate/D-fructose 6-phosphate phosphoketolase||D-xylulose 5-phosphate/D-fructose 6-phosphate phosphoketolase||D-xylulose 5-phosphate/D-fructose 6-phosphate phosphoketolase	#N/A	-2.7855	1.33796		#REF!	#REF!	#REF!
77481		磷酸酮醇酶类似于戊糖乳杆菌木酮糖-5-磷酸磷酸酯酶，这是一种硫胺素二磷酸 （TPP） 依赖性酶，可催化 5-磷酸木酮糖的裂解以产生醛糖磷酸盐、乙酰磷酸盐和水	protein biosynthesis||ribosome||intracellular||structural constituent of ribosome	60S ribosomal protein L35	Translation, ribosomal structure and biogenesis	#N/A	#N/A	#N/A	#N/A	#N/A	#N/A	Ribosomal_L29||L29	Ribosomal protein L29||Ribosomal protein L29	#N/A	#N/A	0.206077		#REF!	#REF!	#REF!
104491		60S核糖体蛋白L35	#N/A	Alkyl hydroperoxide reductase, thiol specific antioxidant and related enzymes	Posttranslational modification, protein turnover, chaperones	#N/A	#N/A	#N/A	#N/A	#N/A	#N/A	AhpC-TSA||Kelch_1||Kelch_2	Alkyl hydroperoxide reductase/ Thiol specific antioxidant/ Mal allergen||Kelch repeat||Kelch	#N/A	1.39882	1.02344		#REF!	#REF!	#REF!
78401		过氧化物还原蛋白 （PRX） 家族。N-乙酰神经氨酸诱变酶	one-carbon compound metabolism||ATP binding||methionine adenosyltransferase activity||methionine adenosyltransferase regulator activity||methionine adenosyltransferase complex	S-adenosylmethionine synthetase	Coenzyme transport and metabolism	2.5.1.6	Methionine adenosyltransferase.	ATP + L-methionine + H(2)O = phosphate + diphosphate + S-adenosyl- L-methionine.	\N	Selenoamino acid metabolism||Methionine metabolism	Metabolism of Other Amino Acids||Amino Acid Metabolism	S-AdoMet_synt_N||S-AdoMet_synt_M||S-AdoMet_synt_C||\N||metK||ADOMET_SYNTHETASE_1||ADOMET_SYNTHETASE_2	S-adenosylmethionine synthetase||S-adenosylmethionine synthetase||S-adenosylmethionine synthetase||S-adenosylmethionine synthetase||S-adenosylmethionine synthetase||S-adenosylmethionine synthetase||S-adenosylmethionine synthetase	#N/A	#N/A	1.27927		#REF!	#REF!	#REF!
46238		腺苷甲硫氨酸合成酶	protein binding||actin filament||structural constituent of cytoskeleton||motor activity	Actin and related proteins	Cytoskeleton	#N/A	#N/A	#N/A	#N/A	#N/A	#N/A	ACTIN||Actin||ACTIN||ACTINS_1||ACTINS_2||ACTINS_ACT_LIKE	Actin/actin-like||Actin/actin-like||Actin/actin-like||Actin||Actin||Actin/actin-like	#N/A	2.31298	-0.185728		#REF!	#REF!	#REF!
44504		肌动蛋白及相关蛋白	protein biosynthesis||ribosome||intracellular||structural constituent of ribosome||nucleic acid binding||small ribosomal subunit	40S ribosomal protein S3	Translation, ribosomal structure and biogenesis	#N/A	#N/A	#N/A	#N/A	#N/A	#N/A	Ribosomal_S3_C||KH_2||rpsC_E_A||KH_TYPE_2||RIBOSOMAL_S3	Ribosomal protein S3, C-terminal||KH, type 2||Eukaryotic/archaeal ribosomal protein S3||KH, type 2||Ribosomal protein S3, C-terminal	#N/A	1.03722	0.234969		#REF!	#REF!	#REF!
119855		40S核糖体蛋白S3	protein amino acid phosphorylation||ATP binding||protein kinase activity||protein-tyrosine kinase activity||protein serine/threonine kinase activity	Serine/threonine protein kinase	Signal transduction mechanisms	#N/A	#N/A	#N/A	#N/A	#N/A	#N/A	sp_Q8J2M8_EEEEE_Q8J2M8;||Pkinase||TyrKc||S_TKc||PROTEIN_KINASE_DOM||PROTEIN_KINASE_ATP||PROTEIN_KINASE_ST	Protein kinase||Protein kinase||Tyrosine protein kinase||Serine/threonine protein kinase||Protein kinase||Protein kinase||Serine/threonine protein kinase, active site	#N/A	1.29947	-0.0231793		#REF!	#REF!	#REF!
64196		丝氨酸/苏氨酸蛋白激酶	protein biosynthesis||ribosome||intracellular||structural constituent of ribosome||RNA binding	40S ribosomal protein S4	Translation, ribosomal structure and biogenesis	#N/A	#N/A	#N/A	#N/A	#N/A	#N/A	sp_RS4_YARLI_O59950;||KOW||Ribosomal_S4e||S4||RIBOSOMAL_S4E	Ribosomal protein S4E||KOW||Ribosomal protein S4E||RNA-binding S4||Ribosomal protein S4E	#N/A	#N/A	0.204524		#REF!	#REF!	#REF!
74568		40S核糖体蛋白S4	protein biosynthesis||ribosome||intracellular||structural constituent of ribosome	60S ribosomal protein L3 and related proteins	Translation, ribosomal structure and biogenesis	#N/A	#N/A	#N/A	#N/A	#N/A	#N/A	sp_RL3_CAEEL_P50880;||Ribosomal_L3||RIBOSOMAL_L3	Ribosomal protein L3||Ribosomal protein L3||Ribosomal protein L3	#N/A	1.01619	0.115311		#REF!	#REF!	#REF!
73765		60S核糖体蛋白L3及相关蛋白	L-serine metabolism||glycine metabolism||glycine hydroxymethyltransferase activity	Glycine/serine hydroxymethyltransferase	Amino acid transport and metabolism	2.1.2.1	Glycine hydroxymethyltransferase.	5,10-methylenetetrahydrofolate + glycine + H(2)O = tetrahydrofolate + L-serine.	Pyridoxal-phosphate.	Glycine, serine and threonine metabolism||Methane metabolism||Lysine degradation||Cyanoamino acid metabolism||One carbon pool by folate	Amino Acid Metabolism||Energy Metabolism||Amino Acid Metabolism||Metabolism of Other Amino Acids||Metabolism of Cofactors and Vitamins	SHMT||\N||SHMT	Glycine hydroxymethyltransferase||Glycine hydroxymethyltransferase||Glycine hydroxymethyltransferase	#N/A	#N/A	-0.19253		#REF!	#REF!	#REF!
121686		丝氨酸羟甲基转移酶催化 L-丝氨酸向甘氨酸（后羟醛裂解）和四氢叶酸向 5,10-亚甲基四氢叶酸（水解）的可逆同时转化	protein biosynthesis||ribosome||intracellular||structural constituent of ribosome	40S ribosomal protein S29	Translation, ribosomal structure and biogenesis	#N/A	#N/A	#N/A	#N/A	#N/A	#N/A	RIBOSOMAL_S14	Ribosomal protein S14	#N/A	1.12113	-0.145106		#REF!	#REF!	#REF!
103222		40S核糖体蛋白S29	proteolysis and peptidolysis||cysteine-type endopeptidase activity||protein biosynthesis||ribosome||intracellular||structural constituent of ribosome||transcription regulator activity||large ribosomal subunit	60S ribosomal protein L7	Translation, ribosomal structure and biogenesis	#N/A	#N/A	#N/A	#N/A	#N/A	#N/A	Ribosomal_L30||L7||THIOL_PROTEASE_HIS	Ribosomal protein L30||Ribosomal protein L7, eukaryotic form||Peptidase, eukaryotic cysteine peptidase active site	#N/A	#N/A	-0.0862584		#REF!	#REF!	#REF!
121904		60S核糖体蛋白L7	ATP binding	Molecular chaperones HSP70/HSC70, HSP70 superfamily	Posttranslational modification, protein turnover, chaperones	#N/A	#N/A	#N/A	#N/A	#N/A	#N/A	sp_HS70_AJECA_Q00043;||HEATSHOCK70||HSP70||HSP70_1||HSP70_2||HSP70_3	Heat shock protein Hsp70||Heat shock protein Hsp70||Heat shock protein Hsp70||Heat shock protein Hsp70||Heat shock protein Hsp70||Heat shock protein Hsp70	#N/A	-2.65885	1.76487		#REF!	#REF!	#REF!
55362		分子伴侣HSP70/HSC70，HSP70超家族	ATP-dependent helicase activity||ATP binding||nucleic acid binding||helicase activity||ATPase activity, coupled to transmembrane movement of substances||ATPase activity, coupled to transmembrane movement of ions||ATPase activity, uncoupled||ATPase activity, coupled||single-stranded DNA-dependent ATP-dependent DNA helicase activity||ATPase activity||DNA translocase activity||protein-transporting A…	Translation initiation factor 4F, helicase subunit (eIF-4A) and related helicases	Translation, ribosomal structure and biogenesis	3.6.1.3	Adenosinetriphosphatase.	ATP + H(2)O = ADP + phosphate.	\N	Purine metabolism	Nucleotide Metabolism	DEAD||Helicase_C||DEXDc||HELICc||HELICASE||DEAD_ATP_HELICASE	DEAD/DEAH box helicase, N-terminal||Helicase, C-terminal||DEAD/DEAH box helicase||Helicase, C-terminal||DEAD/DEAH box helicase||ATP-dependent helicase, DEAD-box	#N/A	1.44429	-0.324956		#REF!	#REF!	#REF!
46619		翻译起始因子4F、解旋酶亚基（eIF-4A）和相关解旋酶	transketolase activity	Transketolase	Carbohydrate transport and metabolism	2.2.1.1	Transketolase.	Sedoheptulose 7-phosphate + D-glyceraldehyde 3-phosphate = D-ribose 5-phosphate + D-xylulose 5-phosphate.	Thiamine pyrophosphate.	Pentose phosphate pathway||Carbon fixation	Carbohydrate Metabolism||Energy Metabolism	Transketolase_N||Transket_pyr||Transketolase_C||tktlase_bact||TRANSKETOLASE_1||TRANSKETOLASE_2	Transketolase, N terminal||Transketolase, central region||Transketolase, C terminal||Bacterial transketolase||Transketolase, N terminal||Transketolase, central region	#N/A	#N/A	-0.533682		#REF!	#REF!	#REF!
120635		转酮醇酶	protein biosynthesis||ribosome||intracellular||structural constituent of ribosome	60s ribosomal protein L15	Translation, ribosomal structure and biogenesis	#N/A	#N/A	#N/A	#N/A	#N/A	#N/A	Ribosomal_L15e||RIBOSOMAL_L15E	Ribosomal protein L15e||Ribosomal protein L15e	#N/A	1.24477	0.172892		#REF!	#REF!	#REF!
62820		60s核糖体蛋白L15	regulation of oxidoreductase activity||oxidoreductase activity	Sulfide:quinone oxidoreductase/flavo-binding protein	Energy production and conversion	1.-.-.-	Oxidoreductases.	\N	\N	\N	\N	NAD_BINDING	NAD-binding site	#N/A	-1.56489	0.8452		#REF!	#REF!	#REF!
76215		NAD（P）/FAD 依赖性氧化还原酶	CTP biosynthesis||UTP biosynthesis||GTP biosynthesis||ATP binding||nucleoside-diphosphate kinase activity	Nucleoside diphosphate kinase	Nucleotide transport and metabolism	2.7.4.6	Nucleoside-diphosphate kinase.	ATP + nucleoside diphosphate = ADP + nucleoside triphosphate.	\N	Purine metabolism||Pyrimidine metabolism	Nucleotide Metabolism||Nucleotide Metabolism	sp_NDK_NEUCR_Q9UUY8;||NUCDPKINASE||NDK||NDK||NDP_KINASES	Nucleoside diphosphate kinase||Nucleoside diphosphate kinase||Nucleoside diphosphate kinase||Nucleoside diphosphate kinase||Nucleoside diphosphate kinase	#N/A	1.43687	-0.52028		#REF!	#REF!	#REF!
47221		核苷二磷酸激酶	one-carbon compound metabolism||adenosylhomocysteinase activity	S-adenosylhomocysteine hydrolase	Coenzyme transport and metabolism	3.3.1.1	Adenosylhomocysteinase.	S-adenosyl-L-homocysteine + H(2)O = adenosine + L-homocysteine.	\N	Selenoamino acid metabolism||Methionine metabolism	Metabolism of Other Amino Acids||Amino Acid Metabolism	AdoHcyase_NAD||AdoHcyase||ahcY||ADOHCYASE_1||ADOHCYASE_2	S-adenosyl-L-homocysteine hydrolase||S-adenosyl-L-homocysteine hydrolase||S-adenosyl-L-homocysteine hydrolase||S-adenosyl-L-homocysteine hydrolase||S-adenosyl-L-homocysteine hydrolase	#N/A	#N/A	0.363808		#REF!	#REF!	#REF!
110171		S-腺苷同型半胱氨酸水解酶	NAD binding||glycolysis||glyceraldehyde-3-phosphate dehydrogenase (phosphorylating) activity||glyceraldehyde-3-phosphate dehydrogenase activity||glucose metabolism	Glyceraldehyde 3-phosphate dehydrogenase	Carbohydrate transport and metabolism	1.2.1.12	Glyceraldehyde 3-phosphate dehydrogenase (phosphorylating).	D-glyceraldehyde 3-phosphate + phosphate + NAD(+) = 3-phospho-D- glyceroyl phosphate + NADH.	\N	Glycolysis / Gluconeogenesis||D-Arginine and D-ornithine metabolism	Carbohydrate Metabolism||Metabolism of Other Amino Acids	G3PDHDRGNASE||Gp_dh_N||Gp_dh_C||GAPDH-I||GAPDH	Glyceraldehyde 3-phosphate dehydrogenase||Glyceraldehyde 3-phosphate dehydrogenase||Glyceraldehyde 3-phosphate dehydrogenase||Glyceraldehyde-3-phosphate dehydrogenase, type I||Glyceraldehyde 3-phosphate dehydrogenase	#N/A	-2.33613	-0.384113		#REF!	#REF!	#REF!
119735		甘油醛3-磷酸脱氢酶	carbohydrate metabolism||hydrolase activity, hydrolyzing O-glycosyl compounds||beta-mannosidase activity	Predicted beta-mannosidase	Carbohydrate transport and metabolism	3.2.1.25	Beta-mannosidase.	Hydrolysis of terminal, non-reducing beta-D-mannose residues in beta-D-mannosides.	\N	N-Glycan degradation	Metabolism of Complex Carbohydrates	Glyco_hydro_2||Glyco_hydro_2_N	Glycoside hydrolase family 2, immunoglobulin-like beta-sandwich domain||Glycoside hydrolase, family 2, sugar binding	#N/A	8.5632	4.37748		#REF!	#REF!	#REF!
62166		预测的β-甘露糖苷酶	ATP citrate synthase activity	ATP-citrate lyase	Energy production and conversion	#N/A	#N/A	#N/A	#N/A	#N/A	#N/A	#N/A	#N/A	#N/A	3.62537	-0.347159		#REF!	#REF!	#REF!
121826		ATP-柠檬酸裂解酶	#N/A	Translation initiation factor 5A (eIF-5A)	Translation, ribosomal structure and biogenesis	#N/A	#N/A	#N/A	#N/A	#N/A	#N/A	#N/A	#N/A	#N/A	#N/A	0.711437		#REF!	#REF!	#REF!
123056		翻译起始因子5A（eIF-5A）	oxidoreductase activity||zinc ion binding||alcohol dehydrogenase activity, iron-dependent||alcohol dehydrogenase activity, zinc-dependent||alcohol dehydrogenase activity, metal ion-independent||alcohol dehydrogenase activity	Alcohol dehydrogenase, class V	Secondary metabolites biosynthesis, transport and catabolism	1.1.1.1	Alcohol dehydrogenase.	An alcohol + NAD(+) = an aldehyde or ketone + NADH.	Zinc or Iron.	Bile acid biosynthesis||Tyrosine metabolism||Glycerolipid metabolism||Glycolysis / Gluconeogenesis||Fatty acid metabolism	Lipid Metabolism||Amino Acid Metabolism||Metabolism of Complex Lipids||Carbohydrate Metabolism||Lipid Metabolism	ADH_zinc_N||ADH_ZINC	Zinc-containing alcohol dehydrogenase superfamily||Zinc-containing alcohol dehydrogenase	#N/A	-2.76401	2.25784		#REF!	#REF!	#REF!
80920		乙醇脱氢酶，V类	protein biosynthesis||ribosome||intracellular||structural constituent of ribosome||small ribosomal subunit	Ribosomal protein S7	Translation, ribosomal structure and biogenesis	#N/A	#N/A	#N/A	#N/A	#N/A	#N/A	sp_Q93VC6_ORYSA_Q93VC6;||Ribosomal_S7||\N||S7_S5_E_A||RIBOSOMAL_S7	Ribosomal protein S7||Ribosomal protein S7||Ribosomal protein S7||Ribosomal protein S7, eukaryotic and archaeal form||Ribosomal protein S7	#N/A	1.06104	0.0807395		#REF!	#REF!	#REF!
121837		核糖体蛋白S7	protein biosynthesis||ribosome||intracellular||structural constituent of ribosome	40S ribosomal protein S16	Translation, ribosomal structure and biogenesis	#N/A	#N/A	#N/A	#N/A	#N/A	#N/A	sp_Q875Q3_SACKL_Q875Q3;||Ribosomal_S9||RIBOSOMAL_S9||Ribosomal protein S5 domain 2-like	Ribosomal protein S9||Ribosomal protein S9||Ribosomal protein S9||NULL	#N/A	1.39332	-0.0539735		#REF!	#REF!	#REF!
46490		40S核糖体蛋白S16	protein biosynthesis||ribosome||intracellular||structural constituent of ribosome	40S ribosomal protein S11	Translation, ribosomal structure and biogenesis	#N/A	#N/A	#N/A	#N/A	#N/A	#N/A	sp_RS11_SCHPO_P79013;||RIBOSOMALS17||Ribosomal_S17||RIBOSOMAL_S17	Ribosomal protein S17||Ribosomal protein S17||Ribosomal protein S17||Ribosomal protein S17	#N/A	#N/A	-0.0692796		#REF!	#REF!	#REF!
122587		40S核糖体蛋白S11	protein biosynthesis||GTP binding||translational elongation||cytoplasm||translation elongation factor activity||protein-synthesizing GTPase activity||GTPase activity	Translation elongation factor EF-1 alpha/Tu	Translation, ribosomal structure and biogenesis	#N/A	#N/A	#N/A	#N/A	#N/A	#N/A	ELONGATNFCT||GTP_EFTU||GTP_EFTU_D3||GTP_EFTU_D2||EF-1_alpha||EFACTOR_GTP	Protein synthesis factor, GTP-binding||Protein synthesis factor, GTP-binding||Elongation factor Tu, C-terminal||Elongation factor Tu, domain 2||Translation elongation factor EF-1, alpha subunit||Protein synthesis factor, GTP-binding	#N/A	1.31457	0.130103		#REF!	#REF!	#REF!
46958		延长因子EF-1α/Tu	oxidoreductase activity||metabolism||aldehyde dehydrogenase (NAD) activity	Aldehyde dehydrogenase	Energy production and conversion	1.2.1.3	Aldehyde dehydrogenase (NAD+).	An aldehyde + NAD(+) + H(2)O = an acid + NADH.	\N	1,2-Dichloroethane degradation||Tryptophan metabolism||Glycerolipid metabolism||Valine, leucine and isoleucine degradation||Glycolysis / Gluconeogenesis||Propanoate metabolism||Fatty acid metabolism||Bile acid biosynthesis||Arginine and proline metabolism||Butanoate metabolism||beta-Alanine metabolism||Pyruvate metabolism||Histidine metabolism||Lysine degradation||Ascorbate and aldarate metabolism	Biodegradation of Xenobiotics||Amino Acid Metabolism||Metabolism of Complex Lipids||Amino Acid Metabolism||Carbohydrate Metabolism||Carbohydrate Metabolism||Lipid Metabolism||Lipid Metabolism||Amino Acid Metabolism||Carbohydrate Metabolism||Metabolism of Other Amino Acids||Carbohydrate Metabolism||Amino Acid Metabolism||Amino Acid Metabolism||Carbohydrate Metabolism	Aldedh||ALDEHYDE_DEHYDR_CYS||ALDEHYDE_DEHYDR_GLU	Aldehyde dehydrogenase||Aldehyde dehydrogenase||Aldehyde dehydrogenase	#N/A	1.30141	0.873231		#REF!	#REF!	#REF!
78683		乙醛脱氢酶	protein biosynthesis||ribosome||intracellular||structural constituent of ribosome||RNA binding||small ribosomal subunit	Ribosomal protein S4	Translation, ribosomal structure and biogenesis	#N/A	#N/A	#N/A	#N/A	#N/A	#N/A	Ribosomal_S4||S4||S4||rpsD_arch||S4||RIBOSOMAL_S4	Ribosomal protein S4||RNA-binding S4||RNA-binding S4||Ribosomal protein S4/9, eukaryotic and archaeal form||RNA-binding S4||Ribosomal protein S4	#N/A	1.52734	0.0150961		#REF!	#REF!	#REF!
76939		核糖体蛋白S4	protein biosynthesis||ribosome||intracellular||structural constituent of ribosome	40S ribosomal protein S3A	Translation, ribosomal structure and biogenesis	#N/A	#N/A	#N/A	#N/A	#N/A	#N/A	sp_Q871N9_NEUCR_Q871N9;||Ribosomal_S3Ae||RIBOSOMAL_S3AE	Ribosomal protein S3Ae||Ribosomal protein S3Ae||Ribosomal protein S3Ae	#N/A	1.34797	0.137983		#REF!	#REF!	#REF!
80484		40S核糖体蛋白S3A	protein biosynthesis||ribosome||intracellular||structural constituent of ribosome||5S rRNA binding	60S ribosomal protein L5	Translation, ribosomal structure and biogenesis	#N/A	#N/A	#N/A	#N/A	#N/A	#N/A	sp_RL5_CAEEL_P49405;||RIBOSOMALL5||Ribosomal_L18p	Ribosomal protein L18P/L5E||Eukaryotic ribosomal protein L5||Ribosomal protein L18P/L5E	#N/A	#N/A	0.1931		#REF!	#REF!	#REF!
51212		60S核糖体蛋白L5	#N/A	#N/A	#N/A	#N/A	#N/A	#N/A	#N/A	#N/A	#N/A	#N/A	#N/A	#N/A	#N/A	-0.947231		#REF!	#REF!	#REF!
61503		BMT2 家族 SAM 依赖性甲基转移酶，类似于酿酒酵母 25S rRNA（腺嘌呤 （2142）-N（1））-甲基转移酶，特异性甲基化 25S rRNA 中腺嘌呤 2142 的 N（1） 位置	#N/A	Beta-TrCP (transducin repeats containing)/Slimb proteins	Function unknown	#N/A	#N/A	#N/A	#N/A	#N/A	#N/A	sp_Q8K022_MOUSE_Q8K022;||GPROTEINBRPT||WD40||F-box||FBOX||WD40||WD_REPEATS_2||FBOX||WD_REPEATS_REGION||WD_REPEATS_1	G-protein beta WD-40 repeat||G-protein beta WD-40 repeat||G-protein beta WD-40 repeat||Cyclin-like F-box||Cyclin-like F-box||G-protein beta WD-40 repeat||G-protein beta WD-40 repeat||Cyclin-like F-box||G-protein beta WD-40 repeat||G-protein beta WD-40 repeat	#N/A	#N/A	-0.0416009		#REF!	#REF!	#REF!
79756		此实验中的泛素连接酶79756	protein biosynthesis||ribosome||intracellular||structural constituent of ribosome	60s ribosomal protein L18	Translation, ribosomal structure and biogenesis	#N/A	#N/A	#N/A	#N/A	#N/A	#N/A	Ribosomal_L18e||RIBOSOMAL_L18E	Ribosomal protein L18e||Ribosomal protein L18e	#N/A	#N/A	0.286224		#REF!	#REF!	#REF!
75609		60s核糖体蛋白L18	oxidoreductase activity||metabolism||carbonyl reductase (NADPH) activity	Reductases with broad range of substrate specificities	General function prediction only	1.1.1.184	Carbonyl reductase (NADPH).	R-CHOH-R' + NADP(+) = R-CO-R' + NADPH.	\N	Prostaglandin and leukotriene metabolism	Metabolism of Complex Lipids	SDRFAMILY||GDHRDH||adh_short	Short-chain dehydrogenase/reductase SDR||Glucose/ribitol dehydrogenase||Short-chain dehydrogenase/reductase SDR	#N/A	-3.97162	-2.55515		#REF!	#REF!	#REF!
74194		L-木酮糖还原酶	membrane||transport||binding||mitochondrial inner membrane||transporter activity	Mitochondrial ADP/ATP carrier proteins	Energy production and conversion	#N/A	#N/A	#N/A	#N/A	#N/A	#N/A	MITOCARRIER||ADPTRNSLCASE||Mito_carr||MITOCH_CARRIER	Mitochondrial carrier protein||Adenine nucleotide translocator 1||Mitochondrial substrate carrier||NULL	#N/A	#N/A	-0.185231		#REF!	#REF!	#REF!
121834		线粒体ADP/ATP载体蛋白	thiamin biosynthesis	Protein involved in thiamine biosynthesis and DNA damage tolerance	General function prediction only	#N/A	#N/A	#N/A	#N/A	#N/A	#N/A	Thi4||TIGR00292	Thiamine biosynthesis Thi4 protein||Thiamine biosynthesis Thi4 protein	#N/A	2.24771	-0.892255		#REF!	#REF!	#REF!
68608		蛋白质参与硫胺素生物合成和DNA损伤耐受性	oxidoreductase activity||D-xylose 1-dehydrogenase (NADP+) activity	Aldo/keto reductase family proteins	General function prediction only	1.1.1.179	D-xylose 1-dehydrogenase (NADP+).	D-xylose + NADP(+) = D-xylono-1,5-lactone + NADPH.	\N	\N	\N	sp_Q876L8_TRIRE_Q876L8;||ALDKETRDTASE||Aldo_ket_red||ALDOKETO_REDUCTASE_2	Aldo/keto reductase||Aldo/keto reductase||Aldo/keto reductase||Aldo/keto reductase	#N/A	6.68841	4.37991		#REF!	#REF!	#REF!
107776		Aldo/酮还原酶家族蛋白	#N/A	#N/A	#N/A	#N/A	#N/A	#N/A	#N/A	#N/A	#N/A	#N/A	#N/A	#N/A	#N/A	#N/A		#REF!	#REF!	#REF!
2个		#N/A	protein domain specific binding	Multifunctional chaperone (14-3-3 family)	Posttranslational modification, protein turnover, chaperones	#N/A	#N/A	#N/A	#N/A	#N/A	#N/A	sp_Q9HEN0_TRIRE_Q9HEN0;||1433ZETA||41701||14_3_3||1433_1||1433_2	14-3-3 protein||14-3-3 protein||14-3-3 protein||14-3-3 protein||14-3-3 protein||14-3-3 protein	#N/A	#N/A	0.385176		#REF!	#REF!	#REF!
121028		多功能伴侣（14-3-3家族），杨任飞师兄做的FTT1	#N/A	Nitrogen permease regulator NLRG/NPR2	Inorganic ion transport and metabolism	#N/A	#N/A	#N/A	#N/A	#N/A	#N/A	NPR2	Nitrogen permease regulator 2	#N/A	1.28824	0.183446		#REF!	#REF!	#REF!
64295		氨基酸转运活性的氮透酶调节剂。NPRL2/3 家族蛋白可能是 GATOR 复合体的一部分，GATOR 复合体是 TORC1 信号通路的负调节因子。	#N/A	#N/A	#N/A	#N/A	#N/A	#N/A	#N/A	#N/A	#N/A	#N/A	#N/A	#N/A	#N/A	#N/A		#REF!	#REF!	#REF!
9个		#N/A	protein modification||apoptosis||protein binding	BCL2-associated athanogene-like proteins and related BAG family chaperone regulators	Signal transduction mechanisms	#N/A	#N/A	#N/A	#N/A	#N/A	#N/A	BAG||BAG||UBIQUITIN_2	Apoptosis regulator Bcl-2 protein, BAG||Apoptosis regulator Bcl-2 protein, BAG||Ubiquitin	#N/A	2.50124	-0.221424		#REF!	#REF!	#REF!
52349		BAG 家族分子伴侣调节因子，可作为调节不同细胞通路（如程序性细胞死亡和应激反应）的辅助伴侣蛋白	response to oxidative stress||peroxidase activity||oxidoreductase activity||electron transport||porphyrin biosynthesis||protoporphyrinogen oxidase activity	Protoporphyrinogen oxidase	Coenzyme transport and metabolism	1.3.3.4	Protoporphyrinogen oxidase.	Protoporphyrinogen-IX + O(2) = protoporphyrin-IX + H(2)O(2).	FAD.	Porphyrin and chlorophyll metabolism	Metabolism of Cofactors and Vitamins	Amino_oxidase||proto_IX_ox||PEROXIDASE_1	Amine oxidase||Protoporphyrinogen oxidase||Haem peroxidase, plant/fungal/bacterial	#N/A	#N/A	-1.24648		#REF!	#REF!	#REF!
57263		原卟啉原氧化酶	#N/A	#N/A	#N/A	#N/A	#N/A	#N/A	#N/A	#N/A	#N/A	#N/A	#N/A	#N/A	1.29851	0.236834		#REF!	#REF!	#REF!
55584		无明显结构域	protein biosynthesis||ribosome||intracellular||structural constituent of ribosome	40s ribosomal protein S26	Translation, ribosomal structure and biogenesis	#N/A	#N/A	#N/A	#N/A	#N/A	#N/A	Ribosomal_S26e||RIBOSOMAL_S26E	Ribosomal protein S26E||Ribosomal protein S26E	#N/A	#N/A	-0.133461		#REF!	#REF!	#REF!
68909		40s核糖体蛋白S26	protein biosynthesis||ribosome||intracellular||structural constituent of ribosome||RNA binding	Ribosomal protein S18	Translation, ribosomal structure and biogenesis	#N/A	#N/A	#N/A	#N/A	#N/A	#N/A	sp_RS18_YEAST_P35271;||Ribosomal_S13||RIBOSOMAL_S13_2||RIBOSOMAL_S13_1	Ribosomal protein S13||Ribosomal protein S13||Ribosomal protein S13||Ribosomal protein S13	#N/A	#N/A	-0.0910635		#REF!	#REF!	#REF!
121003		核糖体蛋白S18	#N/A	#N/A	#N/A	#N/A	#N/A	#N/A	#N/A	#N/A	#N/A	#N/A	#N/A	#N/A	3.66576	-0.935086		#REF!	#REF!	#REF!
2433		#N/A	protein biosynthesis||ribosome||intracellular||structural constituent of ribosome	60S ribosomal protein L30	Translation, ribosomal structure and biogenesis	#N/A	#N/A	#N/A	#N/A	#N/A	#N/A	sp_Q8ITC5_AEQIR_Q8ITC5;||Ribosomal_L7Ae||RIBOSOMAL_L30E_1||RIBOSOMAL_L30E_2	Ribosomal protein L7Ae/L30e/S12e/Gadd45||Ribosomal protein L7Ae/L30e/S12e/Gadd45||Ribosomal protein L30e||Ribosomal protein L30e	#N/A	1.06276	-0.07953		#REF!	#REF!	#REF!
51426		60S核糖体蛋白L30	#N/A	Predicted RNA-binding protein	General function prediction only	#N/A	#N/A	#N/A	#N/A	#N/A	#N/A	DUF814	Protein of unknown function DUF814	#N/A	2.83514	0.725919		#REF!	#REF!	#REF!
50491		预测的RNA结合蛋白	aromatic compound metabolism||monooxygenase activity||oxidoreductase activity||metabolism||electron transport||salicylate 1-monooxygenase activity	Kynurenine 3-monooxygenase and related flavoprotein monooxygenases||Kynurenine 3-monooxygenase and related flavoprotein monooxygenases	Energy production and conversion ||General function prediction only	1.14.13.1	Salicylate 1-monooxygenase.	Salicylate + NADH + O(2) = catechol + NAD(+) + H(2)O + CO(2).	FAD.	Fluorene degradation||Nitorobenzene degradation	Biodegradation of Xenobiotics||Biodegradation of Xenobiotics	RNGMNOXGNASE||Monooxygenase	Aromatic-ring hydroxylase||Flavoprotein monooxygenase	#N/A	#N/A	-1.24063		#REF!	#REF!	#REF!
73623		包含 Rossmann 折叠的 NAD（P） 结合结构域蛋白可能起氧化还原酶的作用	#N/A	#N/A	#N/A	#N/A	#N/A	#N/A	#N/A	#N/A	#N/A	#N/A	#N/A	#N/A	#N/A	#N/A		#REF!	#REF!	#REF!
10个		#N/A	intracellular||nucleic acid binding||zinc ion binding||nucleus	RNA-binding protein RBM5 and related proteins, contain G-patch and RRM domains	General function prediction only	#N/A	#N/A	#N/A	#N/A	#N/A	#N/A	zf-RanBP||G-patch||G_patch||ZnF_RBZ||G_PATCH||ZF_RANBP2_2||ZINC_FINGER_C2H2_1||ZF_RANBP2_1	Zn-finger, Ran-binding||D111/G-patch||D111/G-patch||Zn-finger, Ran-binding||D111/G-patch||Zn-finger, Ran-binding||Zn-finger, C2H2 type||Zn-finger, Ran-binding	#N/A	1.16945	-0.192833		#REF!	#REF!	#REF!
44399		RNA结合蛋白RBM5和相关蛋白，包含G-补丁和RRM结构域	metabolism||catalytic activity||acetate-CoA ligase activity	Acyl-CoA synthetase	Lipid transport and metabolism	6.2.1.1	Acetate--CoA ligase.	ATP + acetate + CoA = AMP + diphosphate + acetyl-CoA.	\N	Reductive carboxylate cycle (CO2 fixation)||Pyruvate metabolism||Glycolysis / Gluconeogenesis||Propanoate metabolism	Energy Metabolism||Carbohydrate Metabolism||Carbohydrate Metabolism||Carbohydrate Metabolism	AMPBINDING||AMP-binding||AMP_BINDING	AMP-dependent synthetase and ligase||AMP-dependent synthetase and ligase||AMP-dependent synthetase and ligase	#N/A	3.05643	0.92231		#REF!	#REF!	#REF!
73774		酰基辅酶A合成酶	#N/A	#N/A	#N/A	#N/A	#N/A	#N/A	#N/A	#N/A	#N/A	#N/A	#N/A	#N/A	#N/A	#N/A		#REF!	#REF!	#REF!
102935		无明显结构域	#N/A	#N/A	#N/A	#N/A	#N/A	#N/A	#N/A	#N/A	#N/A	#N/A	#N/A	#N/A	-2.52014	-1.69233		#REF!	#REF!	#REF!
[truncated: 90 more rows]
