# Supplementary material for: Nuclear ubiquitin-conjugating enzyme TrUbc4 and F-box protein TrFwd1-mediated modification of Cre1 in Trichoderma reesei establishes a regulatory mechanism for carbon catabolite repression
Source: PLoS Genet. 2026 Jun 26;22(6):e1012216. doi: 10.1371/journal.pgen.1012216 (PMC13327516; doi:10.1371/journal.pgen.1012216)
Supplement: S4 Table — (XLSX) [file pgen.1012216.s004.xlsx]

## Sheet: strains used in this study
S4 Table. Trichoderma reesei strains used in this study
Strain Name	Genotype	Description
QM9414	-	-
Δpyr4	Δpyr4::ptra	Knockout of the pyr4 gene in the QM9414 strain
ΔTr71994	ΔTr71994::pyr4	Knockout of the Tr71994 gene in the Δpyr4 strain
ΔTr120075	ΔTr120075::pyr4	Knockout of the Tr120075 gene in the Δpyr4 strain
ΔTr60000	ΔTr60000::pyr4	Knockout of the Tr60000 gene in the Δpyr4 strain
ΔTr77732	ΔTr77732::pyr4	Knockout of the Tr77732 gene in the Δpyr4 strain
ΔTr59987	ΔTr59987::pyr4	Knockout of the Tr59987 gene in the Δpyr4 strain
ΔTr65553	ΔTr65553::pyr4	Knockout of the Tr65553 gene in the Δpyr4 strain
ΔTr67286	ΔTr67286::pyr4	Knockout of the Tr67286 genein the Δpyr4 strain
ΔTr78935	ΔTr78935::pyr4	Knockout of the Tr78935 gene in the Δpyr4 strain
ΔTr102980	ΔTr102980::pyr4	Knockout of the Tr102980 gene in the Δpyr4 strain
ΔTr108519	ΔTr108519::pyr4	Knockout of the Tr108519 gene in the Δpyr4 strain
ΔTr121048	ΔTr121048::pyr4	Knockout of the Tr121048 gene in the Δpyr4 strain
ΔTr123559	ΔTr123559::pyr4	Knockout of the Tr123559 gene in the Δpyr4 strain
ΔTr62718	ΔTr62718::pyr4	Knockout of the Tr62718 gene in the Δpyr4 strain
ΔTr22891	ΔTr22891::pyr4	Knockout of the Tr22891 gene in the Δpyr4 strain
ΔTr31773	ΔTr31773::pyr4	Knockout of the Tr31773 gene in the Δpyr4 strain
ΔTr55263	ΔTr55263::pyr4	Knockout of the Tr55263 gene in the Δpyr4 strain
ΔTr55788	ΔTr55788::pyr4	Knockout of the Tr55788 gene in the Δpyr4 strain
ΔTr58321	ΔTr58321::pyr4	Knockout of the Tr58321 gene in the Δpyr4 strain
ΔTr122872	ΔTr122872::pyr4	Knockout of the Tr122872 gene in the Δpyr4 strain
ΔTr73881	ΔTr73881::pyr4	Knockout of the Tr73881 gene in the Δpyr4 strain
ΔTr28655	ΔTr28655::pyr4	Knockout of the Tr28655 gene in the Δpyr4 strain
ΔTr54868	ΔTr54868::pyr4	Knockout of the Tr54868 gene in the Δpyr4 strain
ΔTr64261	ΔTr64261::pyr4	Knockout of the Tr64261 gene in the Δpyr4 strain
ΔTr81889	ΔTr81889::pyr4	Knockout of the Tr81889 gene in the Δpyr4 strain
ΔTr119991	ΔTr119991::pyr4	Knockout of the Tr119991 gene in the Δpyr4 strain
ΔTr2956	ΔTr2956::pyr4	Knockout of the Tr2956 gene in the Δpyr4 strain
ΔTr4707	ΔTr4707::pyr4	Knockout of the Tr4707 gene in the Δpyr4 strain
ΔTr54441	ΔTr54441::pyr4	Knockout of the Tr54441 gene in the Δpyr4 strain
Ptcu1-Trubc4	Ptcu1-Trubc4::pyr4	Replacement of the Trubc4 promoter with the tcu1 promoter in the Δpyr4 strain
ReTrUbc4	Ptcu1-Trubc4::pyr4, Ptef1-Trubc4::hph	Expression of Trubc4 using the tef1 promoter at the pyr4 locus in the Ptcu1-Trubc4 strain
ReC85A	Ptcu1-Trubc4::pyr4, Ptef1-C85A::hph	Expression of the C85A mutant of TrUbc4 using the tef1 promoter at the pyr4 locus in the Ptcu1-Trubc4 strain
ReF62A/A96D	Ptcu1-Trubc4::pyr4, Ptef1-F62A/A96D::hph	Expression of the F62A/A96D mutant of TrUbc4 using the tef1 promoter at the pyr4 locus in the Ptcu1-Trubc4 strain
OExyr1	Δxyr1::amds, Pcdna1-xyr1::hph	Expression of xyr1 gene using the cdna1 promoter at the pyr4 locus in the Δxyr1 strain
OExyr1-Ptcu1-Trubc4	Pcdna1-xyr1::hph, Ptcu1-Trubc4::pyr4	Replacement of the Trubc4 promoter with the tcu1 promoter in the strain where xyr1 is expressed by the cdna1 promoter
Ptcu1-gfp-Trubc4	Ptcu1-gfp-Trubc4::pyr4	Replacement of the Trubc4 promoter with the tcu1 promoter, along with the addition of a GFP tag at the N-terminus in the Δpyr4 strain
ΔTrfwd1	ΔTrfwd1::hph	Knockout of Trfwd1 in the Δpyr4 strain
Pgpd1-gfp-Trfwd1	ΔTrfwd1::hph, Pgpd1-gfp-Trfwd1::pyr4	Expression of Trfwd1 using the gpd1 promoter at the Trfwd1 locus, along with the addition of a GFP tag at the N-terminus, in the ΔTrfwd1 strain,
Pgpd1-gfp-Trfwd1-ΔF	ΔTrfwd1::hph, Pgpd1-gfp-Trfwd1-ΔF::pyr4	Expression of the F-box domain-deleted TrFwd1 using the gpd1 promoter at the Trfwd1 locus, along with the addition of a GFP tag at the N-terminus, in the ΔTrfwd1 strain
Pgpd1-myc-his-Trfwd1	ΔTrfwd1::hph, Pgpd1-myc-his-Trfwd1::pyr4	Expression of Trfwd1 using the gpd1 promoter at the Trfwd1 locus, along with the addition of a 5×myc-6×his tag at the N-terminus, in the ΔTrfwd1 strain,
Pgpd1-myc-his-Trfwd1-ΔF	ΔTrfwd1::hph, Pgpd1-myc-his-Trfwd1-ΔF::pyr4	Expression of the F-box domain-deleted TrFwd1 using the gpd1 promoter at the Trfwd1 locus, along with the addition of a 5×myc-6×his tag at the N-terminus, in the ΔTrfwd1 strain
OExyr1	Δxyr1::amds, Ptcu1-xyr1::hph	Expression of xyr1 gene using the tcu1 promoter at the pyr4 locus in the Δxyr1 strain
OExyr1-ΔTrfwd1	Ptcu1-xyr1::hph, ΔTrfwd1::pyr4	Knockout of Trfwd1 in the strain where xyr1 is expressed by the tcu1 promoter
Ptcu1-Trcul1	Ptcu1-Trcul1::pyr4	Replacement of the Trcul1 promoter with the tcu1 promoter in the Δpyr4 strain
Ptcu1-Trskp1	Ptcu1-Trskp1::pyr4	Replacement of the Trskp1 promoter with the tcu1 promoter in the Δpyr4 strain
Ptcu1-Trrbx1	Ptcu1-Trrbx1::pyr4	Replacement of the Trrbx1 promoter with the tcu1 promoter in the Δpyr4 strain
ΔTrcsn5	ΔTrcsn5::hph	Knockout of Trcsn5 gene in the Δpyr4 strain
Ptcu1-cre1-gfp	Ptcu1-cre1-gfp::pyr4	Replacement of the cre1 promoter with the tcu1 promoter, along with the addition of a GFP tag at the C-terminus, in the Δpyr4 strain
ΔTrfwd1-Ptcu1-cre1-gfp	ΔTrfwd1::hph, Ptcu1-cre1-gfp::pyr4	Replacement of the cre1 promoter with the tcu1 promoter, along with the addition of a GFP tag at the C-terminus, in the ΔTrfwd1 strain
Ptcu1-Trubc4-Ptcu1-cre1-gfp	Ptcu1-Trubc4::pyr4, Ptcu1-cre1-gfp::hph	Replacement of the cre1 promoter with the tcu1 promoter, along with the addition of a GFP tag at the C-terminus, in the Ptcu1-Trubc4 strain
Δcre2	Δcre2::pyr4	Knockout of cre2 gene in the Δpyr4 strain
ΔTrfwd1-Δcre2	ΔTrfwd1::hph, Δcre2::pyr4	Knockout of cre2 gene in the ΔTrfwd1 strain
Ptcu1-cre1-gfp::cre1-gfp	Ptcu1-cre1-gfp::pyr4, Pcre1-cre1-gfp::hph	Expression of cre1 using the cre1 promoter, along with the addition of a GFP tag at the C-terminus, at the pyr4 locus in the Ptcu1-cre1-gfp strain
Ptcu1-cre1-gfp::mcre1-gfp	Ptcu1-cre1-gfp::pyr4, Pcre1-mcre1-gfp::hph	Expression of the L304A/L312A mutant of Cre1 using the cre1 promoter, along with the addition of a GFP tag at the C-terminus, at the pyr4 locus in the Ptcu1-cre1-gfp strain
ΔTrfwd1-Ptcu1-cre1-gfp::cre1-gfp	Ptcu1-cre1-gfp::pyr4, ΔTrfwd1, Pcre1-cre1-gfp::hph	Expression of cre1 using the cre1 promoter, along with the addition of a GFP tag at the C-terminus, at the Trfwd1 locus in the Ptcu1-cre1-gfp strain
ΔTrfwd1-Ptcu1-cre1-gfp::mcre1-gfp	Ptcu1-cre1-gfp::pyr4, ΔTrfwd1, Pcre1-mcre1-gfp::hph	Expression of the L304A/L312A mutant of Cre1 using the cre1 promoter, along with the addition of a GFP tag at the C-terminus, at the Trfwd1 locus in the Ptcu1-cre1-gfp strain
Ptcu1-cre1-gfp::Cre1	Ptcu1-cre1-gfp::pyr4, cre1::hph	Expression of cre1 gene using the cre1 promoter at the pyr4 locus in the Ptcu1-cre1-gfp strain
Ptcu1-cre1-gfp::K36R	Ptcu1-cre1-gfp::pyr4, cre1-K36R::hph	Expression of the K36R mutant of Cre1 using the cre1 promoter at the pyr4 locus in the Ptcu1-cre1-gfp strain
Ptcu1-cre1-gfp::K58R	Ptcu1-cre1-gfp::pyr4, cre1-K58R::hph	Expression of the K58R mutant of Cre1 using the cre1 promoter at the pyr4 locus in the Ptcu1-cre1-gfp strain
Ptcu1-cre1-gfp::K64R	Ptcu1-cre1-gfp::pyr4, cre1-K64R::hph	Expression of the K64R mutant of Cre1 using the cre1 promoter at the pyr4 locus in the Ptcu1-cre1-gfp strain
Ptcu1-cre1-gfp::K83R	Ptcu1-cre1-gfp::pyr4, cre1-K83R::hph	Expression of the K83R mutant of Cre1 using the cre1 promoter at the pyr4 locus in the Ptcu1-cre1-gfp strain
Ptcu1-cre1-gfp::K94R	Ptcu1-cre1-gfp::pyr4, cre1-K94R::hph	Expression of the K94R mutant of Cre1 using the cre1 promoter at the pyr4 locus in the Ptcu1-cre1-gfp strain
Ptcu1-cre1-gfp::K95R	Ptcu1-cre1-gfp::pyr4, cre1-K95R::hph	Expression of the K95R mutant of Cre1 using the cre1 promoter at the pyr4 locus in the Ptcu1-cre1-gfp strain
Ptcu1-cre1-gfp::K119R	Ptcu1-cre1-gfp::pyr4, cre1-K119R::hph	Expression of the K119R mutant of Cre1 using the cre1 promoter at the pyr4 locus in the Ptcu1-cre1-gfp strain
Ptcu1-cre1-gfp::K148R	Ptcu1-cre1-gfp::pyr4, cre1-K148R::hph	Expression of the K148R mutant of Cre1 using the cre1 promoter at the pyr4 locus in the Ptcu1-cre1-gfp strain
Ptcu1-cre1-gfp::K193R	Ptcu1-cre1-gfp::pyr4, cre1-K193R::hph	Expression of the K193R mutant of Cre1 using the cre1 promoter at the pyr4 locus in the Ptcu1-cre1-gfp strain
Ptcu1-cre1-gfp::K256R	Ptcu1-cre1-gfp::pyr4, cre1-K256R::hph	Expression of the K256R mutant of Cre1 using the cre1 promoter at the pyr4 locus in the Ptcu1-cre1-gfp strain
Ptcu1-cre1-gfp::K361R	Ptcu1-cre1-gfp::pyr4, cre1-K361R::hph	Expression of the K361R mutant of Cre1 using the cre1 promoter at the pyr4 locus in the Ptcu1-cre1-gfp strain
Ptcu1-cre1-gfp::K369R	Ptcu1-cre1-gfp::pyr4, cre1-K369R::hph	Expression of the K369R mutant of Cre1 using the cre1 promoter at the pyr4 locus in the Ptcu1-cre1-gfp strain
Ptcu1-cre1-gfp::K58R/K94R	Ptcu1-cre1-gfp::pyr4, cre1-K58R/K94R::hph	Expression of the K58R/K94R mutant of Cre1 using the cre1 promoter at the pyr4 locus in the Ptcu1-cre1-gfp strain
Ptcu1-cre1-gfp::K361R/K369R	Ptcu1-cre1-gfp::pyr4, cre1-K361R/K369R::hph	Expression of the K361R/K369R mutant of Cre1 using the cre1 promoter at the pyr4 locus in the Ptcu1-cre1-gfp strain
Ptcu1-cre1-gfp::K119R/K256R/K369R	Ptcu1-cre1-gfp::pyr4, cre1-119R/K256R/K369R::hph	Expression of the K119R/K256R/K369R mutant of Cre1 using the cre1 promoter at the pyr4 locus in the Ptcu1-cre1-gfp strain
Δcre1	Δcre1::pyrg	Knockout of the cre1 gene in the Δpyr4 strain
ReCre1	Δcre1::pyrg, cre1::hph	Expression of the cre1 gene using the cre1 promoter at the pyr4 locus in the Δcre1 strain
ReK361R	Δcre1::pyrg, cre1-K361R::hph	Expression of the K361R mutant of Cre1 using the cre1 promoter at the pyr4 locus in the Δcre1 strain
ReCre1-GFP	Δcre1::pyrg, cre1-gfp::hph	Expression of the Cre1 using the cre1 promoter , along with the addition of a GFP tag at the C-terminus, at the pyr4 locus in the Δcre1 strain
ReK361R-GFP	Δcre1::pyrg, cre1-K361R-gfp::hph	Expression of the K361R mutant of Cre1 using the cre1 promoter, along with the addition of a GFP tag at the C-terminus, at the pyr4 locus in the Δcre1 strain
OExyr1-ReK361R	Δcre1::pyrg, cre1-K361R ＆Ptcu1-xyr1::hph	Expression of the K361R mutant of Cre1 using the cre1 promoter, along with expression of xyr1 using the tcu1 promoter at the pyr4 locus in the Δcre1 strain
Pcre1-cre1-gfp	Pcre1-cre1-gfp::pyr4	Addition of a GFP tag at the C-terminus of cre1 in the Δpyr4 strain
ΔTrfwd1-Pcre1-cre1-gfp	ΔTrfwd1::hph, Pcre1-cre1-gfp::pyr4	Addition of a GFP tag at the C-terminus of cre1 in the ΔTrfwd1 strain
Ptcu1-Trubc4-Pcre1-cre1-gfp	Ptcu1-Trubc4::pyr4, Pcre1-cre1-gfp::hph	Addition of a GFP tag at the C-terminus of cre1 in the Ptcu1-Trubc4 strain
