# Supplementary material for: Nuclear ubiquitin-conjugating enzyme TrUbc4 and F-box protein TrFwd1-mediated modification of Cre1 in Trichoderma reesei establishes a regulatory mechanism for carbon catabolite repression
Source: PLoS Genet. 2026 Jun 26;22(6):e1012216. doi: 10.1371/journal.pgen.1012216 (PMC13327516; doi:10.1371/journal.pgen.1012216)
Supplement: S5 Table — (XLSX) [file pgen.1012216.s005.xlsx]

## Sheet: The primers used in this study 
S5 Table. PCR primers used in this study
Primer	Sequence 5'-3'	Description
Pcbh1-46-255-F	TAGGCAAATGTTCAGGGGCC	The promoter region spans nucleotides -255 to -46 relative to the upstream of the ATG​ start codon of the cbh1 gene
Pcbh1-46-255-R	ATGGTGTACAAGTCTCCTGG
Pcbh1-235-418-F	GTAAGTCGGCACTGAACAGG	The promoter region spans nucleotides -418 to -235 relative to the upstream of the ATG​ start codon of the cbh1 gene
Pcbh1-235-418-R	TGGCCCCTGAACATTTGCC
Pcbh1-399-579-F	GCGTTTTGCATACAACCAAG	The promoter region spans nucleotides -579 to -399 relative to the upstream of the ATG​ start codon of the cbh1 gene
Pcbh1-399-579-R	CCTGTTCAGTGCCGACTTAC
Pcbh1-604-796-F	AGAAGTCATATACCAGCGGC	The promoter region spans nucleotides -796 to -604 relative to the upstream of the ATG​ start codon of the cbh1 gene
Pcbh1-604-796-R	GTCTTCTTTCACTTCACCGG
Pcbh1-698-867-F	CTGTAAAGCCGCAATGCAGC	The promoter region spans nucleotides -867 to -698 relative to the upstream of the ATG​ start codon of the cbh1 gene
Pcbh1-698-867-R	GCTTTGCCGTTGCTTCTGCAAC
Pcbh1-923-1088-F	TAACCCAGACTGACCGGACG	The promoter region spans nucleotides -1088 to -923 relative to the upstream of the ATG​ start codon of the cbh1 gene
Pcbh1-923-1088-R	GTCCTGCCCGACACAGATTC
Pcbh1-1325-1533-F	GCTCTTTTGAGCTACAAGAACC	The promoter region spans nucleotides -1533 to -1325 relative to the upstream of the ATG​ start codon of the cbh1 gene
Pcbh1-1325-1533-R	CGCCATGATTCAACAAGCCG
Peg1-162-323-F	CATATTCCCCTTGCAGAAGG	The promoter region spans nucleotides -323 to -162 relative to the upstream of the ATG​ start codon of the eg1 gene
Peg1-162-323-R	GATACAGATGCCGACTTCCG
Pbgl1-1817-2123-F	TCATCAAGCAGCTCAGC	The promoter region spans nucleotides -2123 to -1817relative to the upstream of the ATG​ start codon of the bgl1 gene
Pbgl1-1817-2123-R	CTGCCAAACTCGTAGACGG
Pactin-F	AATTGTCCCGCCCACAACTG	The promoter region spans nucleotides -249 to -35 relative to the upstream of the ATG​ start codon of the actin gene
Pactin-R	GCGATCCCAGGATCTCGAGG
Qactin-F	TCCATCATGAAGTGCGAC	qPCR primers for actin
Qactin-R	GTAGAAGGAGCAAGAGCAGTG
Qcbh1-F	CTTGGCAACGAGTTCTCTT	qPCR primers for cbh1
Qcbh1-R	TGTTGGTGGGATACTTGCT
Qeg1-F	CGGCTACAAAAGCTACTACG	qPCR primers for eg1
Qeg1-R	CTGGTACTTGCGGGTGAT
Qbgl1-F	AGTGACAGCTTCAGCGAG	qPCR primers for bgl1
Qbgl1-R	GGAGAGGCGTGAGTAGTTG
Qcre1-F	ACTCCCCCCGTCTCCGTCCCTTT	qPCR primers for cre1
Qcre1-R	GGCGGCTAATGATGTCGGTAAGT
Qxyr1-F	CCATCAACCTTCTAGACGAC	qPCR primers for xyr1
Qxyr1-R	AACCCTGCAGGAGATAGAC
Qace1-F	GATGTGTTCCAGTCATTGTTTAC	qPCR primers for ace1
Qace1-R	GTTTGCGGTTCCTGAGATACGGG
Trubc4-upF	CCCAAGCTTATGGTCAAGCGGCAGAACTGCG	Trubc4 upstream homology arm
Trubc4-upR	TTGGCGCGCCGGTTGGAAAGGAAGAGAAGAGAAAG
Trubc4-F	AAGGAAAAAAGCGGCCGCATGGCTCTGAAGCGCATCAACAA	Trskp1 coding region
Trubc4-R	GGATCTTCCAGAGATTGGACTAGTGTAATCCTTGCTTTTCTCTAGATTA
gfp-Trubc4-F	CACAGCGGCCGCGGTGGCGGTGGCTCGATGGCTCTGAAGCGCATCAACAAG	gfp fused to the N-terminus of Trubc4
gfp-Trubc4-R	TGCATGTGACTAGTCTAGACGGCGTACTTGCGGGTCC
Ptef1-F	GAGTTGGGCAAAATCAGGCG	tef1 promoter region
Ptef1-R	TTTGACGGTTTGTGTGATGTAG
tef1-Trubc4-F	ACGCTACATCACACAAACCGTCAAAATGGCTCTGAAGCGCATC	Trubc4 coding region
trpc-Trubc4-R	TTTGATGATTTCAGTAACGTTAAGTCTAGACGGCGTACTTGCG
Trubc4-A96D-F	GACCAGTGGAGCCCTGACCTGACCATCTCCAAAGTC	Mutation of A to D in Trubc4
Trubc4-A96D-R	GACTTTGGAGATGGTCAGGTCAGGGCTCCACTGGTC
Trubc4-C85A-F	CAATAGTAATGGTAGCATTGCCCTCGATATTCTTCGAGACC	Mutation of C to A in Trubc4
Trubc4-C85A-R	GGTCTCGAAGAATATCGAGGGCAATGCTACCATTACTATTG
Trubc4-F62A-F	CCCCACGGACTACCCAGCCAAGCCTCCGAAGGTCAAC	Mutation of F to A in Trubc4
Trubc4-F62A-R	GTTGACCTTCGGAGGCTTGGCTGGGTAGTCCGTGGGG
Trfwd1-upF	CCAGATGGACGAGATGCATG	Trfwd1 upstream homology arm
Trfwd1-upR	AAGGCAAGGCAAAAGACACAGATCCACTTGACTTGACGGACACCG
Trfwd1-downF	GGATGGTTTGGATGCAGTTGTCGACATGCCCCCAAAGGCAATGTG	Trfwd1 downstream homology arm
Trfwd1-downR	GCGTGACGCGTAAAGTGAAG
Trfwd1-ΔF-box-R	CGATCTCGGTCTGCACGGCCTTCCATCGGATGAAGTCGATGTAGAGTCG	the F-box domain is deleted in Trfwd1.
Trfwd1-ΔF-box-F	TGGAAGGCCGTGCAGACCGAGATCGAT
gfp-F	CGCAAGCTCAATTCGCAGATACAAAATGAGCAAGGGCGAGGAGC	gfp fused to the N-terminus of Trfwd1
linker-gfp-R	AGGTGGGAAGTTGGTCCAGCAACGTCATCGAGCCACCGCCACCCGA
linker-Trfwd1-F	GTGGCGGTGGCTCGGGTGGCGGTGGCTCGATGACGTTGCTGGACCAACTTCCC
Trfwd1-downR1	TGACCATGATTACGCCAATGAGGCTCTTTGCCTTGGC
Pgpd1-F	ATATGGCCAGCACCTCTTC	gpd1 promoter region
Pgpd1-R	TTTGTATCTGCGAATTGAGC
Ptcu1-F	GAGCGGAATCCTACATTCCC	tcu1 promoter region
Ptcu1-R	TGTCGTATCAACCAGGTCGT
Ppyr4-F	GGATCTGTGTCTTTTGCCTTG	pyr4 selective marker
Tpyr4-R	GTCGACAACTGCATCCAAAC
hph-F	ATATGGCCAGCACCTCTTCG	hph selective marker
hph-R	GGGTGTTACGGAGCATTCAC
Trcul1-upF	TACCCGGGGGCGCGCCACCATACAACGGGTACATGATATGGGAC	Trcul1 upstream homology arm
Trcul1-upR	GCAAAAGACACAGATCCAGCCTTGCTCGTTCGAGAGAG
Trcul1-F	TCTATACGACCTGGTTGATACGACAATGCCCCCGGTGCCAAAC	Trcul1 coding region and downstream homology arm
Trcul1-downR	TGACCATGATTACGCCAACACCCAGGGTTCATTCATC
Trrbx1-upF	CGAGCTCGGTACCCGGGGGCGCGCCATTCCGCACCATGGGAGACTC	Trrbx1 upstream homology arm
Trrbx1-upR	GCAAAAGACACAGATCCGTTTGGGGTAGCTGGACACC
Trrbx1-F	ACCTGGTTGATACGACAATGGCTGACGTCGAAATGAG	Trrbx1 coding region and downstream homology arm
Trrbx1-downR	GACCATGATTACGCCACTAGTCACTCGCATGAACAAAC
Trskp1-upF	CTCGGTACCCGGGGGCGCGCCGAAAAGCTTCCTATGCGGCAAGG	Trskp1 upstream homology arm
Trskp1-upR	GATCGAGAGTCTGAGGAGGC
Trskp1-F	ACCTGGTTGATACGACAATGGCGGAAGCAAAGGCTG	Trskp1 coding region and downstream homology arm
Trskp1-downR	TGACCATGATTACGCCACATGTCACGGTCGGTCATAG
Trcsn5-upF	TCATTCCCTCGTGGAGCAAC	Trcsn5 upstream homology arm
Trcsn5-upR	ATCGCCGAAGAGGTGCTGGCCATATTAGCAGAGGGAGGGAAGCTC
Trcsn5-downF	GCCTAGTGAATGCTCCGTAACACCCAAAGGATCGCGCTGACATGG	Trcsn5 downstream homology arm
Trcsn5-downR	AGGAGGGAGAAGTCAAGAGC
(AD)Trrbx1-F	CGTACCAGATTACGCTCATATGATGGCTGACGTCGAAATGAG	The coding region of Trrbx1 lacks introns.
(AD)Trrbx1-R	TGCCCACCCGGGTGGAATTCTTATCGACCGTACTTCTGGAATTC
(AD)-Trskp1-F	CGTACCAGATTACGCTCATATGATGGCGGAAGCAAAGGC	The coding region of Trskp1 lacks introns.
(AD)-Trskp1-R	TGCCCACCCGGGTGGAATTCTTATCGGTCCTCAGCCCACT
(AD)ace1-F	CGTACCAGATTACGCTCATATGATGTCCTTTTCGAACCCCCG	The coding region of ace1 lacks introns.
(AD)ace1-R	TGCCCACCCGGGTGGAATTCTTACTCTTGAAACCCCTGGTAGTCGAG
(AD)cre1-F	CGTACCAGATTACGCTCATATGATGCAACGAGCACAGTCTGC	The coding region of cre1 lacks introns.
(AD)-cre1-R	TGCCCACCCGGGTGGAATTCCTACATCCGATCCATGAGGTCGC
(AD)xyr1-F	CGTACCAGATTACGCTCATATGATGTTGTCCAATCCTCTCCGT	The coding region of xyr1 lacks introns.
(BD)xyr1-R	TGCCCACCCGGGTGGAATTCTTAGAGGGCCAGACCGGTTCC
(BD)Trubc4-F	AGAGGAGGACCTGCATATGATGGCTCTGAAGCGCATC	The coding region of Trubc4 lacks introns.
(BD)Trubc4-R	CGACGGATCCCCGGGAATTCCTAGACGGCGTACTTGCGG
(BD)Trfwd1-F	AGAGGAGGACCTGCATATGATGACGTTGCTGGACCAACT	The coding region of Trfwd1 lacks introns.
(BD)Trfwd1-R	CGACGGATCCCCGGGAATTCTCAATCAATCGCCGCAAAGAAG
(BD)Trcul1-F	AGAGGAGGACCTGCATATGATGCCCCCGGTGCCAAAC	The coding region of Trcul1 lacks introns.
(BD)Trcul1-R	CGACGGATCCCCGGGAATTCTTATGCCAAGTAGCCCAACTC
(ptcu)xyr1-F	CGACCTGGTTGATACGACAATGTTGTCCAATCCTCTCCG	xyr1 coding sequence
(Trpc)xyr1-R	GATTTCAGTAACGTTAAGTTTAGAGGGCCAGACCGGTTC
cre1-upF	CCCGGGGGCGCGCCATCGCTTTGTTTGGTACCTTGCG	cre1 upstream homology arm
cre1-upR	AAGGCAAGGCAAAAGACACAGATCCGTGATCGAGCGGCAGTC
cre1-F	CTATACGACCTGGTTGATACGACAATGCAACGAGCACAGTCTGC	gfp fused to the C-terminus of cre1
linker-cre1-inR	AGCCACCGCCACCCGAGCCACCGCCACCCATCCGATCCATGAGGTCG
linker-gfp-F	GTGGCGGTGGCTCGGGTGGCGGTGGCTCGATGAGCAAGGGCGAGGAG
gfp-R	TTACTTGTACAGCTCGTCCATG
cre1-downF	GGCATGGACGAGCTGTACAAGTAAAATGTCCGGTACTCATGGC	cre1 downstream homology arm
cre1-downR	GACCATGATTACGCCATACGTAAAAACGCATCTTAGCG
cre2-upF	TGCATGGTGTGCATAGCGTC	cre2 upstream homology arm
cre2-upR	AAGGCAAGGCAAAAGACACAGATCCGTATGGTCGGTATAACGGGC
cre2-downF	GGATGGTTTGGATGCAGTTGTCGACGTCTTGAGGAGCAGATGACC	cre2 downstream homology arm
cre2-downR	GAGTTCGGAGCGGAAGATTG
mNES-F	CCGAGTCTGAGAAACCTGTCCgcaCAGCACAATACGACTC	Mutation of L to A in cre1
mNES-R	GGACAGGTTTCTCAGACTCGGgcaCTCGTAGCCCGAAAAG
K36R-F	CCGCGGTCACCGTCATCCGACCCAATGGGCCCATTCC	Mutation of K to R in cre1
K36R-R	TCGGATGACGGTGACCGCGG
K58R-F	GAGCTGCCTCGTCCCTACCGATGCCCTCTTTGCGAC	Mutation of K to R in cre1
K58R-R	TCGGTAGGGACGAGGCAGCTC
K64R-F	TGCCCTCTTTGCGACCGAGCTTTCCACCGCCTGGAG	Mutation of K to R in cre1
K64R-R	TCGGTCGCAAAGAGGGCACTT
K83R-F	CACCCACACGGGCGAGCGACCCCATGCCTGCCAGTTC	Mutation of K to R in cre1
K83R-R	TCGCTCGCCCGTGTGGGTGCG
K94R-F	GTTCCCTGGCTGCAGCCGAAAGTTCTCCCGCTCCGATG	Mutation of K to R in cre1
K94R-R	TCGGCTGCAGCCAGGGAACTG
K95R-F	GTTCCCTGGCTGCAGCAAGCGATTCTCCCGCTCCGATG	Mutation of K to R in cre1
K95R-R	CATCGGAGCGGGAGAATCGCTTGCTGCAGCCAGGGAAC
K119R-F	CTCAAGGCGCGGCAACCGAGGCCAGCAGCAGCAC	Mutation of K to R in cre1
K119R-R	GTGCTGCTGCTGGCCTCGGTTGCCGCGCCTTGAG
K148R-F	CACCCTCCCGCCGCGCCACGAGCCATCCGCTCTGCG	Mutation of K to R in cre1
K148R-R	CGCAGAGCGGATGGCTCGTGGCGCGGCGGGAGGGTG
K193R-F	GACATTACGATGCTTGCCCGAGCGGCAAATCAGATTG	Mutation of K to R in cre1
K193R-R	CAATCTGATTTGCCGCTCGGGCAAGCATCGTAATGTC
K256R-F	CAGCTTGAGGCACGCCCGAAGGTCAAGGCCCAAC	Mutation of K to R in cre1
K256R-R	GTTGGGCCTTGACCTTCGGGCGTGCCTCAAGCTG
K361R-F	GACGGCAGTCAGAGGCGACTGCCTGTCCCTCAGGTC	Mutation of K to R in cre1
K361R-R	GACCTGAGGGACAGGCAGTCGCCTCTGACTGCCGTCGG
K369-F	CCCTCAGGTCCCCCGAGTGGCGGTTCAGGACC	Mutation of K to R in cre1
K369-R	GGTCCTGAACCGCCACTCGGGGGACCTGAGGG
