# Supplementary material for: Nuclear ubiquitin-conjugating enzyme TrUbc4 and F-box protein TrFwd1-mediated modification of Cre1 in Trichoderma reesei establishes a regulatory mechanism for carbon catabolite repression
Source: PLoS Genet. 2026 Jun 26;22(6):e1012216. doi: 10.1371/journal.pgen.1012216 (PMC13327516; doi:10.1371/journal.pgen.1012216)
Supplement: S6 Table — (XLSX) [file pgen.1012216.s006.xlsx]

## Sheet: Cre1-GFP-ChIP
S6 Table. The original numerical data for ChIP-qPCR
Fig 8B and 8C
Cre1-GFP-ChIP	CT-QM9414+Cu2+			CT-ΔTrFwd1+Cu2+			CT-Ptcu1-Trubc4+Cu2+			CT-Input-QM9414+Cu2+			CT-Input-ΔTrFwd1+Cu2+			CT-Input-Ptcu1-Trubc4+Cu2+			% Input-QM9414+Cu2+			% Input-ΔTrFwd1+Cu2+			% Input-Ptcu1-Trubc4+Cu2+			Mean-QM9414+Cu2+	Mean-ΔTrFwd1+Cu2+	Mean-Ptcu1-Trubc4+Cu2+
cbh1(-46 to -255)	26.27	25.83	25.87	25.36	25.22	25.42	25.33	24.47	24.8	21	20.59	20.5	21.08	20.96	21	20.5	20	20.4	0.259509	0.264962	0.24213	0.515433	0.522628	0.467765	0.352051	0.451831	0.474295	0.255534	0.501942	0.426059
cbh1(-604 to -796)	26.23	26.37	26.83	24.04	24.64	24.3	24.09	24.38	24.3	21.04	21	21.45	20	20.24	20.15	19.7	20	20.1	0.274306	0.24213	0.240458	0.608722	0.474295	0.564035	0.477594	0.480916	0.544822	0.252298	0.549017	0.50111
cbh1(-923 to -1088)	25.63	25.53	25.72	26.39	25.46	26.14	24.35	23.82	23.46	20	20	19.97	21.95	21.5	22	19	19.04	19	0.2022	0.216713	0.186062	0.461325	0.64343	0.567958	0.24551	0.364466	0.454974	0.201658	0.557571	0.354983
cbh1(-1325 to -1533)	26.58	27.64	27.17	26.12	25.96	25.88	26	25.15	25.7	21.5	22.1	22	21.7	21.68	21.8	21.19	20.7	21.56	0.296038	0.215216	0.278135	0.467765	0.515433	0.592077	0.356965	0.458139	0.567958	0.26313	0.525092	0.461021
eg1(-162 to -323)	26.44	26.34	25.95	23.82	23.84	23.83	25.06	24.89	25.11	21.4	21.1	21	20	19.92	20.1	20.62	20.84	21	0.304361	0.264962	0.323953	0.708999	0.66152	0.754638	0.461325	0.604518	0.579892	0.297759	0.708386	0.548578
bgl1(-1817 to -2123)	24.51	24.79	24.51	24.9	24.85	24.43	24.37	24.13	24.69	20	20.15	20	20.8	20.97	20.5	20.3	20	20.74	0.439476	0.401607	0.439476	0.583925	0.680118	0.65695	0.596195	0.571908	0.647906	0.426853	0.640331	0.605336
actin(-35 to -249)	31.89	30.61	31.55	31.08	31.16	30.67	31.08	30.69	30.99	23	22.2	22.33	22.21	22	22.24	21.19	21.18	22.09	0.0211069	0.0294387	0.0167913	0.0214015	0.0175043	0.0290334	0.0105534	0.0137336	0.0209611	0.0224456	0.0226464	0.0150827
Fig 9A and 9B
Cre1-GFP-ChIP	CT-ReCre1-GFP			CT-ReK361R-GFP			CT-Input-ReCre1-GFP			CT-Input-ReK361R-GFP			%Input-ReCre1-GFP			%Input-ReK361R-GFP			Mean-ReCre1-GFP	Mean-ReK361R-GFP
cbh1(-46 to -255)	27.78	28.26	26.21	24.57	24.4	24.22	21.71	21.82	21.12	20.55	20.59	20.18	0.149049	0.115331	0.293994	0.61722	0.713931	0.608722	0.186125	0.646624
cbh1(-604 to -796)	26.33	26.77	26.04	27.01	26.31	26.59	20.32	20.2	19.52	22.05	21.3	21.73	0.155378	0.105393	0.10911	0.321715	0.310756	0.344806	0.123294	0.325759
cbh1(-923 to -1088)	26.6	26.08	26.43	27.74	27.58	27.7	20.56	20.2	19.82	22.31	22.47	22.59	0.152181	0.170029	0.102511	0.232267	0.289946	0.289946	0.141574	0.27072
cbh1(-1325 to -1533)	27.17	27.74	27.74	26.54	26.2	26.88	21.35	21.85	21.7	21.84	21.13	21.7	0.17725	0.168855	0.152181	0.385247	0.298098	0.276214	0.166095	0.319853
eg1(-162 to -323)	29.07	28.67	29.62	28.67	28.46	28.02	22.2	21.81	22.4	23.3	23.05	22.7	0.085606	0.0862015	0.0671651	0.24213	0.235509	0.250669	0.0796575	0.24277
bgl1(-1817 to -2123)	28.69	28.49	28.48	27.21	27.33	26.61	21.78	21.7	21.2	22.76	22.99	22.5	0.0832651	0.0904871	0.0644291	0.458139	0.494436	0.579892	0.0793938	0.510822
actin(-35 to -249)	31.95	31.99	30.89	32.38	30.19	30.51	22.4	22.5	21.78	22.76	21.16	20.91	0.0133581	0.0139253	0.0181216	0.0127254	0.0191549	0.0129031	0.015135	0.0149278
ChIP efficiency=2-ΔCt×100%
ΔCt=Ctsample-(Ctinput-3.32)
Ct (sample ): Average of qPCR amplication data for ChIP sample
Ct (input): Average of qPCR amplication data for input sample

## Sheet: Xyr1-ChIP
S6 Table. The original numerical data for ChIP-qPCR
Fig 8D and 8E
Xyr1-ChIP	CT-QM9414+Cu2+			CT-ΔTrFwd1+Cu2+			CT-Ptcu1-Trubc4+Cu2+			CT-Input-QM9414+Cu2+			CT-Input-ΔTrFwd1+Cu2+			CT-Input-Ptcu1-Trubc4+Cu2+			%Input-QM9414+Cu2+			%Input-ΔTrFwd1+Cu2+			%Input-Ptcu1-Trubc4+Cu2+			Mean-QM9414+Cu2+	Mean-ΔTrFwd1+Cu2+	Mean-Ptcu1-Trubc4+Cu2+
cbh1(-1325 to -1533)	27.34	27.87	26.87	29.64	28.99	28.42	26.3	27.56	27.09	21.19	22	21.21	21.7	21.34	21	20.1	21.03	20.5	0.141009	0.171212	0.198039	0.0407758	0.0498541	0.0584706	0.136205	0.108356	0.103942	0.170087	0.0497002	0.116168
cbh1(-923 to -1088)	26.14	26.26	25.19	28.79	27.34	27.99	26.82	26.65	26.7	20.6	20.88	20	21.19	20.75	20.39	20.5	20.52	21.13	0.215216	0.240458	0.274306	0.0516122	0.103942	0.0516122	0.125335	0.142977	0.210787	0.243326	0.0690556	0.159699
cbh1(-698 to -867)	23.23	23.64	23.42	26.76	27.25	27.36	27.47	27.65	28.11	19.27	19.7	19.55	21	21.19	21.02	22.15	22.3	22.77	0.64343	0.652412	0.684848	0.184777	0.150085	0.123609	0.250669	0.24551	0.247218	0.66023	0.152824	0.247799
cbh1(-399 to -579)	25.9	26.17	25.51	30.75	30.07	30.02	27.76	27.39	27.37	21.1	21.2	21	22	22.06	22.11	21.48	22	21.79	0.359448	0.319493	0.439476	0.0232578	0.0388446	0.0416326	0.128858	0.238797	0.209331	0.372806	0.0345783	0.192329
cbh1(-235 to -418)	26.01	26.59	26.37	27.78	27.95	29.2	26.53	26.68	25.53	21	21.14	21.46	19.33	19.67	20.16	20.82	20.7	20	0.310756	0.229069	0.333061	0.0286337	0.0322145	0.0190226	0.191293	0.158643	0.216713	0.290962	0.0266236	0.188883
cbh1(-46 to -255)	26.64	27.38	25.94	29.41	29.46	30.04	26.6	26.13	27.23	21.08	22	21.16	20.3	21	20.91	20.76	19.89	20.99	0.212253	0.240458	0.364466	0.0181216	0.0284359	0.0178721	0.17481	0.132481	0.132481	0.272392	0.0214765	0.14659
eg1(-162 to -323)	24.48	23.89	23.81	27.88	27.99	27.13	26.27	26.3	25.49	19.77	19.37	19.08	21.5	21.4	21.2	21.13	20.91	20.56	0.382586	0.43644	0.377319	0.120229	0.103942	0.164238	0.283979	0.238797	0.328475	0.398782	0.12947	0.28375
bgl1(-1817 to -2123)	25.07	23.92	24.45	27.8	26.38	27.09	26.92	26.31	26.68	20.6	19.6	19.97	21.84	20.76	21.39	21.87	21.37	21.81	0.451831	0.501338	0.44871	0.160858	0.203607	0.192624	0.302259	0.326206	0.342424	0.467293	0.185696	0.32363
actin(-35 to -249)	31.69	30.68	32.03	30.17	30.84	30.87	32.15	30.95	32.03	21.86	22.65	22.1	22.72	21.95	22.36	22.3	22.25	22.12	0.0110016	0.0383098	0.0102648	0.0572673	0.0211069	0.0274672	0.0108501	0.0240779	0.0104081	0.0198587	0.0352805	0.0151121
Fig 9C and 9D
Xyr1-ChIP	CT-ReCre1-GFP			CT-ReK361R-GFP			CT-Input-ReCre1-GFP			CT-Input-ReK361R-GFP			%Input-ReCre1-GFP			%Input-ReK361R-GFP			Mean-ReCre1-GFP	Mean-ReK361R-GFP
cbh1(-1325 to -1533)	26.25	26.47	26.14	27.17	26.92	25.3	21.13	21.4	21.59	20.32	20.2	19.52	0.287943	0.298098	0.427458	0.086801	0.0949858	0.182233	0.337833	0.12134
cbh1(-923 to -1088)	25.87	25.05	25.35	28.48	28.64	27.76	20.32	20.05	20.7	21.5	21.6	22.02	0.213729	0.312918	0.398833	0.0793215	0.0760903	0.187356	0.308493	0.114256
cbh1(-698 to -867)	26.73	26.75	26.47	27.85	26.87	27.41	22.76	22.99	22.5	22.05	21.3	21.73	0.638986	0.739108	0.638986	0.179724	0.210787	0.195312	0.67236	0.195274
cbh1(-399 to -579)	26.05	25.85	25.54	27.44	27.35	25.91	21.4	21.16	20.91	20.6	20.64	20.26	0.398833	0.387927	0.4044	0.0874048	0.0956465	0.199416	0.397053	0.127489
cbh1(-235 to -418)	26.39	27.02	26.4	27.01	26.41	25.29	21.54	22.1	21.94	20.56	20.2	19.82	0.347204	0.33076	0.454974	0.114535	0.135265	0.225916	0.377646	0.158572
cbh1(-46 to -255)	26.53	26.87	26.38	27	27.57	26.46	21.3	21.64	21.7	20.35	20.85	20.7	0.266805	0.266805	0.390625	0.0997082	0.0949858	0.184777	0.308078	0.12649
eg1(-162 to -323)	26.55	27	26.58	29.82	29.53	28.82	21.54	22.1	21.94	22.9	22.65	23.1	0.310756	0.335377	0.401607	0.08269	0.0850147	0.189972	0.349247	0.119225
bgl1(-1817 to -2123)	26.42	26.98	26.54	29.49	29.42	28.78	21.3	21.64	21.7	22.1	22.26	22.77	0.287943	0.247218	0.349619	0.0596992	0.0700173	0.155378	0.294927	0.0950316
actin(-35 to -249)	30.86	31.95	31.05	31.23	30.75	30.19	22.11	22.5	22.01	22.04	21.34	21.07	0.0232578	0.0143168	0.0190226	0.0171441	0.0147193	0.0179965	0.0188657	0.01662
ChIP efficiency=2-ΔCt×100%
ΔCt=Ctsample-(Ctinput-3.32)
Ct (sample ): Average of qPCR amplication data for ChIP sample
Ct (input): Average of qPCR amplication data for input sample
